# Supplementary material for: Tremoroton, a new free online platform for tremor analysis
Source: Clin Neurophysiol Pract. 2019 Dec 23;5:30–4. doi: 10.1016/j.cnp.2019.11.004 (PMC6961062; doi:10.1016/j.cnp.2019.11.004)
Supplement: Supplementary data 1 [file mmc1.txt]

0 2.47331 -3.92465 -2.18052 -4.87032 -2.78235 -3.63094
0.001 3.69401 -2.68705 -7.30873 -4.87032 4.42122 -10.9836
0.002 3.69401 -1.95444 -13.9772 -4.87032 0.758213 -5.85536
0.003 3.69401 -3.41965 -5.91864 -4.87032 -3.51495 -10.251
0.004 3.69401 -3.41965 -0.790434 -4.87032 -0.584546 -8.75915
0.005 3.69401 0.243358 3.60517 -4.87032 2.34586 -5.09614
0.006 3.69401 -0.489243 2.87257 -4.87032 0.880655 2.96247
0.007 3.69401 4.13396 -5.84352 -3.64962 2.34586 13.9515
0.008 3.69401 3.40136 0.749882 -3.64962 -2.04975 3.69507
0.009 2.47331 -3.92465 -11.7794 -3.64962 8.20666 18.3471
0.01 2.47331 -0.489243 -8.84904 -3.64962 8.20666 16.1493
0.011 2.47331 3.90636 -12.512 -3.64962 -0.706988 2.20325
0.012 2.47331 3.90636 -13.2446 -3.64962 3.68862 3.66845
0.013 2.47331 1.70856 -14.7099 -3.64962 -4.24755 5.13365
0.014 2.47331 0.975958 -12.4369 -3.64962 -4.36999 12.4597
0.015 2.47331 2.44116 -6.57613 -3.64962 12.4798 19.7857
0.016 2.47331 3.17376 6.61069 -3.64962 -3.63739 3.66845
0.017 2.47331 0.243358 -5.84352 -3.64962 0.0256125 -7.29395
0.018 2.47331 2.44116 -14.7099 -2.42891 0.758213 17.6145
0.019 2.47331 1.70856 -7.38384 -2.42891 0.880655 41.0577
0.02 2.47331 8.52956 -12.4369 -2.42891 8.20666 46.1859
0.021 2.47331 26.112 8.80849 -2.42891 14.8001 49.8489
0.022 2.47331 4.86656 3.68029 -2.42891 15.5327 46.1859
0.023 2.47331 1.70856 -7.30873 -2.42891 0.880655 -10.251
0.024 1.2526 3.17376 5.87809 -2.42891 -0.706988 16.8553
0.025 1.2526 1.70856 22.7279 -2.42891 5.15382 40.2985
0.026 1.2526 -1.72685 15.4019 -2.42891 5.15382 39.5659
0.027 1.2526 6.33176 -7.30873 -2.42891 0.758213 17.5879
0.028 1.2526 7.79696 -7.30873 -1.20821 -2.78235 -10.957
0.029 1.2526 -0.261648 8.07589 -1.20821 2.95602 16.8553
0.03 0.031901 -0.994249 21.2627 -1.20821 9.54942 21.9835
0.031 0.031901 -1.72685 32.9843 -1.20821 -4.36999 10.2885
0.032 0.031901 -0.994249 28.5887 0.0124919 4.54366 32.9991
0.033 0.031901 1.20355 -13.9772 0.0124919 -3.51495 6.62547
0.034 0.031901 1.20355 -13.1695 0.0124919 1.49081 -4.36354
0.035 0.031901 1.93615 -13.2446 0.0124919 8.08422 -10.251
0.036 0.031901 0.470953 18.2572 0.0124919 -3.51495 -7.32056
0.037 0.031901 -1.95444 46.096 1.23319 -0.706988 8.79665
0.038 0.031901 -0.489243 46.096 1.23319 -0.706988 25.6465
0.039 0.031901 -3.41965 15.3268 1.23319 2.34586 -2.92496
0.04 0.031901 -0.994249 14.5942 1.23319 -3.51495 -5.12276
0.041 0.031901 -1.22184 4.33777 1.23319 -1.31715 -8.78577
0.042 0.031901 3.17376 17.5246 1.23319 0.880655 -5.82874
0.043 0.031901 -0.994249 8.00078 2.4539 -1.31715 -2.19236
0.044 0.031901 -0.994249 -11.0468 2.4539 -3.51495 2.93585
0.045 0.031901 -1.95444 -2.18052 2.4539 -3.63739 6.59885
0.046 -1.1888 -3.41965 8.07589 2.4539 -2.90479 6.59885
0.047 -1.1888 -0.994249 16.1345 2.4539 -1.31715 -5.09614
0.048 -1.1888 -3.19205 6.61069 2.4539 -1.31715 -0.700539
0.049 -1.1888 -3.41965 8.80849 2.4539 -2.17219 2.96247
0.05 -1.1888 -3.92465 8.07589 2.4539 -2.90479 13.9515
0.051 -1.1888 -3.92465 -9.58164 2.4539 0.148055 22.7427
0.052 -1.1888 -3.92465 10.9312 2.4539 -0.584546 17.6145
0.053 -1.1888 10.4998 29.9788 2.4539 -0.706988 -9.51837
0.054 -1.1888 3.90636 6.53557 2.4539 -1.43959 -1.45976
0.055 -1.1888 2.66876 17.5997 2.4539 6.74146 5.86625
0.056 -1.1888 2.66876 10.2737 2.4539 8.93926 13.1923
0.057 -1.1888 -1.72685 -5.84352 2.4539 -2.04975 27.1117
0.058 -1.1888 -0.994249 -2.18052 2.4539 0.0256125 27.1117
0.059 -1.1888 -3.19205 -9.58164 3.6746 6.61902 13.1923
0.06 -1.1888 -1.22184 22.6528 3.6746 2.95602 3.66845
0.061 -1.1888 -3.19205 49.0264 3.6746 13.945 -3.65756
0.062 -1.1888 -3.19205 32.1766 3.6746 13.945 -10.251
0.063 -1.1888 -2.68705 -12.512 3.6746 -2.78235 -2.16574
0.064 -2.40951 -0.489243 -10.9717 3.6746 -2.78235 4.42767
0.065 -2.40951 0.975958 -2.98824 3.6746 -1.31715 9.55587
0.066 -2.40951 2.44116 3.60517 3.6746 -1.31715 8.82327
0.067 -2.40951 2.44116 10.1986 4.8953 -2.90479 -3.65756
0.068 -2.40951 2.44116 2.87257 4.8953 -3.51495 4.40105
0.069 -2.40951 -3.92465 -14.7099 4.8953 -3.63739 11.7271
0.07 -2.40951 1.20355 -13.2446 4.8953 -1.43959 1.47064
0.071 -2.40951 9.26216 13.8616 4.8953 -2.78235 -7.29395
0.072 -2.40951 9.26216 10.9312 4.8953 -1.31715 -2.16574
0.073 -2.40951 -2.68705 -14.6347 4.8953 -1.43959 -7.29395
0.074 -2.40951 -1.95444 -7.30873 4.8953 -0.706988 -10.9836
0.075 -2.40951 -0.994249 -0.715319 4.8953 -3.63739 -7.32056
0.076 -1.1888 0.470953 -2.91312 4.8953 -4.36999 -2.92496
0.077 -1.1888 -1.22184 -10.9717 4.8953 -4.24755 -6.58796
0.078 -1.1888 -3.41965 -8.04133 4.8953 -2.78235 -10.9836
0.079 -1.1888 -3.92465 -10.9717 4.8953 -1.31715 -7.29395
0.08 -1.1888 -1.22184 -10.9717 4.8953 -2.78235 -2.16574
0.081 -1.1888 -2.45945 -9.50653 4.8953 2.34586 1.49726
0.082 -1.1888 -2.45945 -2.18052 4.8953 2.34586 -1.43314
0.083 -1.1888 -3.41965 4.41289 3.6746 -2.90479 6.59885
0.084 -1.1888 -1.22184 5.14549 3.6746 -2.90479 3.66845
0.085 -1.1888 1.70856 -5.91864 3.6746 -0.584546 -7.32056
0.086 -1.1888 0.243358 3.60517 3.6746 3.81106 -5.82874
0.087 -1.1888 -3.19205 19.7224 3.6746 7.47406 5.16027
0.088 -1.1888 -3.41965 40.9678 3.6746 5.27626 1.49726
0.089 -2.40951 6.83676 10.1986 3.6746 -0.706988 0.738044
0.09 -2.40951 9.76717 -5.18604 3.6746 2.22341 10.2619
0.091 -2.40951 12.6976 -12.4369 2.4539 0.0256125 16.8553
0.092 -2.40951 7.56937 5.14549 2.4539 -3.63739 7.33145
0.093 -2.40951 -1.72685 23.4605 2.4539 -2.04975 -9.51837
0.094 -2.40951 4.86656 35.1821 2.4539 -2.78235 -5.09614
0.095 -2.40951 12.9252 44.7059 2.4539 -2.04975 2.96247
0.096 -2.40951 12.9252 41.0429 2.4539 -1.31715 2.96247
0.097 -2.40951 3.40136 46.1711 2.4539 -4.36999 -5.09614
0.098 -2.40951 1.20355 46.1711 2.4539 -2.90479 -3.63094
0.099 -2.40951 -0.489243 2.87257 2.4539 -2.17219 2.96247
0.1 -2.40951 0.243358 -0.790434 2.4539 -2.90479 5.16027
0.101 -2.40951 3.17376 5.80297 2.4539 -4.36999 2.96247
0.102 -2.40951 3.90636 11.6638 2.4539 -3.51495 -4.36354
0.103 -2.40951 -1.95444 -10.9717 1.23319 -4.36999 -10.957
0.104 -2.40951 -3.19205 -3.64572 1.23319 -4.36999 -9.51837
0.105 -2.40951 0.470953 2.21508 1.23319 -3.51495 -6.58796
0.106 -2.40951 0.470953 -5.11092 1.23319 0.148055 -6.58796
0.107 -2.40951 -3.41965 23.3854 1.23319 -4.36999 -2.92496
0.108 -2.40951 -3.41965 24.8506 1.23319 0.0256125 2.20325
0.109 -2.40951 -3.19205 12.3964 1.23319 0.148055 1.49726
0.11 -2.40951 -3.19205 8.00078 1.23319 0.880655 5.89287
0.111 -2.40951 9.03457 2.87257 0.0124919 -3.63739 8.82327
0.112 -2.40951 17.8258 -11.7794 0.0124919 -3.63739 8.82327
0.113 -2.40951 -1.22184 6.61069 0.0124919 -0.584546 -8.75915
0.114 -2.40951 1.20355 28.5887 0.0124919 3.07846 -11.6896
0.115 -2.40951 9.76717 8.07589 0.0124919 -1.31715 -9.51837
0.116 -2.40951 10.4998 -6.57613 0.0124919 -3.51495 -8.78577
0.117 -2.40951 -0.261648 -11.7794 0.0124919 -1.31715 -10.251
0.118 -2.40951 -3.92465 5.80297 -1.20821 -2.78235 -4.36354
0.119 -2.40951 6.83676 21.9202 -1.20821 -1.43959 3.69507
0.12 -2.40951 0.975958 24.118 -1.20821 -2.17219 7.35807
0.121 -2.40951 12.1926 9.46598 -1.20821 2.34586 10.2885
0.122 -2.40951 2.66876 0.674768 -1.20821 4.54366 8.82327
0.123 -1.1888 6.10416 -5.18604 -1.20821 -4.24755 -6.58796
0.124 -1.1888 9.76717 -8.04133 -1.20821 -4.36999 0.738044
0.125 -1.1888 12.6976 6.61069 -2.42891 -3.63739 7.33145
0.126 -1.1888 8.30197 8.07589 -2.42891 -4.36999 2.20325
0.127 -1.1888 2.44116 -10.9717 -2.42891 -1.31715 -10.251
0.128 -1.1888 9.99476 -11.7043 -2.42891 0.148055 -8.78577
0.129 -1.1888 29.775 -8.04133 -2.42891 1.49081 -10.9836
0.13 -1.1888 27.5772 -7.30873 -2.42891 0.0256125 4.42767
0.131 -1.1888 9.03457 -4.45344 -2.42891 2.34586 23.4753
0.132 0.031901 14.8954 5.07037 -2.42891 1.61326 22.7427
0.133 0.031901 -3.41965 13.129 -2.42891 -4.24755 10.9945
0.134 0.031901 -3.19205 -0.790434 -2.42891 -3.63739 18.3205
0.135 0.031901 0.470953 -4.45344 -2.42891 -3.51495 24.1813
0.136 0.031901 12.9252 -5.91864 -2.42891 -2.78235 16.1227
0.137 0.031901 0.470953 2.13997 -3.64962 0.148055 -2.92496
0.138 0.031901 -1.72685 0.674768 -3.64962 10.4045 12.4863
0.139 0.031901 -3.19205 -13.2446 -3.64962 19.1957 42.5229
0.14 0.031901 1.70856 -10.2391 -3.64962 13.3349 41.7903
0.141 0.031901 11.2324 -4.37832 -3.64962 13.2124 5.13365
0.142 0.031901 9.03457 2.94768 -3.64962 7.35162 11.7271
0.143 1.2526 -0.489243 9.54109 -3.64962 0.148055 -8.02655
0.144 1.2526 -3.19205 12.4715 -4.87032 0.148055 0.764663
0.145 1.2526 1.20355 13.9367 -4.87032 1.61326 8.82327
0.146 1.2526 9.26216 10.2737 -4.87032 0.880655 6.62547
0.147 1.2526 16.5882 -9.50653 -4.87032 -2.78235 1.49726
0.148 1.2526 6.33176 -8.84904 -4.87032 5.88642 -6.58796
0.149 1.2526 0.243358 8.73338 -4.87032 5.27626 2.96247
0.15 1.2526 2.44116 13.129 -4.87032 14.8001 14.6841
0.151 1.2526 3.90636 -13.9021 -4.87032 -3.51495 22.0101
0.152 1.2526 3.90636 -3.64572 -4.87032 -4.36999 10.2885
0.153 2.47331 5.37156 -13.1695 -4.87032 2.34586 -3.63094
0.154 2.47331 6.10416 -14.6347 -4.87032 2.34586 -8.02655
0.155 2.47331 -0.489243 -2.18052 -4.87032 -2.04975 -11.6896
0.156 2.47331 1.93615 2.21508 -4.87032 -1.31715 -2.16574
0.157 2.47331 11.46 6.61069 -4.87032 -4.36999 -7.29395
0.158 2.47331 9.26216 5.14549 -6.09102 -1.43959 -5.12276
0.159 2.47331 0.470953 -10.2391 -6.09102 0.758213 5.86625
0.16 2.47331 1.20355 -11.7043 -6.09102 0.758213 5.86625
0.161 2.47331 -0.994249 -2.98824 -6.09102 -3.63739 9.52925
0.162 2.47331 -2.45945 -11.7794 -6.09102 -2.90479 5.86625
0.163 2.47331 -3.92465 0.749882 -6.09102 -1.31715 13.9515
0.164 2.47331 -2.68705 -7.30873 -4.87032 0.880655 16.8819
0.165 2.47331 -3.19205 -2.98824 -4.87032 -2.04975 2.96247
0.166 2.47331 -0.994249 3.60517 -4.87032 -2.04975 -8.02655
0.167 2.47331 -3.92465 9.46598 -4.87032 -3.63739 0.738044
0.168 2.47331 -3.41965 13.8616 -4.87032 -2.90479 16.8553
0.169 3.69401 -3.41965 16.792 -4.87032 -2.78235 29.3095
0.17 3.69401 -3.41965 11.6638 -4.87032 -2.78235 24.1813
0.171 3.69401 -3.92465 -10.3142 -4.87032 -2.90479 3.66845
0.172 3.69401 -2.45945 -2.91312 -4.87032 -4.36999 -2.19236
0.173 3.69401 -0.261648 13.2041 -3.64962 2.34586 -6.58796
0.174 3.69401 0.470953 17.5997 -3.64962 2.34586 -10.251
0.175 3.69401 -2.45945 19.7975 -3.64962 -4.36999 -9.49175
0.176 3.69401 -2.45945 21.2627 -3.64962 0.758213 1.49726
0.177 3.69401 -3.92465 -13.9021 -3.64962 0.148055 12.4863
0.178 3.69401 -2.68705 -14.6347 -3.64962 2.34586 11.0211
0.179 3.69401 -3.19205 -2.18052 -3.64962 6.00886 5.16027
0.18 3.69401 -3.19205 -1.44792 -3.64962 6.00886 -9.51837
0.181 3.69401 -1.95444 2.87257 -2.42891 -3.63739 8.79665
0.182 3.69401 -1.95444 0.674768 -2.42891 5.88642 20.5183
0.183 3.69401 -3.41965 -13.9021 -2.42891 13.945 5.13365
0.184 3.69401 -3.19205 -14.6347 -2.42891 3.68862 -2.92496
0.185 3.69401 -3.41965 -2.98824 -2.42891 13.3349 -9.49175
0.186 3.69401 -1.95444 -2.25564 -2.42891 2.34586 2.96247
0.187 3.69401 -3.41965 -14.6347 -2.42891 8.20666 -10.251
0.188 3.69401 -3.41965 -12.4369 -2.42891 20.6609 -7.32056
0.189 4.91471 -3.92465 -13.9021 -2.42891 7.47406 -5.12276
0.19 4.91471 -0.994249 -13.9021 -2.42891 -2.17219 -7.32056
0.191 4.91471 -3.19205 6.61069 -2.42891 11.7472 4.42767
0.192 4.91471 -1.22184 6.61069 -2.42891 16.1428 0.764663
0.193 4.91471 2.44116 -0.790434 -2.42891 9.54942 -4.39016
0.194 4.91471 2.44116 5.07037 -2.42891 11.7472 0.738044
0.195 3.69401 -3.19205 10.9312 -1.20821 8.08422 -8.78577
0.196 3.69401 0.470953 10.1986 -1.20821 0.758213 -5.82874
0.197 3.69401 -3.19205 -1.52303 -1.20821 -4.24755 2.22986
0.198 3.69401 5.37156 -4.45344 -1.20821 5.27626 -2.16574
0.199 3.69401 17.8258 15.3268 -1.20821 14.0675 5.16027
0.2 3.69401 17.8258 15.3268 -1.20821 16.9979 11.7537
0.201 3.69401 -0.994249 8.07589 -1.20821 4.42122 -5.82874
0.202 3.69401 -3.19205 1.48248 -1.20821 2.22341 -10.2243
0.203 3.69401 -1.95444 -12.4369 -1.20821 -2.04975 -5.09614
0.204 3.69401 -3.41965 -12.4369 -1.20821 -2.04975 -5.82874
0.205 3.69401 6.33176 -8.77393 -1.20821 -0.584546 -4.39016
0.206 3.69401 1.20355 -8.77393 -1.20821 0.880655 -1.45976
0.207 3.69401 -2.45945 -13.1695 -1.20821 -4.24755 0.00544388
0.208 3.69401 -3.19205 -14.6347 -1.20821 -4.36999 -2.19236
0.209 3.69401 -3.19205 -8.04133 -1.20821 -4.36999 -3.65756
0.21 3.69401 -3.19205 -5.84352 0.0124919 -2.90479 -3.65756
0.211 2.47331 -3.92465 -3.64572 0.0124919 -0.584546 -6.58796
0.212 2.47331 -3.41965 -5.84352 0.0124919 -0.584546 -4.39016
0.213 2.47331 -3.41965 -2.91312 0.0124919 2.95602 -8.78577
0.214 2.47331 -1.22184 -3.64572 0.0124919 5.88642 -4.36354
0.215 2.47331 0.243358 -14.6347 0.0124919 1.61326 5.16027
0.216 2.47331 0.243358 -11.7794 0.0124919 1.61326 5.16027
0.217 2.47331 -1.22184 -8.84904 0.0124919 -4.36999 -9.49175
0.218 2.47331 -1.95444 -7.38384 0.0124919 0.758213 -8.02655
0.219 2.47331 -3.41965 -5.91864 1.23319 5.88642 22.7427
0.22 2.47331 -3.41965 -8.11644 1.23319 15.4102 10.2885
0.221 2.47331 -3.92465 -11.7043 1.23319 0.0256125 -3.65756
0.222 2.47331 -3.92465 -10.2391 1.23319 -2.04975 -5.12276
0.223 2.47331 -3.19205 -7.30873 1.23319 4.54366 -2.92496
0.224 2.47331 -3.19205 6.61069 1.23319 3.81106 3.66845
0.225 2.47331 -3.92465 19.7975 1.23319 -2.17219 9.52925
0.226 2.47331 -3.41965 21.9953 1.23319 -0.706988 7.33145
0.227 2.47331 -1.95444 24.1931 1.23319 6.00886 -7.29395
0.228 2.47331 -1.95444 26.3909 1.23319 5.27626 -3.63094
0.229 2.47331 -3.92465 7.34329 1.23319 9.54942 -8.75915
0.23 1.2526 -3.92465 -5.84352 1.23319 13.2124 -11.6896
0.231 1.2526 -2.45945 -14.7099 1.23319 2.95602 -9.51837
0.232 1.2526 -2.45945 10.1986 0.0124919 3.81106 -8.78577
0.233 1.2526 -3.92465 32.9092 0.0124919 16.2653 -6.58796
0.234 1.2526 -3.41965 31.444 0.0124919 6.00886 8.06405
0.235 1.2526 -0.994249 8.00078 0.0124919 2.95602 21.9835
0.236 1.2526 0.470953 2.87257 0.0124919 4.42122 13.9249
0.237 1.2526 -3.41965 -1.52303 0.0124919 -1.31715 -5.09614
0.238 1.2526 -2.68705 4.33777 0.0124919 8.93926 1.49726
0.239 1.2526 -3.92465 10.1986 0.0124919 17.7305 8.82327
0.24 1.2526 -3.41965 9.46598 0.0124919 13.3349 8.82327
0.241 0.031901 -3.19205 -5.91864 0.0124919 -3.63739 -11.6896
0.242 0.031901 -3.19205 -14.6347 0.0124919 -0.706988 -11.6896
0.243 0.031901 -3.19205 -5.84352 0.0124919 -4.36999 5.16027
0.244 0.031901 -3.19205 -5.84352 0.0124919 -0.706988 6.62547
0.245 0.031901 -3.41965 -10.2391 0.0124919 -4.24755 8.82327
0.246 0.031901 -2.68705 -9.50653 0.0124919 4.54366 8.82327
0.247 0.031901 -3.19205 0.0172816 0.0124919 11.1371 -10.957
0.248 0.031901 -2.45945 5.87809 0.0124919 2.34586 -7.32056
0.249 0.031901 -3.19205 -1.44792 0.0124919 0.880655 2.20325
0.25 0.031901 -2.68705 -6.57613 0.0124919 -1.31715 13.1923
0.251 0.031901 -0.489243 -10.9717 0.0124919 -2.04975 -8.78577
0.252 0.031901 -0.489243 -10.9717 0.0124919 -1.31715 -3.63094
0.253 0.031901 -3.19205 1.48248 0.0124919 -1.31715 5.89287
0.254 0.031901 -1.72685 2.21508 0.0124919 -2.04975 5.16027
0.255 0.031901 -0.994249 -2.18052 0.0124919 9.67186 -2.19236
0.256 0.031901 0.470953 -5.84352 0.0124919 4.54366 6.59885
0.257 0.031901 0.470953 -9.50653 0.0124919 -4.36999 -2.89834
0.258 -1.1888 1.20355 -2.98824 0.0124919 4.54366 11.7537
0.259 -1.1888 -2.68705 22.6528 0.0124919 9.67186 22.7427
0.26 -1.1888 -0.489243 26.3158 0.0124919 5.27626 19.8123
0.261 -1.1888 -3.41965 8.07589 0.0124919 -3.51495 25.6731
0.262 -1.1888 -3.41965 8.80849 -1.20821 3.81106 27.1383
0.263 -1.1888 3.90636 -8.84904 -1.20821 -0.584546 0.738044
0.264 -1.1888 5.37156 6.53557 -1.20821 3.68862 31.5073
0.265 -1.1888 9.03457 24.118 -1.20821 16.8754 60.0787
0.266 -1.1888 11.2324 32.1766 -1.20821 13.2124 43.9615
0.267 -1.1888 3.90636 0.674768 -1.20821 -2.78235 -10.251
0.268 -2.40951 -0.994249 -3.72084 -1.20821 1.61326 -2.16574
0.269 -2.40951 9.26216 -6.65124 -1.20821 6.00886 5.16027
0.27 -2.40951 9.26216 -10.2391 -1.20821 3.81106 -2.16574
0.271 -2.40951 11.46 2.21508 -1.20821 5.15382 -4.39016
0.272 -2.40951 9.26216 13.2041 -1.20821 2.34586 3.66845
0.273 -2.40951 -0.261648 -3.64572 -1.20821 0.880655 11.7271
0.274 -2.40951 -3.41965 -11.7794 -1.20821 -3.51495 16.8553
0.275 -2.40951 0.975958 -0.715319 -1.20821 -1.43959 0.00544388
0.276 -2.40951 -1.95444 17.5997 -1.20821 -2.17219 -7.29395
0.277 -2.40951 9.26216 32.9843 -2.42891 -2.78235 6.62547
0.278 -2.40951 -3.92465 -0.715319 -2.42891 0.148055 22.7427
0.279 -2.40951 -2.45945 -0.790434 -2.42891 0.758213 5.89287
0.28 -2.40951 -0.994249 -0.057833 -2.42891 1.49081 2.96247
0.281 -2.40951 9.76717 20.455 -2.42891 -1.31715 16.8553
0.282 -2.40951 11.2324 20.455 -2.42891 0.148055 21.9835
0.283 -2.40951 6.83676 -0.790434 -2.42891 8.20666 -1.45976
0.284 -2.40951 6.10416 0.674768 -2.42891 11.8697 5.16027
0.285 -2.40951 4.63896 9.46598 -2.42891 14.8001 27.8709
0.286 -2.40951 -0.994249 8.00078 -2.42891 8.20666 32.2665
0.287 -2.40951 9.99476 -0.790434 -2.42891 1.61326 13.2189
0.288 -2.40951 12.1926 -1.52303 -2.42891 -3.63739 -5.09614
0.289 -2.40951 -0.261648 0.674768 -2.42891 2.95602 -2.92496
0.29 -2.40951 -0.489243 18.2572 -2.42891 0.758213 -2.92496
0.291 -2.40951 6.10416 -2.98824 -3.64962 -3.51495 5.86625
0.292 -2.40951 -3.19205 -8.04133 -3.64962 0.880655 32.9725
0.293 -2.40951 0.975958 5.14549 -3.64962 -4.36999 59.3461
0.294 -2.40951 3.17376 -8.04133 -3.64962 0.758213 65.9395
0.295 -1.1888 -0.261648 -1.44792 -3.64962 4.42122 70.3351
0.296 -1.1888 -0.994249 -4.37832 -3.64962 -2.17219 60.0787
0.297 -2.40951 -3.92465 -13.2446 -3.64962 3.81106 -10.2243
0.298 -2.40951 -1.22184 -9.50653 -3.64962 0.148055 15.4167
0.299 -2.40951 5.37156 6.61069 -3.64962 4.54366 38.8599
0.3 -2.40951 7.56937 3.68029 -3.64962 8.20666 48.3837
0.301 -2.40951 9.26216 -7.30873 -3.64962 6.61902 -7.29395
0.302 -2.40951 10.7274 -13.1695 -3.64962 8.08422 -10.957
0.303 -2.40951 -0.489243 -11.7794 -3.64962 -4.24755 -3.63094
0.304 -2.40951 0.243358 -10.3142 -3.64962 -3.51495 -10.957
0.305 -2.40951 4.13396 12.4715 -3.64962 -2.04975 -7.32056
0.306 -2.40951 4.13396 10.2737 -3.64962 -1.31715 -11.6896
0.307 -2.40951 1.70856 -3.72084 -3.64962 -0.584546 1.49726
0.308 -2.40951 4.63896 -13.2446 -3.64962 -0.584546 1.49726
0.309 -2.40951 7.56937 4.41289 -3.64962 -2.04975 -11.6896
0.31 -2.40951 14.1628 -0.790434 -3.64962 -2.78235 -5.12276
0.311 -2.40951 9.26216 -5.11092 -3.64962 -3.51495 0.738044
0.312 -2.40951 7.79696 21.9953 -3.64962 -4.36999 5.13365
0.313 -2.40951 -3.41965 44.7059 -3.64962 -2.90479 13.1923
0.314 -2.40951 8.52956 43.9733 -3.64962 -2.90479 12.4597
0.315 -2.40951 0.470953 6.61069 -2.42891 -2.78235 -6.58796
0.316 -2.40951 -0.261648 -2.98824 -2.42891 -2.04975 -10.9836
0.317 -2.40951 -0.994249 25.5832 -2.42891 -1.31715 -8.02655
0.318 -2.40951 -3.19205 39.5026 -2.42891 3.81106 -2.89834
0.319 -3.63021 -3.41965 19.7224 -2.42891 7.47406 0.764663
0.32 -3.63021 -3.92465 24.8506 -2.42891 3.07846 -2.16574
0.321 -3.63021 -0.489243 35.107 -2.42891 7.35162 -2.92496
0.322 -3.63021 -2.68705 30.7114 -2.42891 7.35162 -2.92496
0.323 -3.63021 -1.22184 -9.58164 -2.42891 -2.04975 -3.63094
0.324 -3.63021 -1.22184 -10.9717 -2.42891 0.148055 -5.82874
0.325 -3.63021 4.13396 -2.18052 -2.42891 3.81106 0.764663
0.326 -2.40951 2.66876 8.80849 -2.42891 2.34586 8.82327
0.327 -2.40951 -2.68705 -5.11092 -2.42891 -1.31715 16.8819
0.328 -2.40951 0.243358 -5.91864 -2.42891 -4.24755 27.1383
0.329 -2.40951 -3.92465 -8.04133 -2.42891 0.758213 -10.251
0.33 -2.40951 -3.92465 -8.04133 -2.42891 5.15382 8.06405
0.331 -2.40951 -1.22184 -4.45344 -2.42891 0.758213 21.9835
0.332 -2.40951 -0.489243 -4.45344 -2.42891 -2.78235 21.9835
0.333 -2.40951 0.243358 -13.1695 -2.42891 0.880655 -3.65756
0.334 -2.40951 0.975958 -12.4369 -2.42891 -2.78235 -2.89834
0.335 -2.40951 2.44116 -5.91864 -2.42891 0.148055 11.0211
0.336 -1.1888 3.17376 -5.18604 -2.42891 -1.31715 12.4863
0.337 -1.1888 -1.22184 -5.91864 -2.42891 6.74146 6.62547
0.338 -1.1888 -3.41965 -8.11644 -2.42891 7.47406 -6.58796
0.339 -1.1888 -0.489243 6.53557 -2.42891 -4.24755 16.8553
0.34 -1.1888 0.243358 10.1986 -2.42891 -2.90479 17.5879
0.341 0.031901 4.13396 3.68029 -2.42891 -2.17219 5.13365
0.342 0.031901 4.13396 4.41289 -2.42891 -2.17219 0.738044
0.343 0.031901 -1.72685 0.0172816 -2.42891 0.758213 -5.85536
0.344 0.031901 -0.489243 -12.512 -2.42891 -4.36999 -1.43314
0.345 0.031901 6.10416 4.33777 -2.42891 2.22341 13.9515
0.346 0.031901 11.2324 13.8616 -2.42891 4.42122 9.55587
0.347 0.031901 4.13396 25.6583 -2.42891 3.81106 -6.56135
0.348 1.2526 4.13396 24.9257 -1.20821 1.61326 -11.6896
0.349 1.2526 -3.19205 4.41289 -1.20821 -3.63739 -8.05316
0.35 1.2526 -2.45945 -1.44792 -1.20821 -2.04975 -2.92496
0.351 1.2526 1.93615 -6.57613 -1.20821 -3.63739 1.47064
0.352 1.2526 -0.261648 -5.18604 -1.20821 -3.63739 -4.39016
0.353 1.2526 3.90636 10.9312 -1.20821 9.67186 -9.49175
0.354 1.2526 3.90636 7.26818 -1.20821 2.34586 -7.29395
0.355 1.2526 -1.22184 -11.7794 -1.20821 4.42122 -5.09614
0.356 1.2526 -2.68705 -14.6347 -1.20821 6.61902 0.0320622
0.357 1.2526 3.17376 -2.25564 -1.20821 0.148055 5.16027
0.358 1.2526 0.243358 -2.25564 0.0124919 0.880655 2.96247
0.359 1.2526 7.79696 -11.7043 0.0124919 -1.31715 -2.16574
0.36 1.2526 1.20355 -10.9717 0.0124919 -2.04975 -2.89834
0.361 1.2526 -0.994249 -7.30873 0.0124919 -2.17219 -10.251
0.362 1.2526 -3.41965 -8.77393 0.0124919 -2.90479 -2.19236
0.363 1.2526 0.243358 -8.11644 0.0124919 2.95602 5.13365
0.364 1.2526 3.17376 -9.58164 0.0124919 4.42122 7.33145
0.365 1.2526 -3.92465 -13.2446 0.0124919 2.34586 -2.92496
0.366 1.2526 -3.19205 -2.18052 1.23319 2.34586 -10.9836
0.367 1.2526 -0.489243 12.4715 1.23319 -2.04975 -4.36354
0.368 1.2526 0.975958 18.3323 1.23319 -1.43959 -5.82874
0.369 1.2526 3.17376 22.7279 1.23319 2.95602 5.86625
0.37 1.2526 1.70856 21.2627 1.23319 4.42122 5.86625
0.371 1.2526 -0.489243 13.9367 1.23319 1.61326 -8.02655
0.372 1.2526 -1.95444 -5.84352 1.23319 0.880655 -8.75915
0.373 1.2526 -3.92465 -5.91864 1.23319 -1.31715 -10.9836
0.374 1.2526 -1.72685 6.53557 2.4539 0.148055 -8.78577
0.375 1.2526 0.470953 17.5246 2.4539 -2.78235 -10.957
0.376 1.2526 0.470953 14.5942 2.4539 -0.706988 -10.957
0.377 1.2526 -1.22184 -5.18604 2.4539 -3.51495 -7.29395
0.378 1.2526 0.243358 -11.0468 2.4539 0.880655 -10.251
0.379 1.2526 2.44116 -13.9021 2.4539 6.00886 -1.45976
0.38 1.2526 2.44116 -12.4369 2.4539 6.74146 -3.65756
0.381 1.2526 0.243358 -10.9717 2.4539 8.08422 -4.36354
0.382 1.2526 -3.41965 8.07589 3.6746 -3.63739 2.96247
0.383 1.2526 -0.994249 -13.1695 3.6746 2.34586 8.82327
0.384 1.2526 -0.994249 -5.91864 3.6746 3.07846 13.9515
0.385 1.2526 -3.41965 -0.057833 3.6746 -4.24755 9.55587
0.386 1.2526 -3.41965 -1.52303 3.6746 -2.04975 0.764663
0.387 1.2526 -2.68705 0.674768 3.6746 -2.90479 -10.957
0.388 1.2526 -3.41965 0.674768 3.6746 -2.90479 0.00544388
0.389 1.2526 -3.19205 -10.3142 3.6746 -2.78235 9.52925
0.39 1.2526 -3.19205 -8.77393 3.6746 -2.04975 9.52925
0.391 1.2526 -3.19205 1.48248 3.6746 -4.36999 -4.36354
0.392 1.2526 -3.19205 15.4019 3.6746 0.880655 0.0320622
0.393 1.2526 -3.19205 28.5887 3.6746 -2.04975 -10.957
0.394 1.2526 -2.45945 33.7169 3.6746 0.0256125 0.738044
0.395 1.2526 -3.41965 13.9367 3.6746 5.88642 10.9945
0.396 1.2526 -2.68705 -6.57613 3.6746 -0.706988 8.79665
0.397 1.2526 -1.95444 -5.18604 3.6746 4.54366 -8.05316
0.398 1.2526 -1.95444 1.40737 3.6746 -1.31715 -6.58796
0.399 1.2526 -0.489243 7.26818 3.6746 -1.43959 -1.45976
0.4 1.2526 -0.489243 11.6638 3.6746 -1.43959 -2.19236
0.401 1.2526 -1.95444 3.60517 3.6746 -3.51495 -5.12276
0.402 1.2526 -1.95444 -10.9717 3.6746 -2.78235 -4.39016
0.403 1.2526 -0.489243 10.2737 3.6746 -4.36999 5.86625
0.404 1.2526 -1.22184 14.6693 3.6746 -4.24755 4.40105
0.405 1.2526 -3.92465 18.3323 3.6746 4.54366 1.49726
0.406 2.47331 -1.72685 13.2041 2.4539 0.880655 1.49726
0.407 2.47331 0.470953 -0.715319 2.4539 -2.04975 -7.32056
0.408 2.47331 1.93615 -10.9717 2.4539 -4.36999 -2.92496
0.409 2.47331 -0.994249 -11.0468 2.4539 -0.706988 0.738044
0.41 2.47331 -1.72685 -8.84904 2.4539 -0.706988 -1.45976
0.411 2.47331 -3.92465 -4.45344 2.4539 -2.90479 3.69507
0.412 2.47331 -3.41965 -1.52303 2.4539 -2.90479 6.62547
0.413 2.47331 -1.95444 0.674768 2.4539 -3.63739 8.82327
0.414 2.47331 -1.22184 -0.057833 2.4539 -4.24755 5.89287
0.415 2.47331 0.243358 8.73338 2.4539 -2.78235 0.0320622
0.416 2.47331 1.70856 16.0594 2.4539 0.880655 -2.89834
0.417 2.47331 -3.41965 6.53557 2.4539 -2.90479 -10.9836
0.418 2.47331 -3.41965 8.00078 2.4539 0.0256125 -8.78577
0.419 2.47331 0.243358 18.9898 2.4539 6.00886 -6.58796
0.42 2.47331 0.243358 10.1986 2.4539 3.07846 2.20325
0.421 2.47331 -0.489243 -8.84904 2.4539 -2.17219 10.9945
0.422 2.47331 -3.41965 -13.2446 2.4539 -2.90479 10.2619
0.423 2.47331 -1.72685 -11.7043 2.4539 -0.584546 -5.85536
0.424 2.47331 -2.45945 -1.44792 2.4539 -1.31715 -11.6896
0.425 2.47331 -0.994249 8.07589 2.4539 -4.36999 -5.82874
0.426 2.47331 -0.994249 13.9367 2.4539 -3.51495 -2.16574
0.427 2.47331 -2.45945 18.3323 2.4539 -2.78235 2.20325
0.428 2.47331 -0.994249 17.5997 1.23319 -2.04975 8.06405
0.429 2.47331 -1.72685 4.41289 1.23319 -1.31715 -8.78577
0.43 2.47331 -3.92465 -2.18052 1.23319 0.880655 -10.251
0.431 1.2526 -3.41965 -8.04133 1.23319 -1.31715 -6.58796
0.432 1.2526 -3.41965 -10.2391 1.23319 -1.31715 -2.92496
0.433 1.2526 -2.68705 -11.7043 1.23319 -1.31715 3.66845
0.434 1.2526 -1.22184 -12.512 1.23319 -4.24755 7.33145
0.435 1.2526 -1.22184 -6.65124 0.0124919 -2.17219 1.47064
0.436 1.2526 -1.22184 -11.0468 0.0124919 -2.78235 -6.58796
0.437 1.2526 -3.19205 -10.2391 0.0124919 -4.24755 -10.957
0.438 0.031901 -2.45945 -3.64572 0.0124919 -2.78235 -10.9836
0.439 0.031901 -1.72685 1.48248 0.0124919 2.34586 -5.12276
0.44 0.031901 0.470953 11.7389 0.0124919 3.07846 -5.12276
0.441 0.031901 -2.45945 -1.44792 0.0124919 -4.36999 17.5879
0.442 0.031901 -3.41965 -12.512 0.0124919 -4.36999 16.8553
0.443 0.031901 -1.22184 2.13997 0.0124919 3.07846 17.6145
0.444 0.031901 -1.22184 0.674768 0.0124919 -2.04975 30.0687
0.445 0.031901 -3.41965 -5.11092 0.0124919 -2.17219 38.8599
0.446 0.031901 -3.19205 -0.715319 0.0124919 -2.90479 26.4057
0.447 0.031901 -2.45945 -6.57613 -1.20821 -1.31715 6.62547
0.448 0.031901 -3.92465 -10.9717 -1.20821 2.34586 -5.82874
0.449 0.031901 -3.41965 -14.6347 -1.20821 -2.78235 -5.12276
0.45 0.031901 -3.41965 -6.65124 -1.20821 -3.63739 11.7271
0.451 -1.1888 -2.68705 2.13997 -1.20821 -1.43959 -5.85536
0.452 -1.1888 2.44116 5.80297 -1.20821 -4.36999 -3.63094
0.453 -1.1888 6.10416 -10.3142 -1.20821 -2.04975 9.55587
0.454 -1.1888 6.83676 -11.0468 -2.42891 -1.31715 16.1493
0.455 -1.1888 1.70856 -0.057833 -2.42891 -1.31715 -6.56135
0.456 -1.1888 -2.68705 -11.0468 -2.42891 2.34586 -5.85536
0.457 -1.1888 -2.45945 -6.57613 -2.42891 -2.78235 3.66845
0.458 -1.1888 0.470953 -10.9717 -2.42891 -1.43959 13.9249
0.459 -1.1888 6.33176 -2.98824 -2.42891 2.22341 26.3791
0.46 -2.40951 11.46 -13.2446 -2.42891 0.758213 25.6465
0.461 -2.40951 -0.261648 6.61069 -3.64962 -1.31715 -8.78577
0.462 -2.40951 -3.19205 1.48248 -3.64962 0.148055 -10.957
0.463 -2.40951 0.470953 -9.50653 -3.64962 -2.90479 1.47064
0.464 -2.40951 0.470953 -13.2446 -3.64962 -2.90479 2.93585
0.465 -2.40951 -1.22184 -5.91864 -3.64962 4.54366 -7.29395
0.466 -2.40951 -1.95444 -8.84904 -4.87032 2.34586 -10.957
0.467 -2.40951 -0.994249 -2.91312 -4.87032 5.15382 -6.58796
0.468 -2.40951 0.470953 10.2737 -4.87032 11.0146 -6.58796
0.469 -2.40951 2.66876 21.2627 -4.87032 -3.63739 2.96247
0.47 -2.40951 0.470953 16.1345 -4.87032 5.27626 19.0797
0.471 -2.40951 6.10416 -5.91864 -4.87032 14.8001 32.2665
0.472 -2.40951 6.83676 -0.057833 -4.87032 16.9979 33.7317
0.473 -1.1888 -3.19205 -13.2446 -4.87032 5.15382 8.06405
0.474 -1.1888 -2.45945 -4.45344 -6.09102 5.88642 9.52925
0.475 -1.1888 0.975958 38.77 -6.09102 -2.90479 -6.58796
0.476 -1.1888 -1.22184 31.444 -6.09102 -1.31715 -7.32056
0.477 -2.40951 11.46 14.6693 -6.09102 3.81106 -10.9836
0.478 -2.40951 4.13396 26.3909 -6.09102 3.81106 -10.251
0.479 -2.40951 0.243358 -8.04133 -6.09102 5.15382 2.20325
0.48 -2.40951 0.975958 -9.50653 -6.09102 7.35162 -2.19236
0.481 -2.40951 11.2324 -14.6347 -6.09102 -3.51495 -8.78577
0.482 -2.40951 11.2324 -9.58164 -6.09102 2.34586 -10.9836
0.483 -3.63021 4.63896 -5.91864 -6.09102 -2.90479 3.66845
0.484 -3.63021 0.243358 5.80297 -6.09102 2.95602 9.52925
0.485 -3.63021 -3.41965 18.9898 -6.09102 10.4045 2.22986
0.486 -3.63021 6.33176 29.9788 -6.09102 10.4045 2.96247
0.487 -3.63021 20.2512 5.07037 -6.09102 3.07846 -9.51837
0.488 -3.63021 6.33176 -11.7043 -6.09102 -0.706988 -5.82874
0.489 -3.63021 0.243358 6.61069 -6.09102 11.0146 11.7537
0.49 -3.63021 0.243358 -9.58164 -6.09102 26.3992 -2.92496
0.491 -3.63021 4.13396 13.9367 -6.09102 0.880655 -6.56135
0.492 -3.63021 3.40136 24.9257 -6.09102 4.54366 -7.29395
0.493 -3.63021 -3.19205 39.5777 -6.09102 -2.90479 2.20325
0.494 -2.40951 -1.22184 49.8341 -6.09102 0.758213 5.13365
0.495 -2.40951 11.46 57.8927 -6.09102 -4.36999 10.2885
0.496 -2.40951 9.26216 51.2993 -6.09102 -4.24755 16.1493
0.497 -2.40951 13.6578 21.2627 -6.09102 0.758213 5.16027
0.498 -2.40951 14.3904 32.9092 -6.09102 -4.36999 -0.700539
0.499 -2.40951 15.628 114.96 -6.09102 -2.04975 -5.09614
0.5 -1.1888 26.617 141.334 -6.09102 4.54366 -10.957
0.501 -1.1888 -1.22184 -4.45344 -6.09102 11.1371 -5.12276
0.502 -1.1888 -1.22184 -2.98824 -6.09102 4.54366 2.20325
0.503 -1.1888 17.0932 -6.57613 -6.09102 -2.04975 -11.6896
0.504 -1.1888 -2.68705 11.7389 -6.09102 -2.04975 22.7427
0.505 -1.1888 0.470953 23.4605 -6.09102 -4.36999 55.7097
0.506 0.031901 -2.45945 7.34329 -4.87032 -0.706988 56.4423
0.507 0.031901 11.2324 -5.91864 -4.87032 2.22341 8.82327
0.508 0.031901 11.2324 6.53557 -4.87032 2.22341 -5.12276
0.509 0.031901 0.975958 16.792 -4.87032 -1.43959 18.3205
0.51 0.031901 0.975958 11.6638 -4.87032 -4.36999 36.6355
0.511 0.031901 -1.22184 17.5246 -4.87032 2.34586 52.0201
0.512 0.031901 4.13396 13.129 -3.64962 -0.584546 43.2289
0.513 0.031901 -1.22184 4.41289 -3.64962 0.880655 14.6575
0.514 0.031901 -1.22184 13.9367 -3.64962 -2.78235 4.40105
0.515 0.031901 20.2512 22.7279 -3.64962 -1.43959 -8.78577
0.516 0.031901 20.2512 32.2517 -3.64962 -4.24755 2.22986
0.517 0.031901 4.13396 22.7279 -3.64962 8.93926 16.1493
0.518 0.031901 1.20355 -12.4369 -2.42891 9.67186 19.8123
0.519 0.031901 -3.19205 13.129 -2.42891 -1.31715 -5.82874
0.52 0.031901 -3.19205 14.5942 -2.42891 -2.04975 -5.82874
0.521 0.031901 -3.41965 -2.98824 -2.42891 22.7362 -1.45976
0.522 0.031901 -3.92465 -5.11092 -2.42891 26.3992 0.738044
0.523 0.031901 4.13396 16.1345 -2.42891 4.42122 -3.63094
0.524 -1.1888 -0.261648 10.2737 -2.42891 -2.78235 2.96247
0.525 -1.1888 2.44116 -12.4369 -2.42891 15.5327 17.6145
0.526 -1.1888 -3.19205 -10.9717 -2.42891 18.4631 17.6145
0.527 -1.1888 -1.95444 -9.58164 -2.42891 8.20666 2.96247
0.528 -1.1888 -3.19205 3.60517 -1.20821 1.61326 -8.75915
0.529 -2.40951 -1.22184 14.5942 -1.20821 -3.51495 -5.12276
0.53 -2.40951 8.30197 35.107 -1.20821 0.0256125 0.00544388
0.531 -2.40951 -3.19205 8.00078 -1.20821 8.08422 3.66845
0.532 -2.40951 4.13396 -9.58164 -1.20821 15.4102 10.2619
0.533 -2.40951 -3.92465 4.33777 -1.20821 1.49081 -4.39016
0.534 -2.40951 -1.22184 8.73338 -1.20821 -4.36999 -10.251
0.535 -2.40951 0.243358 13.129 -1.20821 -1.31715 -6.56135
0.536 -3.63021 -0.489243 5.80297 -1.20821 -2.78235 2.96247
0.537 -3.63021 -0.261648 -13.9772 -1.20821 0.880655 9.55587
0.538 -3.63021 2.66876 -14.7099 0.0124919 -3.51495 0.764663
0.539 -3.63021 -0.994249 -5.18604 0.0124919 -2.90479 -2.92496
0.54 -3.63021 -1.72685 -4.45344 0.0124919 -3.51495 -2.92496
0.541 -3.63021 -3.92465 -7.30873 0.0124919 3.07846 -11.6896
0.542 -3.63021 -3.41965 6.61069 0.0124919 -2.04975 -2.19236
0.543 -3.63021 -0.994249 19.7975 0.0124919 0.758213 10.2619
0.544 -3.63021 -0.994249 19.7975 0.0124919 -3.63739 4.40105
0.545 -2.40951 -3.41965 -0.715319 1.23319 -0.706988 -5.12276
0.546 -2.40951 -2.68705 -7.30873 1.23319 -4.36999 -10.251
0.547 -2.40951 -3.19205 -10.9717 1.23319 9.67186 -8.75915
0.548 -2.40951 -3.92465 -5.18604 1.23319 9.67186 -9.49175
0.549 -2.40951 -1.22184 13.8616 1.23319 11.7472 -1.45976
0.55 -2.40951 -1.22184 17.5246 2.4539 11.7472 0.00544388
0.551 -2.40951 -3.92465 -13.1695 2.4539 6.74146 -10.957
0.552 -2.40951 -3.41965 -5.84352 2.4539 -1.31715 -9.51837
0.553 -2.40951 -1.22184 -14.6347 2.4539 -0.706988 -10.957
0.554 -2.40951 4.63896 -14.7099 2.4539 -2.90479 -7.29395
0.555 -2.40951 -1.22184 0.749882 2.4539 -2.78235 -4.36354
0.556 -2.40951 0.470953 0.0172816 2.4539 -4.36999 -10.957
0.557 -2.40951 7.79696 -12.4369 2.4539 3.68862 5.13365
0.558 -2.40951 4.86656 -11.7794 2.4539 -3.63739 4.40105
0.559 -2.40951 -0.994249 -7.38384 2.4539 8.93926 -9.51837
0.56 -2.40951 0.470953 -2.98824 2.4539 10.4045 -10.251
0.561 -2.40951 -2.45945 -9.58164 2.4539 0.758213 -9.49175
0.562 -2.40951 -3.92465 -13.9021 2.4539 6.61902 -5.82874
0.563 -2.40951 -1.72685 -8.04133 2.4539 7.47406 -1.43314
0.564 -2.40951 -1.72685 -4.37832 2.4539 4.54366 -10.957
0.565 -2.40951 -3.92465 -1.44792 2.4539 2.22341 8.79665
0.566 -2.40951 -3.41965 -5.84352 2.4539 -1.31715 -10.957
0.567 -2.40951 -1.95444 -13.1695 2.4539 4.54366 5.16027
0.568 -2.40951 -1.95444 -13.1695 2.4539 -1.31715 2.96247
0.569 -1.1888 -3.41965 -11.7794 3.6746 0.0256125 -9.49175
0.57 -1.1888 -1.95444 8.73338 3.6746 -2.90479 -7.29395
0.571 -1.1888 0.975958 25.5832 3.6746 4.54366 2.96247
0.572 -1.1888 -1.95444 13.129 3.6746 4.54366 0.0320622
0.573 -1.1888 -2.45945 -11.7043 3.6746 0.880655 -10.9836
0.574 -1.1888 -0.994249 -4.37832 3.6746 -2.78235 2.20325
0.575 -1.1888 -0.261648 2.21508 4.8953 -2.90479 14.6575
0.576 -1.1888 -0.261648 -2.18052 4.8953 2.95602 18.3205
0.577 -1.1888 -0.994249 -9.50653 4.8953 -4.36999 -5.12276
0.578 -1.1888 -3.19205 -2.91312 4.8953 -2.04975 -10.2243
0.579 -1.1888 -3.41965 0.749882 4.8953 -4.36999 -3.63094
0.58 -1.1888 -2.68705 -2.91312 4.8953 -4.36999 -0.700539
0.581 0.031901 -1.95444 -13.1695 4.8953 -2.78235 0.764663
0.582 0.031901 -2.68705 -14.6347 4.8953 -1.31715 1.49726
0.583 0.031901 -2.68705 -12.4369 4.8953 0.880655 2.96247
0.584 0.031901 -1.95444 -10.9717 4.8953 0.148055 2.22986
0.585 0.031901 -1.22184 -8.77393 4.8953 -4.36999 -10.957
0.586 0.031901 -2.68705 -5.11092 4.8953 -4.24755 -8.78577
0.587 0.031901 -3.92465 -2.18052 4.8953 1.61326 -5.85536
0.588 0.031901 -3.92465 -2.91312 6.11601 0.880655 -10.957
0.589 1.2526 -2.68705 -5.18604 6.11601 -4.24755 -5.09614
0.59 1.2526 -3.41965 3.60517 6.11601 -2.90479 -3.63094
0.591 1.2526 -3.19205 -13.2446 6.11601 -0.706988 -7.32056
0.592 1.2526 -0.994249 21.2627 6.11601 -0.706988 -5.85536
0.593 1.2526 3.40136 56.4275 6.11601 0.148055 -10.2243
0.594 2.47331 2.66876 55.6949 6.11601 0.880655 -7.29395
0.595 2.47331 -0.994249 24.9257 6.11601 -3.51495 0.738044
0.596 2.47331 -1.72685 -2.91312 6.11601 -0.706988 5.86625
0.597 2.47331 -0.261648 -0.057833 6.11601 2.95602 9.52925
0.598 2.47331 -2.45945 16.792 6.11601 2.95602 10.9945
0.599 2.47331 -2.68705 29.2462 6.11601 -2.04975 -8.78577
0.6 2.47331 -2.45945 18.9898 6.11601 -2.78235 -9.51837
0.601 2.47331 -2.68705 0.674768 6.11601 -4.36999 -9.49175
0.602 3.69401 -2.68705 -5.18604 6.11601 -4.36999 -2.16574
0.603 3.69401 -3.19205 -11.0468 6.11601 -2.04975 3.69507
0.604 3.69401 -0.994249 -11.0468 6.11601 -2.04975 5.89287
0.605 3.69401 1.20355 5.07037 6.11601 -2.90479 3.66845
0.606 3.69401 -0.261648 7.26818 6.11601 -1.43959 14.6575
0.607 3.69401 -3.19205 -13.2446 6.11601 0.0256125 21.9835
0.608 3.69401 -3.19205 -8.77393 6.11601 0.0256125 16.1227
0.609 3.69401 -3.92465 -3.64572 6.11601 -2.78235 -2.89834
0.61 3.69401 -0.489243 7.34329 4.8953 -2.78235 6.62547
0.611 3.69401 2.44116 18.3323 4.8953 -1.43959 16.1493
0.612 4.91471 3.17376 26.3909 4.8953 -2.17219 22.7427
0.613 4.91471 0.975958 10.2737 4.8953 -4.36999 13.2189
0.614 4.91471 -1.22184 -5.11092 4.8953 -1.43959 0.764663
0.615 4.91471 -1.72685 -13.2446 4.8953 -2.90479 -10.957
0.616 4.91471 2.66876 8.73338 3.6746 -2.78235 -7.32056
0.617 4.91471 6.33176 28.5136 3.6746 0.880655 1.49726
0.618 4.91471 0.470953 31.444 3.6746 4.54366 13.9515
0.619 4.91471 -3.92465 4.33777 3.6746 7.47406 9.52925
0.62 4.91471 -3.41965 -6.57613 2.4539 1.61326 25.6465
0.621 4.91471 -1.72685 19.0649 2.4539 -2.78235 38.8333
0.622 4.91471 -0.261648 25.6583 2.4539 -3.63739 38.1007
0.623 4.91471 -2.45945 32.2517 1.23319 -0.706988 19.7857
0.624 4.91471 -1.72685 34.4495 1.23319 -2.17219 -1.45976
0.625 4.91471 0.470953 -11.7794 1.23319 2.34586 -3.63094
0.626 4.91471 -0.994249 0.674768 1.23319 3.07846 9.55587
0.627 4.91471 -0.261648 8.73338 0.0124919 -0.584546 19.8123
0.628 4.91471 0.470953 12.3964 0.0124919 -2.04975 19.8123
0.629 4.91471 -0.261648 5.07037 0.0124919 1.61326 5.89287
0.63 4.91471 -2.45945 0.674768 0.0124919 6.00886 8.09067
0.631 4.91471 -3.92465 -2.98824 0.0124919 -2.04975 -7.29395
0.632 4.91471 -1.95444 -13.9021 0.0124919 -4.36999 -3.65756
0.633 4.91471 0.243358 -2.18052 0.0124919 -0.706988 6.59885
0.634 3.69401 0.243358 -1.44792 -1.20821 -2.17219 2.20325
0.635 3.69401 -3.41965 -10.9717 -1.20821 -4.36999 -9.51837
0.636 3.69401 -2.68705 -13.1695 -1.20821 -2.90479 -3.63094
0.637 3.69401 -3.41965 -13.9021 -1.20821 -3.51495 5.16027
0.638 3.69401 -3.41965 -13.9021 -1.20821 -1.31715 -2.89834
0.639 3.69401 2.44116 -7.30873 -2.42891 0.880655 5.86625
0.64 3.69401 2.44116 -6.57613 -2.42891 -2.04975 7.33145
0.641 3.69401 -1.22184 2.21508 -2.42891 -2.90479 16.1227
0.642 3.69401 -3.41965 2.94768 -2.42891 1.49081 16.8553
0.643 3.69401 -3.19205 6.61069 -2.42891 -0.584546 6.59885
0.644 3.69401 8.52956 12.4715 -3.64962 3.81106 -1.45976
0.645 3.69401 22.449 -2.91312 -3.64962 3.68862 -8.05316
0.646 3.69401 4.13396 -8.11644 -3.64962 1.49081 -9.49175
0.647 3.69401 -0.489243 8.00078 -3.64962 5.27626 16.8553
0.648 3.69401 -1.95444 2.87257 -3.64962 -1.31715 18.3205
0.649 2.47331 -3.92465 9.46598 -4.87032 1.61326 9.52925
0.65 2.47331 -3.19205 10.1986 -4.87032 -2.78235 9.52925
0.651 2.47331 -1.95444 -4.45344 -4.87032 2.34586 13.1923
0.652 2.47331 -1.22184 -8.11644 -4.87032 3.81106 12.4597
0.653 2.47331 0.243358 -11.7794 -4.87032 6.74146 3.69507
0.654 2.47331 -1.22184 -13.2446 -4.87032 8.20666 11.7537
0.655 2.47331 -3.19205 -14.6347 -4.87032 0.758213 16.8819
0.656 2.47331 1.93615 -8.77393 -6.09102 -2.90479 10.2885
0.657 2.47331 7.06436 -9.58164 -6.09102 0.758213 0.764663
0.658 2.47331 1.20355 17.5246 -6.09102 -3.63739 -6.56135
0.659 2.47331 8.52956 2.94768 -6.09102 2.22341 0.00544388
0.66 2.47331 9.26216 6.61069 -6.09102 2.95602 9.52925
0.661 2.47331 -2.45945 -10.9717 -6.09102 8.20666 -0.700539
0.662 1.2526 -2.45945 -8.77393 -6.09102 8.20666 0.0320622
0.663 1.2526 -0.994249 9.54109 -6.09102 4.42122 -10.251
0.664 1.2526 -0.994249 6.61069 -6.09102 8.08422 -4.39016
0.665 1.2526 -3.19205 -8.04133 -6.09102 0.880655 0.738044
0.666 1.2526 -2.68705 -13.9021 -7.31173 0.880655 2.20325
0.667 1.2526 -0.489243 -10.3142 -7.31173 0.758213 7.33145
0.668 1.2526 -1.22184 -11.7794 -7.31173 1.49081 10.9945
0.669 1.2526 -2.68705 -13.2446 -7.31173 2.34586 -11.6896
0.67 1.2526 -3.19205 -11.7043 -7.31173 -2.78235 -10.251
0.671 0.031901 0.470953 -7.30873 -7.31173 -4.36999 -10.957
0.672 0.031901 4.13396 -7.30873 -7.31173 -2.78235 -9.51837
0.673 0.031901 0.470953 2.21508 -7.31173 4.54366 -5.85536
0.674 0.031901 -3.92465 6.61069 -7.31173 4.54366 0.738044
0.675 0.031901 -0.489243 10.2737 -7.31173 -2.78235 -10.9836
0.676 0.031901 3.17376 10.2737 -6.09102 -2.17219 -10.2243
0.677 0.031901 6.10416 -6.57613 -6.09102 5.15382 -5.82874
0.678 0.031901 4.63896 -5.11092 -6.09102 -2.78235 -3.63094
0.679 0.031901 -3.92465 19.0649 -6.09102 -0.706988 -10.251
0.68 0.031901 -3.19205 6.61069 -6.09102 -0.706988 -10.957
0.681 0.031901 9.26216 -8.04133 -6.09102 -2.04975 -9.49175
0.682 0.031901 9.26216 -13.1695 -6.09102 0.880655 -10.2243
0.683 0.031901 -3.92465 -8.04133 -6.09102 -2.04975 16.8553
0.684 0.031901 -1.95444 -8.77393 -6.09102 -2.04975 19.7857
0.685 0.031901 0.243358 17.5246 -6.09102 4.54366 9.52925
0.686 0.031901 2.44116 41.7004 -6.09102 1.61326 7.33145
0.687 0.031901 -1.95444 6.53557 -6.09102 -0.706988 18.3205
0.688 -1.1888 -3.41965 -3.72084 -6.09102 -1.43959 17.5879
0.689 -1.1888 -3.19205 -9.58164 -6.09102 1.61326 2.93585
0.69 -1.1888 -0.994249 -14.6347 -6.09102 0.880655 -10.9836
0.691 -1.1888 0.470953 -5.11092 -6.09102 8.20666 1.49726
0.692 -1.1888 0.470953 3.68029 -4.87032 5.27626 -3.63094
0.693 -1.1888 -0.994249 11.0063 -4.87032 4.42122 -0.727157
0.694 -1.1888 -1.95444 12.4715 -4.87032 1.49081 -1.45976
0.695 -1.1888 3.90636 -0.715319 -4.87032 -0.706988 -10.251
0.696 -1.1888 -1.22184 13.9367 -4.87032 -2.78235 -9.49175
0.697 -1.1888 -2.45945 21.2627 -4.87032 2.34586 -6.56135
0.698 -2.40951 -1.72685 16.1345 -4.87032 -2.90479 -3.63094
0.699 -2.40951 -3.41965 -8.11644 -4.87032 1.61326 -0.700539
0.7 -2.40951 -1.72685 -6.65124 -4.87032 3.07846 -2.16574
0.701 -2.40951 1.20355 -0.057833 -3.64962 1.61326 -2.92496
0.702 -2.40951 0.470953 -13.9021 -3.64962 -2.78235 7.33145
0.703 -2.40951 -0.994249 3.68029 -3.64962 -2.90479 17.5879
0.704 -2.40951 -0.994249 -0.715319 -3.64962 0.0256125 24.1813
0.705 -2.40951 -3.19205 -8.84904 -3.64962 0.880655 6.59885
0.706 -2.40951 -1.22184 12.4715 -2.42891 3.81106 -2.92496
0.707 -2.40951 3.90636 2.13997 -2.42891 -4.36999 -8.75915
0.708 -2.40951 3.90636 18.9898 -2.42891 -0.706988 -7.29395
0.709 -2.40951 2.66876 30.7114 -2.42891 -4.36999 2.20325
0.71 -2.40951 4.13396 22.6528 -2.42891 -4.36999 3.66845
0.711 -2.40951 -1.95444 0.0172816 -2.42891 -2.17219 -10.251
0.712 -2.40951 -0.489243 24.9257 -1.20821 -2.90479 -7.29395
0.713 -2.40951 0.975958 44.7059 -1.20821 -1.31715 -2.16574
0.714 -2.40951 4.63896 43.9733 -1.20821 -2.78235 -6.56135
0.715 -2.40951 7.56937 -9.50653 -1.20821 -2.04975 -9.49175
0.716 -2.40951 6.83676 -10.9717 -1.20821 -2.78235 5.86625
0.717 -2.40951 0.243358 -6.57613 0.0124919 -2.04975 24.1813
0.718 -1.1888 5.59916 -9.50653 0.0124919 -2.78235 34.4377
0.719 -1.1888 19.5186 -3.64572 0.0124919 -3.63739 41.7637
0.72 -1.1888 18.786 -1.44792 0.0124919 -2.78235 28.5769
0.721 -1.1888 -0.994249 -9.58164 0.0124919 0.0256125 15.3901
0.722 -1.1888 2.66876 -13.1695 1.23319 -0.706988 5.86625
0.723 -1.1888 -2.45945 -6.65124 1.23319 0.880655 -4.39016
0.724 -1.1888 -2.45945 -0.790434 1.23319 -0.584546 -1.45976
0.725 -1.1888 -3.92465 3.60517 1.23319 -3.63739 18.3205
0.726 -1.1888 -3.41965 4.33777 1.23319 0.0256125 16.1227
0.727 -1.1888 -2.68705 0.0172816 1.23319 2.95602 -9.51837
0.728 -2.40951 -1.95444 0.749882 2.4539 2.22341 -8.02655
0.729 -2.40951 -2.68705 -7.30873 2.4539 -4.36999 -3.63094
0.73 -2.40951 -2.68705 -1.44792 2.4539 -2.78235 -7.29395
0.731 -2.40951 -2.68705 -3.64572 2.4539 -2.04975 3.66845
0.732 -2.40951 -3.41965 -3.64572 2.4539 -2.78235 10.9945
0.733 -2.40951 -1.22184 21.2627 2.4539 -4.36999 16.8553
0.734 -2.40951 -1.22184 30.7865 2.4539 -3.51495 18.3205
0.735 -2.40951 4.13396 41.0429 2.4539 -1.31715 10.9945
0.736 -2.40951 5.59916 35.9147 2.4539 0.880655 4.40105
0.737 -2.40951 7.06436 10.2737 2.4539 2.34586 0.00544388
0.738 -2.40951 6.33176 -13.9772 2.4539 0.148055 10.2619
0.739 -2.40951 -0.489243 8.00078 2.4539 -1.43959 36.6355
0.74 -1.1888 0.975958 14.5942 2.4539 -0.706988 36.6355
0.741 -1.1888 -2.68705 -6.65124 2.4539 -2.04975 18.3205
0.742 -1.1888 -3.41965 -10.9717 2.4539 -1.31715 18.3205
0.743 -1.1888 -3.92465 -1.44792 3.6746 11.0146 35.9029
0.744 -1.1888 -1.72685 10.2737 3.6746 10.282 32.9725
0.745 -1.1888 1.93615 27.1235 3.6746 1.61326 -3.65756
0.746 -1.1888 0.470953 25.6583 3.6746 -1.31715 -6.58796
0.747 -1.1888 -1.22184 3.68029 3.6746 -0.706988 -8.78577
0.748 -1.1888 -1.22184 -3.64572 3.6746 -0.706988 -7.29395
0.749 -1.1888 -1.22184 -9.50653 3.6746 -4.36999 -0.700539
0.75 -1.1888 -3.19205 -8.04133 3.6746 -2.04975 -7.29395
0.751 -1.1888 -1.22184 6.61069 3.6746 2.34586 10.9945
0.752 -1.1888 0.243358 6.61069 3.6746 2.34586 21.9835
0.753 -1.1888 -3.41965 20.5301 3.6746 -2.04975 30.7747
0.754 -1.1888 -2.45945 21.2627 3.6746 -4.36999 34.4377
0.755 -1.1888 -3.41965 2.94768 3.6746 -0.706988 38.8333
0.756 -1.1888 -1.22184 -4.37832 3.6746 5.88642 41.0311
0.757 -1.1888 0.243358 -10.9717 4.8953 -4.24755 5.86625
0.758 0.031901 0.975958 -10.9717 4.8953 -4.36999 -2.19236
0.759 0.031901 1.70856 -1.44792 4.8953 -2.78235 -8.78577
0.76 0.031901 -0.489243 -1.44792 4.8953 -0.706988 -9.51837
0.761 0.031901 2.44116 7.34329 4.8953 8.20666 -10.251
0.762 0.031901 2.44116 8.80849 4.8953 9.67186 -10.9836
0.763 0.031901 11.46 2.94768 4.8953 -4.24755 -2.92496
0.764 0.031901 9.26216 -3.64572 4.8953 4.42122 8.06405
0.765 0.031901 0.975958 -9.50653 4.8953 11.7472 18.3205
0.766 0.031901 2.44116 -13.1695 4.8953 3.68862 0.00544388
0.767 0.031901 3.90636 -7.30873 4.8953 5.15382 0.0320622
0.768 0.031901 3.90636 -5.11092 4.8953 8.81682 -7.29395
0.769 0.031901 -1.72685 -2.91312 4.8953 13.2124 0.00544388
0.77 0.031901 -1.72685 0.0172816 4.8953 5.88642 -3.65756
0.771 0.031901 -0.489243 2.94768 4.8953 -1.31715 -1.45976
0.772 0.031901 -3.41965 7.34329 4.8953 -4.36999 3.66845
0.773 1.2526 9.26216 -0.715319 4.8953 0.880655 -7.32056
0.774 1.2526 5.59916 -2.18052 4.8953 2.34586 -10.251
0.775 1.2526 1.20355 5.14549 4.8953 13.2124 -10.957
0.776 1.2526 -1.72685 2.94768 4.8953 18.3406 -6.56135
0.777 1.2526 -3.41965 -8.77393 4.8953 12.6023 1.49726
0.778 1.2526 -1.22184 1.48248 4.8953 11.8697 11.7537
0.779 1.2526 2.44116 -3.64572 4.8953 15.5327 19.8123
0.78 1.2526 0.243358 -6.57613 4.8953 15.5327 5.89287
0.781 1.2526 3.17376 -8.04133 4.8953 0.758213 -2.92496
0.782 1.2526 3.90636 -5.84352 4.8953 0.758213 -10.251
0.783 1.2526 3.90636 -8.04133 4.8953 -2.90479 6.62547
0.784 1.2526 6.10416 -12.512 4.8953 -2.90479 6.62547
0.785 1.2526 6.83676 -2.98824 4.8953 -3.51495 -10.251
0.786 1.2526 6.10416 -1.52303 4.8953 9.67186 9.52925
0.787 1.2526 3.40136 -14.6347 3.6746 -3.63739 27.8443
0.788 1.2526 -1.95444 -10.9717 3.6746 4.42122 27.8443
0.789 1.2526 3.40136 -8.04133 3.6746 1.61326 -5.12276
0.79 1.2526 18.0534 -5.11092 3.6746 11.8697 -0.700539
0.791 2.47331 -3.92465 -2.18052 3.6746 1.61326 16.1493
0.792 2.47331 -3.19205 -5.84352 3.6746 -2.90479 -5.09614
0.793 2.47331 -3.41965 -1.44792 3.6746 3.68862 1.47064
0.794 2.47331 -1.22184 2.21508 3.6746 -2.90479 -5.82874
0.795 2.47331 2.44116 5.14549 3.6746 -2.04975 1.49726
0.796 2.47331 0.975958 1.48248 2.4539 0.880655 1.49726
0.797 2.47331 7.06436 -10.3142 2.4539 -4.36999 8.82327
0.798 2.47331 -0.994249 -0.057833 2.4539 -2.04975 17.6145
0.799 2.47331 -1.95444 9.46598 2.4539 -2.78235 24.9405
0.8 2.47331 -3.41965 8.00078 2.4539 -2.04975 27.1383
0.801 3.69401 11.2324 -5.91864 2.4539 7.47406 18.3471
0.802 3.69401 10.4998 -0.790434 1.23319 12.6023 -4.36354
0.803 3.69401 0.975958 6.53557 1.23319 15.4102 2.20325
0.804 3.69401 -3.19205 2.87257 1.23319 14.6776 0.738044
0.805 3.69401 1.93615 -13.9021 1.23319 -4.24755 -10.957
0.806 3.69401 15.8556 -6.57613 1.23319 2.95602 -9.51837
0.807 3.69401 -2.45945 -0.715319 0.0124919 0.0256125 -10.9836
0.808 3.69401 0.243358 -0.715319 0.0124919 -2.78235 0.0320622
0.809 3.69401 4.63896 1.40737 0.0124919 2.34586 16.1493
0.81 3.69401 -3.92465 -11.7794 0.0124919 -0.584546 15.4167
0.811 3.69401 12.9252 16.8671 0.0124919 -2.78235 -10.957
0.812 3.69401 -0.261648 -13.9021 0.0124919 -2.90479 -6.58796
0.813 3.69401 -3.19205 11.6638 0.0124919 1.49081 -8.75915
0.814 3.69401 -3.92465 16.792 -1.20821 -2.90479 -3.63094
0.815 3.69401 -3.41965 -4.45344 -1.20821 6.00886 -1.45976
0.816 3.69401 -3.41965 -6.65124 -1.20821 13.2124 14.6575
0.817 3.69401 -1.22184 0.674768 -1.20821 -3.51495 1.49726
0.818 3.69401 -1.22184 0.674768 -1.20821 0.880655 0.0320622
0.819 3.69401 -3.92465 -8.11644 -1.20821 4.54366 4.42767
0.82 3.69401 -3.41965 -5.91864 -1.20821 -1.31715 5.89287
0.821 3.69401 -3.19205 -0.790434 -1.20821 0.758213 -2.89834
0.822 3.69401 -3.92465 -1.52303 -1.20821 -0.706988 -8.78577
0.823 3.69401 -3.92465 -8.77393 -1.20821 -1.43959 2.20325
0.824 3.69401 -3.41965 -5.84352 -1.20821 -2.17219 -1.45976
0.825 3.69401 -3.41965 -3.64572 -1.20821 2.95602 2.20325
0.826 3.69401 -3.41965 -9.50653 -1.20821 2.95602 0.738044
0.827 3.69401 -3.92465 0.674768 -1.20821 -3.63739 -5.82874
0.828 3.69401 -3.92465 11.6638 -1.20821 -3.51495 -4.36354
0.829 3.69401 0.243358 21.1876 -1.20821 -2.17219 -2.92496
0.83 3.69401 0.243358 13.8616 0.0124919 -2.90479 3.66845
0.831 3.69401 0.975958 5.07037 0.0124919 -2.04975 9.52925
0.832 3.69401 0.243358 0.674768 0.0124919 -2.78235 -1.45976
0.833 3.69401 1.70856 -3.72084 0.0124919 0.880655 33.7317
0.834 3.69401 3.17376 -2.98824 0.0124919 1.61326 45.4533
0.835 3.69401 5.37156 5.80297 0.0124919 3.68862 52.7793
0.836 3.69401 5.37156 6.53557 0.0124919 -2.90479 37.3947
0.837 3.69401 -1.22184 -2.25564 0.0124919 10.4045 2.96247
0.838 3.69401 -2.68705 -4.45344 0.0124919 6.00886 11.7271
0.839 2.47331 -3.92465 -5.91864 0.0124919 -4.36999 46.8919
0.84 2.47331 -3.92465 -5.91864 0.0124919 4.54366 47.6245
0.841 2.47331 -0.994249 -8.77393 0.0124919 11.0146 7.33145
0.842 2.47331 -0.994249 6.61069 0.0124919 2.95602 -2.89834
0.843 2.47331 2.44116 -10.9717 0.0124919 -4.24755 18.3471
0.844 2.47331 3.90636 -13.2446 0.0124919 -1.43959 25.6731
0.845 1.2526 5.37156 -10.9717 0.0124919 -3.63739 33.7317
0.846 1.2526 3.90636 -8.77393 0.0124919 -3.63739 24.2079
0.847 1.2526 4.13396 -7.30873 0.0124919 -2.04975 30.0687
0.848 1.2526 4.13396 -5.11092 0.0124919 -2.04975 21.2775
0.849 1.2526 -0.261648 -2.18052 0.0124919 -0.706988 0.738044
0.85 0.031901 -3.92465 -8.77393 0.0124919 0.0256125 2.20325
0.851 0.031901 -1.22184 0.674768 -1.20821 0.148055 -6.58796
0.852 0.031901 -2.68705 0.674768 -1.20821 0.148055 -11.6896
0.853 0.031901 -0.994249 -3.72084 -1.20821 -4.24755 -2.89834
0.854 0.031901 1.20355 -6.65124 -1.20821 -3.51495 8.82327
0.855 0.031901 -3.19205 -2.98824 -1.20821 -3.63739 16.1493
0.856 0.031901 -2.68705 0.674768 -1.20821 -2.90479 27.1383
0.857 0.031901 0.243358 -11.7794 -1.20821 -1.31715 37.3947
0.858 0.031901 -0.489243 -13.9021 -1.20821 -1.31715 34.4643
0.859 0.031901 -3.19205 -7.38384 -1.20821 -2.78235 -5.12276
0.86 0.031901 1.20355 -12.512 -1.20821 -1.43959 16.1227
0.861 -1.1888 4.13396 12.4715 -1.20821 2.95602 33.7051
0.862 -1.1888 0.470953 6.61069 -1.20821 -3.63739 25.6465
0.863 -1.1888 1.20355 -2.18052 -1.20821 4.42122 -5.12276
0.864 -1.1888 1.93615 -2.18052 -1.20821 5.15382 -2.16574
0.865 -1.1888 -0.261648 -9.50653 -1.20821 -0.584546 13.9515
0.866 -1.1888 -2.68705 17.5246 0.0124919 2.34586 16.1493
0.867 -2.40951 2.44116 53.422 0.0124919 4.54366 10.2885
0.868 -2.40951 3.90636 54.8872 0.0124919 3.81106 1.49726
0.869 -2.40951 6.10416 -2.98824 0.0124919 0.758213 -7.29395
0.87 -2.40951 7.56937 -11.7794 0.0124919 -0.706988 -8.75915
0.871 -2.40951 3.90636 -11.7043 0.0124919 5.27626 2.96247
0.872 -2.40951 0.243358 -5.84352 0.0124919 6.00886 2.96247
0.873 -2.40951 -3.41965 11.6638 0.0124919 2.34586 -10.957
0.874 -2.40951 -3.19205 18.9898 0.0124919 -4.24755 -2.92496
0.875 -2.40951 1.93615 -14.7099 0.0124919 1.49081 7.33145
0.876 -2.40951 6.33176 -4.37832 0.0124919 5.88642 6.59885
0.877 -2.40951 -2.45945 4.41289 0.0124919 2.34586 -5.12276
0.878 -2.40951 -0.994249 -5.11092 0.0124919 3.81106 -9.49175
0.879 -2.40951 -3.19205 1.48248 0.0124919 8.20666 -0.700539
0.88 -2.40951 -3.92465 2.21508 0.0124919 8.20666 0.0320622
0.881 -2.40951 -1.72685 8.80849 0.0124919 8.08422 19.8123
0.882 -2.40951 -2.45945 2.94768 0.0124919 5.88642 21.2775
0.883 -2.40951 -1.22184 -12.512 0.0124919 -1.31715 13.9515
0.884 -2.40951 3.90636 2.13997 0.0124919 -2.04975 5.89287
0.885 -2.40951 1.20355 -5.84352 0.0124919 -3.51495 -5.09614
0.886 -2.40951 1.20355 -8.77393 0.0124919 -2.90479 -2.92496
0.887 -2.40951 3.90636 35.8396 0.0124919 0.0256125 7.33145
0.888 -2.40951 7.56937 55.6198 0.0124919 0.758213 8.06405
0.889 -2.40951 0.975958 4.33777 0.0124919 -2.90479 0.738044
0.89 -2.40951 -1.95444 -12.4369 0.0124919 -4.36999 -7.32056
0.891 -2.40951 -3.19205 8.80849 0.0124919 -2.90479 -9.49175
0.892 -2.40951 3.40136 21.9953 0.0124919 -2.90479 -9.49175
0.893 -2.40951 -3.19205 -13.9021 0.0124919 -3.51495 -10.957
0.894 -2.40951 -1.22184 -10.3142 0.0124919 -3.51495 -10.957
0.895 -2.40951 2.44116 0.0172816 0.0124919 -3.63739 -3.63094
0.896 -3.63021 6.10416 0.749882 0.0124919 -4.36999 -1.43314
0.897 -3.63021 -3.92465 -11.0468 0.0124919 -2.90479 -4.36354
0.898 -3.63021 -0.261648 2.13997 0.0124919 -2.90479 -3.63094
0.899 -3.63021 1.93615 13.129 0.0124919 -1.31715 2.96247
0.9 -3.63021 -2.45945 8.73338 0.0124919 -0.584546 -2.16574
0.901 -3.63021 -2.68705 2.87257 0.0124919 -3.51495 -0.700539
0.902 -3.63021 -2.68705 -1.52303 0.0124919 -1.31715 1.49726
0.903 -3.63021 -1.22184 -4.45344 0.0124919 -2.78235 2.96247
0.904 -3.63021 -1.95444 -1.44792 0.0124919 -2.78235 2.96247
0.905 -3.63021 7.79696 26.3909 -1.20821 2.34586 -10.9836
0.906 -3.63021 3.40136 26.3909 -1.20821 2.34586 -10.251
0.907 -3.63021 -2.45945 -2.91312 -1.20821 -4.24755 -8.75915
0.908 -3.63021 -3.19205 -9.58164 -1.20821 -4.24755 -8.75915
0.909 -3.63021 -1.22184 2.87257 -1.20821 -2.78235 -10.2243
0.91 -4.85091 2.44116 -13.9021 -1.20821 -4.36999 -10.2243
0.911 -4.85091 4.63896 -2.91312 -1.20821 -2.90479 -8.02655
0.912 -4.85091 3.17376 0.0172816 -1.20821 -3.63739 -4.36354
0.913 -4.85091 -1.95444 -7.30873 -1.20821 -2.90479 -1.43314
0.914 -4.85091 -0.994249 -13.9772 -1.20821 -2.90479 0.0320622
0.915 -4.85091 0.975958 -5.91864 -1.20821 0.880655 1.49726
0.916 -4.85091 2.44116 10.1986 -1.20821 0.880655 2.96247
0.917 -4.85091 -1.95444 25.5832 -1.20821 -3.51495 5.16027
0.918 -4.85091 -3.19205 24.118 -1.20821 -2.17219 4.42767
0.919 -4.85091 -0.994249 15.3268 -1.20821 -2.78235 5.89287
0.92 -4.85091 -3.41965 17.5246 -1.20821 -2.04975 6.62547
0.921 -4.85091 -0.489243 8.00078 -1.20821 -1.31715 0.00544388
0.922 -4.85091 5.37156 9.46598 -1.20821 -1.31715 7.33145
0.923 -4.85091 10.4998 6.53557 -1.20821 -0.706988 -1.45976
0.924 -3.63021 9.03457 -2.98824 -1.20821 -0.706988 -9.51837
0.925 -3.63021 0.975958 -11.0468 -1.20821 -2.78235 -5.82874
0.926 -3.63021 -1.22184 -9.50653 -1.20821 -2.04975 -4.36354
0.927 -3.63021 -3.19205 0.749882 -1.20821 -1.31715 -2.16574
0.928 -3.63021 5.59916 9.54109 -1.20821 -2.04975 -2.16574
0.929 -3.63021 12.1926 17.5997 -1.20821 0.0256125 -10.251
0.93 -3.63021 0.470953 13.9367 -1.20821 -4.36999 -6.56135
0.931 -3.63021 4.86656 18.3323 -1.20821 -2.78235 -7.29395
0.932 -3.63021 4.13396 16.1345 -1.20821 -2.04975 -9.51837
0.933 -3.63021 16.3606 30.7114 -1.20821 -0.584546 -3.63094
0.934 -3.63021 18.5584 37.3048 -1.20821 0.148055 2.96247
0.935 -3.63021 20.7562 5.07037 -1.20821 -2.17219 -2.89834
0.936 -3.63021 22.2214 -5.91864 -1.20821 -2.17219 -5.82874
0.937 -2.40951 25.8844 -14.6347 -1.20821 2.34586 12.4863
0.938 -2.40951 18.5584 -13.1695 -1.20821 8.20666 17.6145
0.939 -2.40951 20.2512 0.674768 -1.20821 -1.31715 8.82327
0.94 -2.40951 30.5076 2.13997 -1.20821 -2.78235 4.42767
0.941 -2.40951 0.470953 -1.52303 -1.20821 0.148055 0.0320622
0.942 -2.40951 -3.19205 -9.58164 -1.20821 0.880655 -1.43314
0.943 -2.40951 -2.68705 -12.4369 -1.20821 -4.24755 -9.49175
0.944 -1.1888 -0.994249 -8.77393 -1.20821 -0.706988 -5.85536
0.945 -1.1888 0.975958 -2.91312 -1.20821 2.22341 0.738044
0.946 -1.1888 2.44116 -2.91312 -1.20821 0.758213 -2.19236
0.947 -1.1888 7.79696 -12.512 -1.20821 -1.43959 -0.700539
0.948 -1.1888 7.79696 -5.91864 -2.42891 -4.36999 -0.700539
0.949 -1.1888 -1.72685 0.674768 -2.42891 0.880655 -8.02655
0.95 -1.1888 -3.92465 0.674768 -2.42891 1.61326 -10.9836
0.951 0.031901 -2.68705 5.80297 -2.42891 -2.90479 -8.05316
0.952 0.031901 -3.19205 8.00078 -2.42891 -2.90479 -10.957
0.953 0.031901 -3.92465 4.33777 -2.42891 0.880655 2.22986
0.954 0.031901 12.6976 35.107 -2.42891 -0.584546 16.8819
0.955 0.031901 -3.92465 -8.84904 -2.42891 4.54366 34.4643
0.956 0.031901 4.13396 -5.11092 -2.42891 3.81106 34.4643
0.957 0.031901 -1.72685 4.41289 -2.42891 0.880655 -2.16574
0.958 0.031901 -3.92465 -14.6347 -2.42891 -2.90479 -5.82874
0.959 1.2526 -3.41965 -12.512 -1.20821 5.15382 -0.700539
0.96 1.2526 -3.41965 -4.45344 -1.20821 5.88642 -6.56135
0.961 1.2526 4.63896 4.33777 -1.20821 2.22341 -3.65756
0.962 1.2526 3.90636 4.33777 -1.20821 -3.63739 -10.251
0.963 1.2526 2.66876 9.54109 -1.20821 -1.31715 11.7537
0.964 2.47331 2.44116 5.14549 -1.20821 0.148055 11.7537
0.965 2.47331 18.5584 -0.715319 -1.20821 4.54366 -5.12276
0.966 2.47331 15.628 -7.30873 -1.20821 4.54366 2.20325
0.967 2.47331 2.44116 -13.9021 -1.20821 1.49081 8.79665
0.968 2.47331 4.13396 -13.9021 -1.20821 2.22341 0.738044
0.969 2.47331 17.3208 -7.38384 -1.20821 -0.706988 4.42767
0.97 2.47331 21.7164 0.674768 -1.20821 -2.90479 5.89287
0.971 3.69401 -1.72685 7.26818 -1.20821 -2.04975 7.35807
0.972 3.69401 -3.41965 7.26818 -1.20821 -2.04975 8.82327
0.973 3.69401 -0.994249 -10.9717 -1.20821 3.07846 -2.92496
0.974 3.69401 -0.994249 -5.84352 -1.20821 13.3349 7.33145
0.975 3.69401 -3.19205 -2.91312 -1.20821 2.34586 -10.957
0.976 3.69401 -3.92465 5.14549 -1.20821 2.22341 -10.9836
0.977 3.69401 -2.68705 -5.84352 -1.20821 13.2124 11.7271
0.978 4.91471 -1.22184 -9.50653 -1.20821 13.945 13.1923
0.979 4.91471 -1.22184 -12.4369 -1.20821 3.07846 13.2189
0.98 4.91471 -1.95444 -14.6347 -1.20821 8.93926 15.4167
0.981 4.91471 -2.45945 -10.9717 -1.20821 -0.584546 -6.58796
0.982 4.91471 -3.41965 -14.6347 -1.20821 1.49081 8.06405
0.983 4.91471 2.44116 11.6638 -1.20821 -1.31715 -8.78577
0.984 4.91471 0.243358 11.6638 -1.20821 5.27626 -7.29395
0.985 4.91471 -2.68705 7.26818 -1.20821 0.0256125 -1.43314
0.986 6.13542 -3.19205 -5.91864 0.0124919 0.758213 1.49726
0.987 6.13542 -0.994249 -8.77393 0.0124919 -4.24755 6.62547
0.988 6.13542 -0.994249 -10.9717 0.0124919 -4.36999 8.09067
0.989 6.13542 -3.92465 -2.98824 0.0124919 4.42122 -5.12276
0.99 6.13542 -1.72685 -14.6347 0.0124919 -0.706988 -8.78577
0.991 6.13542 -3.19205 -4.37832 0.0124919 -2.78235 -3.63094
0.992 6.13542 -3.92465 -4.37832 0.0124919 6.00886 2.96247
0.993 6.13542 -3.19205 -3.64572 0.0124919 16.2653 8.82327
0.994 6.13542 -2.45945 2.94768 0.0124919 14.0675 7.35807
0.995 6.13542 -0.994249 -2.18052 0.0124919 6.61902 -5.12276
0.996 6.13542 -2.45945 -13.2446 0.0124919 10.282 -2.92496
0.997 6.13542 -1.95444 -0.790434 0.0124919 11.7472 -3.63094
0.998 6.13542 -2.68705 -5.91864 0.0124919 10.282 8.09067
0.999 4.91471 -3.41965 -3.72084 0.0124919 3.81106 -4.36354
1 4.91471 -3.41965 2.87257 0.0124919 1.61326 -6.56135
1.001 4.91471 0.243358 8.00078 0.0124919 -1.31715 9.52925
1.002 4.91471 0.243358 6.53557 0.0124919 -4.24755 10.2619
1.003 4.91471 -3.41965 8.00078 0.0124919 3.07846 -6.58796
1.004 4.91471 -3.92465 6.53557 0.0124919 1.61326 -2.16574
1.005 4.91471 -3.19205 -6.65124 0.0124919 3.81106 10.2885
1.006 4.91471 -2.45945 -14.6347 0.0124919 3.07846 22.7427
1.007 4.91471 -0.994249 -7.30873 0.0124919 -3.51495 33.7317
1.008 3.69401 -1.72685 -1.44792 0.0124919 -3.63739 31.5339
1.009 3.69401 -0.994249 8.07589 0.0124919 -1.43959 -2.92496
1.01 3.69401 -0.994249 24.9257 0.0124919 1.49081 16.8553
1.011 3.69401 -3.92465 40.3103 0.0124919 -2.90479 32.2399
1.012 3.69401 -3.41965 43.2407 0.0124919 3.81106 22.7161
1.013 3.69401 -1.22184 44.7059 0.0124919 -2.17219 3.66845
1.014 3.69401 0.243358 42.5081 0.0124919 -1.43959 -10.957
1.015 3.69401 1.70856 17.5997 0.0124919 0.880655 2.96247
1.016 3.69401 1.70856 -12.4369 0.0124919 -4.24755 -4.36354
1.017 3.69401 -3.41965 9.46598 0.0124919 5.15382 0.0320622
1.018 3.69401 -3.19205 37.3048 0.0124919 2.95602 -5.82874
1.019 3.69401 -1.72685 61.4806 0.0124919 -2.17219 -8.78577
1.02 2.47331 -3.19205 68.8066 0.0124919 -4.36999 -8.75915
1.021 2.47331 -1.95444 54.8872 0.0124919 -3.51495 6.62547
1.022 2.47331 -3.41965 16.792 0.0124919 -3.51495 8.09067
1.023 2.47331 -3.19205 -12.4369 0.0124919 -4.36999 3.69507
1.024 2.47331 -1.72685 2.94768 0.0124919 -4.36999 6.62547
1.025 2.47331 -0.994249 14.6693 0.0124919 -1.31715 5.16027
1.026 2.47331 -0.994249 10.2737 0.0124919 -1.31715 -10.2243
1.027 2.47331 -1.95444 -13.9021 0.0124919 -3.51495 0.738044
1.028 2.47331 -1.95444 -13.9021 0.0124919 -2.90479 10.9945
1.029 2.47331 -1.72685 0.749882 0.0124919 0.758213 18.3205
1.03 1.2526 -3.19205 0.0172816 0.0124919 0.0256125 7.33145
1.031 1.2526 -1.95444 -13.9772 0.0124919 1.61326 -8.75915
1.032 1.2526 -0.489243 -8.11644 0.0124919 1.61326 -5.12276
1.033 1.2526 1.70856 0.674768 0.0124919 0.758213 -9.49175
1.034 1.2526 2.44116 0.674768 0.0124919 -3.51495 2.96247
1.035 1.2526 -1.22184 -9.50653 0.0124919 -4.36999 12.4863
1.036 1.2526 -1.22184 -3.64572 0.0124919 -4.36999 7.35807
1.037 0.031901 3.90636 -9.58164 0.0124919 -2.17219 0.0320622
1.038 0.031901 3.17376 2.87257 0.0124919 -2.04975 -2.92496
1.039 0.031901 -2.45945 14.5942 0.0124919 -2.90479 16.8553
1.04 0.031901 -2.45945 15.3268 0.0124919 -2.90479 16.8553
1.041 0.031901 0.470953 8.73338 0.0124919 1.49081 -9.51837
1.042 0.031901 6.33176 -8.11644 0.0124919 1.49081 15.4167
1.043 0.031901 0.470953 -8.04133 0.0124919 -2.04975 41.7903
1.044 0.031901 -3.92465 -13.9021 0.0124919 -1.31715 41.0577
1.045 0.031901 0.243358 -8.77393 0.0124919 -4.36999 13.9515
1.046 -1.1888 -3.41965 1.48248 0.0124919 0.758213 2.96247
1.047 -1.1888 4.13396 9.54109 0.0124919 8.08422 -5.82874
1.048 -1.1888 4.86656 12.4715 0.0124919 5.15382 -8.05316
1.049 -1.1888 6.33176 16.8671 0.0124919 -4.24755 1.47064
1.05 -1.1888 4.13396 16.1345 0.0124919 -0.706988 4.40105
1.051 -1.1888 -1.22184 -9.58164 0.0124919 5.88642 10.2619
1.052 -1.1888 0.243358 -2.98824 0.0124919 0.758213 2.93585
1.053 -2.40951 -1.95444 -10.9717 0.0124919 0.148055 -4.36354
1.054 -2.40951 -3.19205 -8.04133 0.0124919 0.880655 -5.12276
1.055 -2.40951 -0.994249 -12.512 0.0124919 -2.04975 -7.32056
1.056 -2.40951 0.470953 -6.65124 0.0124919 -2.90479 -7.32056
1.057 -2.40951 2.66876 -0.790434 0.0124919 0.758213 2.93585
1.058 -2.40951 2.66876 8.00078 0.0124919 1.49081 5.86625
1.059 -2.40951 -0.489243 16.792 0.0124919 -4.36999 -5.82874
1.06 -2.40951 1.70856 22.6528 0.0124919 -2.90479 -5.82874
1.061 -2.40951 -0.261648 -8.77393 0.0124919 2.95602 -6.58796
1.062 -2.40951 -0.994249 2.21508 0.0124919 0.0256125 -6.58796
1.063 -3.63021 -1.22184 12.4715 0.0124919 -4.36999 -9.49175
1.064 -3.63021 0.243358 4.41289 0.0124919 -4.36999 -9.49175
1.065 -3.63021 -0.994249 -6.65124 0.0124919 5.15382 16.8553
1.066 -3.63021 -0.994249 -5.18604 0.0124919 0.0256125 13.9249
1.067 -3.63021 -3.92465 2.13997 0.0124919 -2.04975 1.49726
1.068 -3.63021 -3.41965 1.40737 0.0124919 -1.31715 2.96247
1.069 -3.63021 -3.19205 4.33777 0.0124919 13.945 -3.63094
1.07 -3.63021 -3.19205 6.53557 0.0124919 13.2124 1.49726
1.071 -3.63021 -1.22184 5.07037 0.0124919 5.88642 -5.82874
1.072 -3.63021 -1.22184 -4.45344 0.0124919 7.35162 -11.6896
1.073 -4.85091 -3.19205 -13.2446 0.0124919 4.42122 -7.32056
1.074 -4.85091 -2.45945 -13.1695 0.0124919 -2.78235 -4.39016
1.075 -4.85091 -2.68705 -9.58164 0.0124919 9.67186 -9.51837
1.076 -6.07161 -1.22184 -9.58164 0.0124919 9.67186 -2.16574
1.077 -6.07161 0.243358 -7.30873 0.0124919 0.148055 9.55587
1.078 -6.07161 -0.489243 -5.11092 0.0124919 -4.24755 9.55587
1.079 -6.07161 -3.41965 -12.4369 0.0124919 4.54366 5.16027
1.08 -6.07161 5.37156 -13.1695 0.0124919 -2.04975 5.16027
1.081 -6.07161 -0.261648 10.9312 0.0124919 0.0256125 0.738044
1.082 -6.07161 2.66876 -8.11644 0.0124919 5.88642 5.13365
1.083 -6.07161 -3.92465 -10.9717 0.0124919 11.0146 -2.19236
1.084 -6.07161 -2.45945 -5.84352 0.0124919 11.7472 -8.78577
1.085 -6.07161 -3.92465 -2.18052 0.0124919 2.22341 -8.75915
1.086 -6.07161 -3.92465 1.48248 0.0124919 0.148055 -6.56135
1.087 -4.85091 4.13396 -13.9772 0.0124919 12.6023 -4.36354
1.088 -4.85091 6.33176 -9.58164 0.0124919 12.6023 -5.82874
1.089 -4.85091 -2.68705 -0.790434 0.0124919 2.34586 -2.19236
1.09 -4.85091 -3.41965 6.53557 0.0124919 -2.78235 2.20325
1.091 -4.85091 -1.72685 12.3964 0.0124919 -2.17219 -10.251
1.092 -4.85091 -3.19205 16.0594 0.0124919 5.88642 -2.16574
1.093 -4.85091 0.470953 -9.58164 -1.20821 8.20666 6.62547
1.094 -4.85091 -0.994249 -9.58164 -1.20821 9.67186 15.4167
1.095 -4.85091 2.44116 -5.18604 -1.20821 -2.04975 21.2775
1.096 -4.85091 -3.92465 -10.3142 -1.20821 -2.90479 17.6145
1.097 -4.85091 -1.22184 -9.50653 -1.20821 0.880655 2.96247
1.098 -4.85091 0.243358 -13.1695 -1.20821 1.61326 -6.56135
1.099 -4.85091 -1.22184 13.8616 -1.20821 -0.706988 -6.58796
1.1 -4.85091 -1.95444 18.2572 -1.20821 -1.43959 -9.51837
1.101 -4.85091 -3.92465 0.674768 -1.20821 7.35162 -6.58796
1.102 -4.85091 -2.68705 2.13997 -1.20821 9.54942 -3.65756
1.103 -3.63021 3.17376 17.5246 -2.42891 8.20666 -5.82874
1.104 -3.63021 2.44116 13.8616 -2.42891 -1.31715 -8.02655
1.105 -3.63021 1.93615 5.87809 -2.42891 10.282 25.6465
1.106 -3.63021 1.93615 6.61069 -2.42891 11.7472 36.6355
1.107 -3.63021 -2.45945 -6.65124 -2.42891 -2.04975 -6.58796
1.108 -2.40951 -1.22184 -4.45344 -2.42891 8.20666 -7.29395
1.109 -2.40951 6.10416 -13.1695 -2.42891 -2.04975 -0.700539
1.11 -2.40951 6.10416 -2.18052 -2.42891 0.880655 10.2885
1.111 -2.40951 -0.994249 7.34329 -2.42891 -1.31715 -5.82874
1.112 -2.40951 1.20355 12.4715 -2.42891 -2.04975 -7.29395
1.113 -2.40951 2.66876 18.3323 -2.42891 14.8001 17.6145
1.114 -2.40951 6.33176 20.5301 -2.42891 9.67186 -3.63094
1.115 -2.40951 0.243358 16.0594 -2.42891 -2.90479 25.6465
1.116 -2.40951 3.17376 31.444 -2.42891 -4.24755 14.6575
1.117 -2.40951 6.10416 -11.0468 -2.42891 -0.584546 -2.89834
1.118 -2.40951 6.10416 -13.1695 -2.42891 0.880655 3.69507
1.119 -2.40951 6.10416 -7.30873 -3.64962 -1.31715 8.82327
1.12 -2.40951 8.30197 -7.30873 -3.64962 1.61326 5.16027
1.121 -1.1888 7.79696 12.3964 -3.64962 -3.51495 -1.45976
1.122 -1.1888 2.66876 13.8616 -3.64962 0.0256125 5.13365
1.123 -1.1888 -1.72685 -2.98824 -2.42891 2.34586 9.52925
1.124 -1.1888 -2.68705 -9.58164 -2.42891 2.34586 5.86625
1.125 -1.1888 0.975958 -13.9021 -2.42891 -0.584546 -5.09614
1.126 -1.1888 -3.41965 -3.64572 -2.42891 0.148055 6.62547
1.127 0.031901 6.33176 5.14549 -2.42891 1.61326 16.1493
1.128 0.031901 12.9252 5.14549 -2.42891 3.81106 16.1493
1.129 0.031901 -3.41965 -5.11092 -2.42891 6.00886 -3.65756
1.13 0.031901 3.17376 2.94768 -2.42891 2.34586 14.6575
1.131 0.031901 9.03457 8.07589 -2.42891 0.758213 30.0421
1.132 0.031901 6.83676 7.34329 -2.42891 0.758213 27.1117
1.133 0.031901 4.13396 3.60517 -2.42891 -4.24755 -10.957
1.134 0.031901 12.9252 11.6638 -2.42891 -3.51495 -5.82874
1.135 0.031901 4.63896 18.2572 -2.42891 0.758213 -2.16574
1.136 0.031901 6.10416 18.9898 -2.42891 -1.43959 -0.700539
1.137 0.031901 -1.95444 3.60517 -2.42891 2.34586 2.96247
1.138 0.031901 -0.994249 -4.45344 -2.42891 3.07846 6.62547
1.139 1.2526 2.66876 -11.7794 -2.42891 1.61326 9.55587
1.14 1.2526 0.470953 -13.2446 -2.42891 -1.31715 5.16027
1.141 1.2526 -3.41965 -2.25564 -2.42891 -3.51495 -6.58796
1.142 1.2526 -3.19205 -0.790434 -3.64962 -2.90479 -2.92496
1.143 1.2526 -3.41965 -8.11644 -3.64962 -0.706988 -10.9836
1.144 1.2526 -2.68705 -9.58164 -3.64962 -2.78235 -2.16574
1.145 1.2526 1.93615 -11.7794 -3.64962 -0.706988 -8.78577
1.146 1.2526 8.52956 -10.9717 -3.64962 2.95602 -4.39016
1.147 1.2526 -0.994249 -11.7794 -3.64962 0.148055 -7.29395
1.148 2.47331 -2.45945 -8.11644 -3.64962 -4.24755 -8.75915
1.149 2.47331 -3.19205 -13.9021 -3.64962 -0.706988 -2.92496
1.15 2.47331 -3.19205 -14.6347 -3.64962 -2.17219 2.93585
1.151 2.47331 -1.72685 -11.7794 -2.42891 -2.04975 7.33145
1.152 2.47331 -0.261648 -12.512 -2.42891 -0.584546 5.86625
1.153 2.47331 0.470953 -8.84904 -2.42891 2.34586 8.79665
1.154 2.47331 -0.994249 -8.11644 -2.42891 2.34586 9.52925
1.155 2.47331 -3.19205 -11.7794 -2.42891 -2.04975 -10.957
1.156 3.69401 -3.19205 -13.9021 -2.42891 -2.04975 1.49726
1.157 3.69401 0.470953 -8.77393 -2.42891 -0.584546 13.2189
1.158 3.69401 -0.261648 -9.50653 -1.20821 2.34586 13.9515
1.159 3.69401 -0.994249 -13.2446 -1.20821 4.54366 17.6145
1.16 3.69401 -0.261648 -14.7099 -1.20821 2.34586 19.8123
1.161 3.69401 -3.19205 5.80297 -1.20821 -4.36999 -9.49175
1.162 3.69401 -3.19205 6.53557 -1.20821 -1.43959 -5.85536
1.163 3.69401 -0.994249 -2.91312 -1.20821 0.758213 0.738044
1.164 3.69401 -0.994249 1.48248 0.0124919 -4.24755 -0.727157
1.165 3.69401 0.243358 3.68029 0.0124919 -2.17219 -3.63094
1.166 3.69401 0.243358 12.4715 0.0124919 0.0256125 -3.63094
1.167 3.69401 -3.92465 21.2627 0.0124919 -3.51495 0.0320622
1.168 3.69401 -3.19205 12.4715 0.0124919 0.148055 2.96247
1.169 3.69401 -3.41965 5.87809 0.0124919 3.07846 -2.16574
1.17 3.69401 -2.68705 -0.715319 0.0124919 0.148055 -7.29395
1.171 3.69401 -1.72685 -13.1695 0.0124919 -3.51495 -10.251
1.172 3.69401 0.470953 -10.3142 0.0124919 -1.31715 -5.85536
1.173 3.69401 -3.41965 -3.72084 0.0124919 0.880655 -2.19236
1.174 3.69401 -1.22184 2.13997 0.0124919 0.880655 -8.05316
1.175 3.69401 0.470953 6.53557 0.0124919 0.758213 -6.58796
1.176 3.69401 0.470953 24.8506 0.0124919 2.95602 -5.85536
1.177 3.69401 4.63896 49.759 0.0124919 -4.24755 11.7537
1.178 3.69401 3.90636 46.096 0.0124919 -2.04975 19.0797
1.179 3.69401 1.20355 -13.2446 0.0124919 5.27626 1.49726
1.18 3.69401 -0.994249 -11.7794 0.0124919 5.27626 -5.12276
1.181 3.69401 -1.22184 2.13997 0.0124919 3.68862 10.9945
1.182 3.69401 -1.22184 2.13997 1.23319 -2.04975 10.9945
1.183 3.69401 -1.22184 1.40737 1.23319 2.34586 15.3901
1.184 2.47331 -1.22184 2.87257 1.23319 -1.31715 14.6575
1.185 2.47331 -3.41965 17.5246 1.23319 0.148055 13.2189
1.186 2.47331 -1.95444 19.7224 1.23319 6.74146 35.9295
1.187 2.47331 -3.41965 -2.25564 1.23319 -0.584546 51.3141
1.188 2.47331 -3.19205 -13.9021 1.23319 -1.31715 26.4057
1.189 2.47331 -0.994249 -2.18052 1.23319 1.61326 6.62547
1.19 2.47331 -1.72685 0.749882 1.23319 1.61326 -9.49175
1.191 2.47331 -3.41965 -9.50653 1.23319 -4.24755 2.20325
1.192 2.47331 -1.72685 -5.84352 1.23319 -0.706988 12.4597
1.193 2.47331 -0.994249 -9.50653 2.4539 2.95602 21.2509
1.194 2.47331 -1.72685 -14.6347 2.4539 1.49081 18.3205
1.195 2.47331 -3.41965 -9.58164 2.4539 -3.51495 -0.700539
1.196 2.47331 -3.41965 -5.91864 2.4539 -3.63739 1.49726
1.197 2.47331 -0.994249 3.68029 2.4539 -3.51495 -5.82874
1.198 2.47331 -0.994249 5.87809 2.4539 -3.51495 -7.29395
1.199 2.47331 -3.41965 -10.2391 2.4539 -2.17219 1.49726
1.2 2.47331 -1.22184 -12.4369 2.4539 0.148055 7.35807
1.201 1.2526 -3.41965 -13.9021 2.4539 0.758213 -0.700539
1.202 1.2526 -3.19205 0.674768 2.4539 -0.706988 -1.43314
1.203 1.2526 -3.41965 18.2572 2.4539 -0.584546 5.89287
1.204 1.2526 -3.41965 19.7224 2.4539 -4.36999 8.82327
1.205 1.2526 -3.92465 8.00078 2.4539 -1.31715 13.9515
1.206 1.2526 -3.19205 -2.25564 2.4539 2.34586 16.8819
1.207 1.2526 -1.72685 -11.7794 2.4539 -2.04975 -9.49175
1.208 1.2526 -1.72685 -2.18052 2.4539 -1.31715 0.738044
1.209 1.2526 -3.19205 13.9367 2.4539 3.07846 13.1923
1.21 1.2526 -3.19205 19.7975 2.4539 3.07846 29.3095
1.211 1.2526 -1.72685 15.4019 2.4539 -1.31715 43.9615
1.212 1.2526 -0.994249 10.2737 2.4539 0.758213 43.2289
1.213 1.2526 -3.19205 0.749882 2.4539 11.0146 12.4597
1.214 0.031901 -1.22184 -2.98824 2.4539 2.95602 -8.05316
1.215 0.031901 0.975958 23.3854 2.4539 10.282 2.22986
1.216 0.031901 1.70856 24.8506 2.4539 3.68862 19.8123
1.217 0.031901 2.44116 11.6638 2.4539 6.74146 35.9295
1.218 0.031901 1.70856 -4.45344 2.4539 4.54366 33.7317
1.219 0.031901 -1.72685 -10.2391 2.4539 -3.63739 -6.58796
1.22 0.031901 -3.92465 -11.7794 2.4539 -4.36999 6.59885
1.221 0.031901 -2.45945 -13.9021 2.4539 8.20666 16.8553
1.222 0.031901 -1.72685 -13.9021 2.4539 -1.31715 16.8553
1.223 0.031901 -3.41965 2.87257 2.4539 -3.63739 11.7271
1.224 0.031901 -3.92465 2.87257 2.4539 -2.78235 -5.12276
1.225 0.031901 -1.72685 -13.9021 2.4539 -0.584546 -0.700539
1.226 -1.1888 -3.92465 -6.57613 2.4539 -1.31715 2.22986
1.227 -1.1888 -3.41965 -0.715319 2.4539 5.88642 -9.49175
1.228 -1.1888 -3.92465 -0.715319 2.4539 4.42122 -10.9836
1.229 -1.1888 -1.72685 -10.9717 2.4539 -2.78235 -8.78577
1.23 -1.1888 -3.19205 -10.9717 2.4539 -1.31715 -7.32056
1.231 -1.1888 -2.45945 11.7389 2.4539 0.880655 -5.82874
1.232 -1.1888 -0.994249 11.7389 2.4539 -1.31715 -2.16574
1.233 -1.1888 -3.92465 -2.98824 2.4539 -2.78235 0.764663
1.234 -1.1888 -2.68705 4.33777 1.23319 -2.78235 -4.36354
1.235 -1.1888 -1.22184 -2.98824 1.23319 -0.584546 -9.51837
1.236 -1.1888 -1.22184 -5.91864 1.23319 -2.78235 -2.92496
1.237 -1.1888 -3.92465 -9.58164 1.23319 0.0256125 -0.700539
1.238 -1.1888 -3.92465 -6.65124 1.23319 -2.17219 -0.700539
1.239 -1.1888 -2.45945 -4.45344 1.23319 -4.36999 -6.58796
1.24 -1.1888 -3.19205 -0.790434 1.23319 -4.36999 -5.85536
1.241 -1.1888 5.59916 -5.84352 1.23319 -2.90479 -2.19236
1.242 -1.1888 5.59916 1.48248 1.23319 -2.90479 -2.92496
1.243 -1.1888 0.470953 6.61069 1.23319 -0.584546 5.89287
1.244 -2.40951 0.470953 19.0649 1.23319 -2.04975 13.9515
1.245 -2.40951 -0.994249 27.8561 0.0124919 -0.584546 21.2775
1.246 -2.40951 0.470953 32.2517 0.0124919 -1.31715 15.4167
1.247 -2.40951 -2.45945 20.5301 0.0124919 13.2124 -0.700539
1.248 -2.40951 -0.994249 -5.91864 0.0124919 -2.17219 11.0211
1.249 -2.40951 1.20355 37.3048 0.0124919 0.880655 3.69507
1.25 -2.40951 -0.994249 52.6894 0.0124919 -1.31715 0.0320622
1.251 -2.40951 -1.22184 65.8762 0.0124919 0.148055 -3.63094
1.252 -2.40951 0.975958 69.5392 0.0124919 0.148055 -8.75915
1.253 -2.40951 3.90636 9.46598 0.0124919 -3.63739 -2.92496
1.254 -2.40951 3.90636 -2.25564 0.0124919 2.22341 3.66845
1.255 -2.40951 -0.994249 -11.0468 0.0124919 -4.36999 -10.2243
1.256 -2.40951 -0.994249 -14.7099 0.0124919 -4.36999 -9.49175
1.257 -2.40951 0.975958 -5.91864 0.0124919 -3.51495 5.86625
1.258 -2.40951 -3.41965 2.87257 0.0124919 -4.24755 13.1923
1.259 -2.40951 0.243358 13.8616 0.0124919 -2.17219 -5.12276
1.26 -2.40951 -1.72685 7.26818 0.0124919 -4.36999 -10.2243
1.261 -2.40951 -3.41965 -8.11644 0.0124919 -1.31715 -3.63094
1.262 -2.40951 2.44116 -14.6347 0.0124919 -1.31715 1.49726
1.263 -2.40951 8.30197 6.53557 0.0124919 -1.31715 6.62547
1.264 -2.40951 12.6976 13.8616 0.0124919 -1.31715 8.09067
1.265 -2.40951 2.66876 16.1345 0.0124919 3.68862 -11.6896
1.266 -2.40951 4.86656 16.1345 -1.20821 -2.90479 -9.49175
1.267 -2.40951 0.975958 -7.38384 -1.20821 -2.78235 -4.36354
1.268 -2.40951 2.44116 -1.52303 -1.20821 -4.36999 -7.29395
1.269 -2.40951 -2.68705 -6.65124 -1.20821 -2.17219 -10.957
1.27 -2.40951 -2.68705 -9.58164 -1.20821 -0.706988 -9.51837
1.271 -2.40951 6.10416 -12.512 -1.20821 5.27626 -8.05316
1.272 -2.40951 8.30197 -14.6347 -1.20821 5.27626 -3.65756
1.273 -2.40951 6.10416 -11.7043 -1.20821 1.49081 5.13365
1.274 -2.40951 -3.19205 2.94768 -1.20821 9.54942 12.4597
1.275 -2.40951 9.26216 16.1345 -1.20821 -0.706988 -5.85536
1.276 -2.40951 23.9142 27.1235 -1.20821 3.81106 -5.09614
1.277 -2.40951 34.9032 37.3799 -1.20821 13.3349 4.42767
1.278 -2.40951 18.0534 37.3799 -1.20821 11.8697 7.35807
1.279 -2.40951 0.470953 16.1345 -2.42891 2.95602 10.2885
1.28 -2.40951 -0.994249 -8.04133 -2.42891 2.95602 17.6145
1.281 -2.40951 -3.92465 -0.790434 -2.42891 -1.43959 10.2885
1.282 -2.40951 -3.92465 8.00078 -2.42891 -0.706988 5.16027
1.283 -2.40951 -2.68705 15.3268 -2.42891 -2.90479 0.764663
1.284 -2.40951 -2.45945 1.40737 -2.42891 -0.584546 8.82327
1.285 -2.40951 -0.261648 -10.3142 -2.42891 5.27626 19.8123
1.286 -2.40951 -0.994249 -10.9717 -2.42891 16.9979 32.9991
1.287 -2.40951 3.17376 1.40737 -2.42891 -4.36999 10.2619
1.288 -2.40951 9.03457 17.5246 -2.42891 1.49081 25.6465
1.289 -2.40951 14.1628 0.674768 -2.42891 4.42122 34.4377
1.29 -2.40951 10.4998 -10.2391 -2.42891 7.35162 20.5183
1.291 -1.1888 4.13396 6.61069 -2.42891 -3.63739 0.738044
1.292 -1.1888 -0.261648 -6.57613 -2.42891 -3.63739 2.93585
1.293 -1.1888 6.33176 -5.91864 -2.42891 20.5384 0.738044
1.294 -1.1888 4.86656 -13.9021 -2.42891 19.0732 -7.32056
1.295 -1.1888 -1.22184 -9.58164 -2.42891 3.07846 -9.49175
1.296 -1.1888 -1.95444 -5.18604 -2.42891 4.54366 -9.49175
1.297 -1.1888 0.470953 -2.25564 -2.42891 -0.584546 -2.92496
1.298 -1.1888 0.470953 -6.65124 -2.42891 0.880655 2.20325
1.299 -1.1888 2.66876 -7.30873 -2.42891 6.00886 -7.32056
1.3 -1.1888 2.66876 0.0172816 -2.42891 4.54366 -10.9836
1.301 0.031901 -1.22184 -10.3142 -2.42891 -2.78235 -8.75915
1.302 0.031901 -2.68705 -4.45344 -2.42891 -2.78235 -9.49175
1.303 0.031901 -3.19205 0.674768 -2.42891 -2.04975 -10.251
1.304 0.031901 -3.19205 -5.91864 -2.42891 -2.04975 -8.78577
1.305 0.031901 -3.41965 -11.7794 -2.42891 -3.63739 -10.9836
1.306 0.031901 -3.41965 -11.0468 -2.42891 -4.24755 -11.6896
1.307 0.031901 -2.68705 5.07037 -2.42891 -3.63739 -7.29395
1.308 0.031901 -1.95444 4.33777 -3.64962 -2.90479 -2.89834
1.309 0.031901 2.66876 -10.2391 -3.64962 1.49081 1.49726
1.31 0.031901 3.40136 -8.77393 -3.64962 -0.584546 1.49726
1.311 0.031901 -0.994249 -12.4369 -3.64962 -0.706988 -10.251
1.312 0.031901 -0.994249 -10.2391 -3.64962 2.22341 -10.251
1.313 0.031901 -1.72685 11.0063 -3.64962 4.42122 -0.700539
1.314 0.031901 -3.41965 10.2737 -3.64962 -0.706988 -0.700539
1.315 0.031901 0.243358 -4.45344 -3.64962 -2.90479 -8.78577
1.316 0.031901 2.44116 -2.25564 -3.64962 -1.31715 -5.85536
1.317 0.031901 4.63896 -3.72084 -3.64962 4.54366 -2.92496
1.318 0.031901 -0.489243 -6.65124 -3.64962 4.54366 -7.32056
1.319 0.031901 -0.994249 18.9898 -3.64962 0.148055 -0.700539
1.32 0.031901 -3.41965 18.9898 -3.64962 4.54366 5.16027
1.321 0.031901 -0.994249 -11.0468 -3.64962 -2.04975 -2.16574
1.322 0.031901 -1.72685 -8.84904 -3.64962 -4.36999 -7.29395
1.323 0.031901 0.243358 -2.98824 -3.64962 -2.17219 -11.6896
1.324 0.031901 3.90636 -9.58164 -3.64962 -3.63739 -5.82874
1.325 0.031901 7.56937 -5.84352 -3.64962 0.880655 18.3471
1.326 0.031901 6.83676 -6.57613 -2.42891 -2.04975 6.62547
1.327 0.031901 -2.45945 -0.715319 -2.42891 -0.706988 13.9249
1.328 0.031901 -0.261648 0.0172816 -2.42891 2.95602 10.9945
1.329 0.031901 4.13396 -11.7794 -2.42891 6.61902 0.00544388
1.33 0.031901 10.7274 -5.91864 -2.42891 9.54942 -5.12276
1.331 0.031901 -1.72685 -14.6347 -2.42891 3.68862 -9.51837
1.332 0.031901 -2.68705 -3.64572 -2.42891 4.42122 -9.49175
1.333 0.031901 1.70856 6.61069 -2.42891 11.0146 -5.09614
1.334 0.031901 -1.22184 8.07589 -2.42891 8.08422 -5.82874
1.335 0.031901 -3.19205 -12.4369 -2.42891 -1.31715 -5.12276
1.336 0.031901 -3.19205 -13.9021 -2.42891 0.880655 -5.12276
1.337 0.031901 -0.994249 0.749882 -2.42891 4.54366 -10.9836
1.338 0.031901 4.13396 2.21508 -2.42891 6.00886 -3.65756
1.339 0.031901 -1.72685 -2.25564 -2.42891 7.47406 5.13365
1.34 0.031901 -3.41965 11.6638 -2.42891 4.54366 4.40105
1.341 0.031901 -1.22184 21.9202 -2.42891 -4.36999 0.738044
1.342 0.031901 -3.41965 9.46598 -2.42891 -4.36999 -10.9836
1.343 0.031901 0.470953 -3.72084 -2.42891 -0.584546 -0.700539
1.344 0.031901 2.66876 -10.9717 -2.42891 2.34586 11.0211
1.345 0.031901 -0.994249 2.94768 -2.42891 -2.17219 -0.700539
1.346 0.031901 -3.41965 3.68029 -2.42891 2.22341 -10.2243
1.347 0.031901 0.243358 -13.9021 -2.42891 5.88642 -4.39016
1.348 1.2526 1.70856 -9.58164 -2.42891 2.22341 -10.2243
1.349 0.031901 0.243358 -2.98824 -2.42891 3.81106 19.8123
1.35 0.031901 0.243358 -1.52303 -2.42891 3.81106 11.0211
1.351 0.031901 -0.489243 -2.98824 -2.42891 8.20666 -4.39016
1.352 0.031901 -3.41965 -10.3142 -2.42891 8.20666 0.738044
1.353 0.031901 -0.994249 -13.9021 -2.42891 -2.90479 7.33145
1.354 0.031901 1.20355 -12.4369 -1.20821 1.49081 13.9249
1.355 0.031901 -3.19205 -8.11644 -1.20821 -2.78235 20.5183
1.356 0.031901 -3.92465 -11.0468 -1.20821 4.54366 20.5183
1.357 0.031901 -3.41965 -7.30873 -1.20821 2.95602 -3.63094
1.358 0.031901 -1.95444 -7.30873 -1.20821 3.68862 14.6841
1.359 0.031901 -0.489243 -9.58164 -1.20821 -2.90479 30.0687
1.36 0.031901 -3.19205 -13.9021 -1.20821 -2.90479 28.6035
1.361 0.031901 -0.994249 30.7865 0.0124919 4.54366 9.55587
1.362 0.031901 -2.45945 32.9843 0.0124919 -2.78235 -5.12276
1.363 0.031901 -2.68705 10.2737 0.0124919 -2.90479 20.5183
1.364 0.031901 -1.95444 -10.9717 0.0124919 -3.51495 41.7637
1.365 0.031901 -3.19205 -0.057833 0.0124919 0.880655 58.6135
1.366 0.031901 -3.92465 13.8616 0.0124919 -3.51495 45.4267
1.367 0.031901 -1.95444 24.8506 0.0124919 6.00886 -8.05316
1.368 0.031901 -1.95444 16.792 0.0124919 8.93926 -8.02655
1.369 0.031901 -1.22184 -5.91864 0.0124919 -3.51495 0.764663
1.37 0.031901 -1.95444 -14.6347 1.23319 -2.90479 1.49726
1.371 0.031901 -3.41965 -5.84352 1.23319 2.22341 -10.251
1.372 0.031901 -3.41965 -3.64572 1.23319 2.22341 -5.85536
1.373 0.031901 -1.22184 -9.50653 1.23319 -2.78235 -9.51837
1.374 0.031901 -1.22184 -9.50653 1.23319 -2.78235 -10.957
1.375 0.031901 -3.19205 -0.715319 1.23319 -2.90479 2.93585
1.376 0.031901 -3.19205 -2.18052 1.23319 -0.706988 3.66845
1.377 0.031901 -3.41965 5.14549 1.23319 0.758213 -8.78577
1.378 0.031901 -2.45945 12.4715 2.4539 1.49081 -8.75915
1.379 0.031901 0.470953 19.0649 2.4539 4.42122 -2.89834
1.38 0.031901 -1.72685 10.2737 2.4539 2.22341 -1.43314
1.381 0.031901 0.975958 -14.6347 2.4539 -1.31715 -0.700539
1.382 0.031901 7.56937 5.80297 2.4539 -4.36999 2.96247
1.383 0.031901 1.70856 26.3158 2.4539 -1.31715 6.62547
1.384 0.031901 -0.994249 26.3158 2.4539 -1.31715 8.82327
1.385 0.031901 6.33176 -0.057833 2.4539 3.68862 10.2885
1.386 0.031901 2.66876 -8.11644 2.4539 5.88642 10.2885
1.387 0.031901 -0.994249 -13.1695 3.6746 3.07846 -3.63094
1.388 0.031901 -0.994249 -13.9021 3.6746 -1.31715 -2.92496
1.389 0.031901 -3.19205 -3.72084 3.6746 2.34586 10.9945
1.39 0.031901 -2.68705 -11.7794 3.6746 3.07846 16.1227
1.391 0.031901 -2.45945 -8.04133 3.6746 -2.78235 2.93585
1.392 0.031901 -0.261648 -7.30873 3.6746 -4.36999 -1.45976
1.393 0.031901 -3.19205 -8.84904 3.6746 -0.706988 4.40105
1.394 0.031901 -3.19205 -9.58164 3.6746 -0.706988 1.47064
1.395 0.031901 -3.92465 -13.1695 3.6746 3.81106 5.16027
1.396 0.031901 -3.92465 -10.9717 3.6746 -0.584546 22.7427
1.397 0.031901 -3.92465 -9.50653 3.6746 8.08422 -8.78577
1.398 0.031901 -3.41965 -10.2391 3.6746 11.0146 0.738044
1.399 -1.1888 -1.22184 -11.0468 3.6746 2.34586 -10.2243
1.4 -1.1888 -1.22184 -2.98824 3.6746 8.20666 -6.56135
1.401 0.031901 -2.68705 4.33777 3.6746 9.54942 5.13365
1.402 -1.1888 -3.41965 7.26818 3.6746 6.61902 4.40105
1.403 -1.1888 -3.92465 0.674768 3.6746 0.880655 -6.56135
1.404 -1.1888 -3.92465 -0.790434 3.6746 0.880655 6.62547
1.405 0.031901 -3.41965 0.674768 3.6746 -4.24755 -8.78577
1.406 0.031901 -3.41965 -0.790434 3.6746 -2.90479 3.66845
1.407 0.031901 -1.72685 -8.84904 3.6746 -0.706988 14.6575
1.408 0.031901 -1.72685 -11.7794 3.6746 -0.706988 11.7271
1.409 0.031901 -1.72685 -14.7099 3.6746 4.54366 5.16027
1.41 0.031901 -1.72685 -9.50653 2.4539 4.54366 5.16027
1.411 0.031901 -3.41965 -2.91312 2.4539 7.35162 -7.32056
1.412 0.031901 -3.41965 -3.64572 2.4539 5.15382 -6.58796
1.413 0.031901 -3.92465 -14.7099 2.4539 -2.90479 -10.957
1.414 0.031901 -3.19205 -9.58164 2.4539 -2.90479 -6.58796
1.415 0.031901 2.44116 -14.6347 2.4539 0.758213 -10.251
1.416 0.031901 7.56937 -2.18052 2.4539 -2.17219 -1.43314
1.417 0.031901 11.2324 10.2737 2.4539 3.81106 8.82327
1.418 0.031901 23.6866 6.61069 2.4539 3.07846 10.2885
1.419 0.031901 4.63896 17.5997 2.4539 -2.78235 2.96247
1.42 0.031901 3.40136 22.7279 2.4539 -4.36999 -11.6896
1.421 0.031901 17.3208 13.2041 2.4539 -1.43959 1.47064
1.422 0.031901 14.8954 -5.84352 2.4539 -2.90479 -1.45976
1.423 0.031901 -0.994249 -7.38384 2.4539 -0.584546 2.20325
1.424 0.031901 7.79696 -13.9021 2.4539 -4.24755 8.06405
1.425 0.031901 0.243358 -0.790434 2.4539 4.42122 2.20325
1.426 0.031901 3.90636 -0.057833 2.4539 2.95602 -4.39016
1.427 0.031901 -1.22184 -9.58164 2.4539 -4.36999 -8.78577
1.428 0.031901 -3.19205 -9.58164 2.4539 -4.36999 -10.251
1.429 0.031901 0.470953 -0.790434 2.4539 -2.90479 -11.6896
1.43 0.031901 9.99476 4.33777 2.4539 -3.63739 -8.02655
1.431 0.031901 26.112 10.1986 2.4539 -2.17219 -3.63094
1.432 0.031901 21.7164 10.1986 2.4539 -2.17219 -6.56135
1.433 0.031901 -3.19205 -5.91864 2.4539 -0.584546 -1.43314
1.434 0.031901 -3.19205 -6.65124 2.4539 -4.36999 -1.43314
1.435 0.031901 -3.19205 -8.84904 2.4539 0.880655 -9.49175
1.436 0.031901 -3.41965 -8.84904 2.4539 4.54366 -9.51837
1.437 0.031901 -1.95444 -2.98824 1.23319 -2.78235 -2.92496
1.438 0.031901 -2.68705 -8.11644 1.23319 -4.36999 2.20325
1.439 0.031901 -1.72685 -5.84352 1.23319 -3.63739 -2.92496
1.44 0.031901 -3.19205 -10.9717 1.23319 -3.63739 -9.51837
1.441 0.031901 -0.994249 -13.9772 1.23319 2.34586 -7.29395
1.442 0.031901 3.40136 -8.11644 1.23319 0.880655 -8.75915
1.443 0.031901 -1.72685 -2.98824 0.0124919 -2.78235 -4.39016
1.444 0.031901 -3.19205 -3.72084 0.0124919 -2.04975 -2.92496
1.445 0.031901 -3.19205 -13.2446 0.0124919 9.67186 -2.16574
1.446 0.031901 -3.92465 -11.7794 0.0124919 2.34586 2.96247
1.447 0.031901 -3.92465 -8.11644 0.0124919 -2.90479 21.2775
1.448 0.031901 -3.92465 -8.84904 0.0124919 0.0256125 23.4753
1.449 0.031901 -3.41965 -13.1695 0.0124919 4.42122 13.9515
1.45 0.031901 -1.95444 -13.2446 0.0124919 2.95602 -0.700539
1.451 0.031901 -1.22184 -2.98824 0.0124919 -1.31715 -10.251
1.452 0.031901 -3.41965 -10.9717 0.0124919 -2.90479 -6.58796
1.453 0.031901 -1.22184 -11.7794 -1.20821 -2.78235 -10.251
1.454 0.031901 0.975958 -2.98824 -1.20821 -2.78235 -10.251
1.455 0.031901 -3.19205 -5.11092 -1.20821 -0.706988 -2.19236
1.456 0.031901 0.470953 1.48248 -1.20821 -3.51495 3.66845
1.457 0.031901 -3.92465 -8.11644 -1.20821 0.148055 8.06405
1.458 0.031901 0.243358 -0.057833 -1.20821 -0.584546 2.20325
1.459 0.031901 -3.41965 -8.04133 -2.42891 -2.17219 6.59885
1.46 0.031901 -3.19205 0.749882 -2.42891 -2.17219 13.9249
1.461 0.031901 -0.994249 6.61069 -2.42891 -2.78235 19.7857
1.462 0.031901 -0.994249 5.14549 -2.42891 -2.78235 14.6575
1.463 0.031901 -3.19205 -14.7099 -2.42891 -4.36999 -7.29395
1.464 0.031901 -1.95444 -4.45344 -2.42891 -4.36999 -4.36354
1.465 0.031901 0.243358 5.07037 -2.42891 -2.78235 -8.75915
1.466 0.031901 0.243358 9.46598 -2.42891 -1.31715 -11.6896
1.467 0.031901 0.975958 -3.72084 -3.64962 -2.78235 -8.78577
1.468 0.031901 0.975958 -8.11644 -3.64962 -4.36999 -5.85536
1.469 0.031901 -3.41965 -11.7794 -3.64962 -2.17219 -2.92496
1.47 0.031901 -3.19205 -14.6347 -3.64962 2.95602 2.20325
1.471 0.031901 -1.72685 -12.4369 -3.64962 0.880655 -10.9836
1.472 0.031901 -2.45945 -12.4369 -3.64962 4.54366 -7.29395
1.473 0.031901 -0.489243 -8.11644 -4.87032 -3.51495 -5.12276
1.474 0.031901 0.243358 -8.11644 -4.87032 -4.36999 -2.92496
1.475 0.031901 1.70856 -11.7043 -4.87032 -3.63739 -0.727157
1.476 0.031901 0.243358 -4.37832 -4.87032 -3.63739 0.00544388
1.477 0.031901 -2.68705 2.94768 -4.87032 -2.90479 -11.6896
1.478 0.031901 1.70856 2.94768 -4.87032 -1.43959 -3.63094
1.479 0.031901 -3.19205 -14.6347 -4.87032 0.758213 2.96247
1.48 0.031901 0.470953 -10.9717 -4.87032 -4.36999 3.69507
1.481 0.031901 0.243358 2.94768 -4.87032 -1.31715 -1.43314
1.482 0.031901 -1.22184 -10.2391 -4.87032 0.148055 -7.29395
1.483 0.031901 -1.72685 26.3158 -4.87032 4.54366 -10.251
1.484 0.031901 1.20355 10.1986 -3.64962 8.20666 -10.9836
1.485 0.031901 4.13396 0.749882 -3.64962 2.34586 -3.63094
1.486 0.031901 1.93615 14.6693 -3.64962 -0.584546 -3.63094
1.487 0.031901 4.13396 28.5887 -3.64962 -2.78235 -7.29395
1.488 0.031901 6.33176 38.1125 -3.64962 0.880655 -8.78577
1.489 0.031901 3.90636 17.5246 -3.64962 -2.78235 -1.45976
1.49 0.031901 7.56937 60.0154 -3.64962 -1.31715 5.13365
1.491 0.031901 9.03457 24.8506 -3.64962 18.4631 2.96247
1.492 0.031901 7.56937 -9.58164 -3.64962 17.7305 7.35807
1.493 -1.1888 8.52956 11.7389 -3.64962 8.08422 -5.82874
1.494 -1.1888 8.52956 25.6583 -3.64962 8.81682 -9.49175
1.495 -1.1888 1.70856 7.34329 -3.64962 0.758213 2.96247
1.496 -1.1888 3.90636 -14.6347 -3.64962 -1.43959 5.16027
1.497 -1.1888 6.10416 4.33777 -3.64962 -2.90479 0.738044
1.498 0.031901 7.56937 4.33777 -3.64962 -2.90479 5.86625
1.499 0.031901 -2.45945 6.61069 -3.64962 -3.51495 -8.78577
1.5 0.031901 -3.19205 2.21508 -3.64962 -3.51495 -11.6896
1.501 0.031901 -2.68705 30.7114 -3.64962 -0.584546 -2.19236
1.502 0.031901 -3.41965 38.77 -3.64962 0.148055 0.738044
1.503 0.031901 -0.994249 29.9788 -3.64962 -2.04975 -10.957
1.504 0.031901 -2.68705 24.118 -2.42891 -1.31715 -5.82874
1.505 0.031901 -3.19205 8.00078 -2.42891 0.880655 -2.16574
1.506 0.031901 -2.45945 -5.18604 -2.42891 -1.31715 -9.49175
1.507 0.031901 -3.92465 -14.6347 -2.42891 -4.36999 -8.78577
1.508 0.031901 -3.92465 -6.57613 -2.42891 -4.24755 -9.51837
1.509 0.031901 -1.72685 0.0172816 -2.42891 -1.31715 -7.32056
1.51 0.031901 -3.19205 -8.04133 -2.42891 -4.36999 -5.85536
1.511 0.031901 -2.45945 -14.6347 -2.42891 0.758213 -8.78577
1.512 0.031901 -3.19205 -13.9772 -2.42891 -0.706988 -11.6896
1.513 0.031901 -3.41965 -9.58164 -2.42891 -4.36999 -7.29395
1.514 -1.1888 -2.68705 -9.58164 -2.42891 -3.51495 -5.82874
1.515 -1.1888 -1.95444 -13.2446 -2.42891 -2.78235 -9.49175
1.516 -1.1888 -1.95444 -12.512 -1.20821 -4.24755 -9.49175
1.517 -1.1888 -1.22184 0.674768 -1.20821 -2.04975 -2.16574
1.518 -1.1888 -1.95444 -0.790434 -1.20821 0.880655 -1.43314
1.519 -1.1888 -3.41965 -6.65124 -1.20821 3.07846 -7.29395
1.52 -1.1888 -3.41965 -6.65124 -1.20821 -1.31715 -7.29395
1.521 -2.40951 -3.92465 -9.58164 -1.20821 1.49081 0.00544388
1.522 -2.40951 -3.92465 -13.2446 -1.20821 -2.04975 -10.957
1.523 -2.40951 -3.19205 -14.6347 -1.20821 0.0256125 -3.65756
1.524 -2.40951 -3.92465 -11.7043 -1.20821 0.0256125 -3.65756
1.525 -2.40951 -3.92465 -9.50653 -1.20821 -2.78235 -5.82874
1.526 -2.40951 -2.68705 -8.77393 0.0124919 -2.04975 13.9515
1.527 -2.40951 0.243358 -8.04133 0.0124919 0.880655 32.9991
1.528 -2.40951 0.243358 -7.30873 0.0124919 1.61326 46.9185
1.529 -2.40951 -2.68705 -5.84352 0.0124919 3.07846 58.6401
1.53 -2.40951 -2.68705 -7.30873 0.0124919 5.27626 46.1859
1.531 -2.40951 -3.41965 -14.7099 0.0124919 1.61326 13.2189
1.532 -2.40951 -3.19205 -11.0468 0.0124919 1.61326 2.96247
1.533 -2.40951 0.243358 -7.38384 0.0124919 7.47406 -9.49175
1.534 -2.40951 -1.22184 -9.58164 0.0124919 7.47406 5.86625
1.535 -2.40951 -3.41965 -6.57613 0.0124919 5.88642 23.4487
1.536 -2.40951 -2.45945 2.94768 0.0124919 6.61902 29.3095
1.537 -2.40951 -0.261648 11.0063 1.23319 0.758213 10.9945
1.538 -2.40951 1.20355 11.7389 1.23319 -0.706988 3.66845
1.539 -2.40951 -0.994249 -0.715319 1.23319 -3.51495 -1.45976
1.54 -2.40951 -1.72685 -2.91312 1.23319 -4.36999 -1.45976
1.541 -2.40951 3.40136 11.7389 1.23319 4.42122 29.3095
1.542 -2.40951 2.66876 2.94768 1.23319 3.68862 29.3095
1.543 -2.40951 -1.95444 -4.45344 1.23319 -3.63739 9.52925
1.544 -2.40951 5.37156 -13.2446 1.23319 0.0256125 0.738044
1.545 -2.40951 11.2324 -8.11644 2.4539 -2.78235 -6.58796
1.546 -2.40951 9.76717 2.87257 2.4539 1.61326 -6.58796
1.547 -2.40951 2.44116 17.5246 2.4539 -2.78235 -0.727157
1.548 -2.40951 -1.95444 24.8506 2.4539 8.08422 4.40105
1.549 -2.40951 -0.261648 5.80297 2.4539 -4.36999 -6.58796
1.55 -2.40951 1.93615 5.80297 2.4539 -4.36999 -7.32056
1.551 -1.1888 -3.92465 17.5246 2.4539 2.22341 2.20325
1.552 -1.1888 -3.41965 16.0594 2.4539 1.49081 2.20325
1.553 -1.1888 0.243358 -0.715319 2.4539 5.27626 1.49726
1.554 -1.1888 8.30197 4.41289 2.4539 -4.36999 8.82327
1.555 -1.1888 7.79696 33.7169 2.4539 -2.78235 -3.63094
1.556 -1.1888 9.99476 35.9147 2.4539 0.758213 -10.251
1.557 -1.1888 0.470953 8.07589 2.4539 19.8058 -2.92496
1.558 0.031901 -3.92465 -13.9021 3.6746 2.22341 -5.12276
1.559 0.031901 -1.22184 5.07037 3.6746 8.93926 -1.45976
1.56 0.031901 -3.92465 15.3268 3.6746 0.880655 -3.65756
1.561 0.031901 0.243358 -9.58164 3.6746 -2.17219 -10.251
1.562 0.031901 -1.22184 1.48248 3.6746 -2.17219 -9.49175
1.563 0.031901 8.30197 19.0649 3.6746 -2.90479 -6.56135
1.564 0.031901 8.30197 35.1821 3.6746 -2.17219 -11.6896
1.565 0.031901 -3.19205 18.3323 3.6746 6.61902 -8.02655
1.566 0.031901 -3.92465 -8.84904 3.6746 4.42122 -2.16574
1.567 0.031901 -1.22184 29.9788 3.6746 5.88642 2.96247
1.568 0.031901 -1.22184 32.1766 4.8953 4.42122 0.0320622
1.569 0.031901 5.59916 -5.91864 4.8953 6.74146 8.09067
1.57 0.031901 4.13396 -13.2446 4.8953 11.1371 40.3251
1.571 0.031901 -3.92465 -5.91864 4.8953 2.95602 4.42767
1.572 0.031901 -0.994249 -0.057833 4.8953 5.88642 -10.251
1.573 1.2526 -3.19205 6.53557 4.8953 -2.90479 2.93585
1.574 1.2526 -1.22184 6.53557 4.8953 -0.706988 -8.78577
1.575 1.2526 2.44116 -7.38384 4.8953 4.54366 6.62547
1.576 1.2526 -3.92465 -5.11092 4.8953 8.20666 -10.957
1.577 1.2526 -1.22184 -8.84904 6.11601 0.0256125 54.2179
1.578 1.2526 -0.489243 -5.91864 6.11601 -2.90479 49.0897
1.579 1.2526 -1.22184 -11.0468 6.11601 6.00886 15.4167
1.58 1.2526 -1.22184 -13.9021 6.11601 6.00886 17.6145
1.581 1.2526 1.70856 -4.45344 6.11601 0.758213 1.47064
1.582 1.2526 2.44116 -5.18604 6.11601 -1.31715 -10.9836
1.583 1.2526 -1.22184 -13.9021 6.11601 4.54366 22.0101
1.584 1.2526 -0.994249 -13.1695 4.8953 4.54366 11.7537
1.585 1.2526 5.59916 -9.58164 4.8953 -1.31715 -8.75915
1.586 1.2526 11.46 -5.91864 4.8953 -2.78235 -8.75915
1.587 1.2526 -3.92465 -13.2446 4.8953 3.81106 11.0211
1.588 1.2526 3.90636 -12.4369 4.8953 0.880655 8.82327
1.589 1.2526 -3.19205 -8.77393 4.8953 -3.51495 13.2189
1.59 1.2526 0.470953 -3.64572 4.8953 0.758213 16.1493
1.591 1.2526 2.66876 -0.715319 4.8953 5.15382 10.2619
1.592 1.2526 -0.994249 -0.715319 4.8953 8.08422 17.5879
1.593 1.2526 -1.72685 -5.84352 4.8953 0.758213 21.9835
1.594 1.2526 -3.19205 -13.9021 4.8953 -2.17219 17.5879
1.595 1.2526 -3.92465 -9.58164 4.8953 6.00886 2.93585
1.596 1.2526 -3.41965 -2.98824 4.8953 2.34586 -10.2243
1.597 1.2526 -1.95444 2.87257 4.8953 8.93926 5.16027
1.598 1.2526 -1.95444 -2.25564 4.8953 8.93926 9.55587
1.599 1.2526 -0.994249 -10.9717 3.6746 -2.04975 4.42767
1.6 1.2526 -1.72685 -10.9717 3.6746 -1.31715 5.89287
1.601 1.2526 6.10416 14.5942 3.6746 -1.43959 10.2885
1.602 0.031901 6.10416 10.1986 3.6746 -0.706988 5.16027
1.603 0.031901 5.37156 -9.58164 3.6746 -2.78235 -8.05316
1.604 0.031901 1.70856 -14.6347 3.6746 -2.04975 0.738044
1.605 0.031901 -1.95444 -10.9717 3.6746 2.34586 10.2619
1.606 0.031901 9.26216 -5.84352 3.6746 2.34586 -5.12276
1.607 0.031901 20.2512 -0.715319 3.6746 0.758213 5.16027
1.608 0.031901 0.470953 -0.715319 3.6746 0.758213 5.16027
1.609 0.031901 -3.41965 -5.84352 3.6746 -3.63739 4.42767
1.61 0.031901 -2.68705 -9.50653 3.6746 -3.63739 -9.49175
1.611 0.031901 -3.92465 -12.4369 3.6746 -4.36999 0.00544388
1.612 0.031901 -3.41965 -10.2391 3.6746 -3.63739 5.86625
1.613 0.031901 -1.95444 -2.91312 3.6746 -2.90479 -2.92496
1.614 0.031901 -1.22184 -2.91312 2.4539 -2.90479 -10.251
1.615 0.031901 0.243358 -11.0468 2.4539 -2.78235 -6.56135
1.616 0.031901 0.243358 6.53557 2.4539 -2.04975 -0.700539
1.617 0.031901 -1.22184 22.6528 2.4539 -0.584546 4.42767
1.618 0.031901 -3.19205 11.6638 2.4539 -4.24755 -1.43314
1.619 0.031901 1.20355 -5.91864 2.4539 -3.51495 -8.02655
1.62 0.031901 1.20355 4.33777 2.4539 -2.78235 -6.58796
1.621 0.031901 -3.92465 2.87257 2.4539 -1.43959 2.93585
1.622 0.031901 -3.92465 -6.65124 2.4539 -1.43959 2.93585
1.623 0.031901 -2.45945 -13.9021 2.4539 -2.78235 -9.51837
1.624 0.031901 -0.994249 -12.4369 2.4539 -2.78235 -9.51837
1.625 1.2526 -3.19205 -12.512 2.4539 -4.36999 -1.45976
1.626 1.2526 -3.19205 -13.9772 2.4539 -2.90479 0.738044
1.627 1.2526 -2.45945 -3.64572 2.4539 -1.43959 2.93585
1.628 1.2526 -2.45945 -3.64572 1.23319 -1.43959 -2.19236
1.629 1.2526 -3.92465 -9.50653 1.23319 -4.24755 -2.16574
1.63 1.2526 -3.41965 -8.77393 1.23319 -4.24755 -5.09614
1.631 1.2526 -1.95444 -1.44792 1.23319 -1.31715 -2.16574
1.632 1.2526 -1.95444 -2.18052 1.23319 -1.31715 -2.16574
1.633 1.2526 0.243358 -8.84904 1.23319 -1.43959 -9.51837
1.634 2.47331 1.70856 -3.72084 1.23319 -0.706988 -10.251
1.635 2.47331 2.44116 -0.057833 1.23319 6.00886 -4.36354
1.636 2.47331 1.70856 1.40737 1.23319 3.81106 -8.75915
1.637 2.47331 3.17376 3.60517 1.23319 -1.43959 15.3901
1.638 2.47331 3.90636 2.87257 0.0124919 -1.43959 16.8553
1.639 2.47331 6.10416 -13.1695 0.0124919 -2.78235 -9.51837
1.64 2.47331 9.03457 -10.9717 0.0124919 -4.24755 -3.63094
1.641 2.47331 -3.19205 11.7389 0.0124919 -3.51495 6.62547
1.642 2.47331 4.13396 13.2041 0.0124919 -2.78235 11.0211
1.643 2.47331 9.26216 2.94768 -1.20821 -2.90479 -7.29395
1.644 2.47331 8.52956 -2.91312 -1.20821 -2.78235 -7.29395
1.645 2.47331 -1.72685 -7.30873 -1.20821 -4.36999 -2.16574
1.646 2.47331 6.10416 -11.7794 -1.20821 -4.36999 -2.16574
1.647 2.47331 16.3606 -1.52303 -2.42891 0.0256125 1.49726
1.648 2.47331 7.56937 -9.58164 -2.42891 0.0256125 8.82327
1.649 2.47331 3.40136 -2.98824 -2.42891 -1.31715 19.0797
1.65 2.47331 12.1926 0.674768 -2.42891 -2.04975 15.4167
1.651 2.47331 18.786 -2.98824 -3.64962 0.758213 -2.92496
1.652 2.47331 7.79696 -3.72084 -3.64962 2.95602 5.86625
1.653 2.47331 -3.19205 -4.45344 -3.64962 0.880655 5.16027
1.654 2.47331 -3.92465 -13.2446 -3.64962 3.07846 7.35807
1.655 2.47331 -3.41965 -8.04133 -4.87032 -2.04975 -9.49175
1.656 2.47331 -3.92465 -0.715319 -4.87032 -4.36999 -2.92496
1.657 2.47331 -0.994249 5.14549 -4.87032 -2.17219 9.52925
1.658 2.47331 -0.994249 5.14549 -4.87032 0.0256125 30.0421
1.659 2.47331 0.470953 7.34329 -4.87032 -4.24755 8.79665
1.66 2.47331 0.470953 7.34329 -4.87032 -4.24755 -4.39016
1.661 2.47331 -1.22184 -11.7043 -4.87032 -2.78235 -7.29395
1.662 2.47331 -0.489243 -13.2446 -4.87032 -2.04975 -5.82874
1.663 2.47331 -3.41965 5.14549 -4.87032 -2.78235 -8.02655
1.664 1.2526 -2.45945 10.2737 -4.87032 -3.51495 -8.05316
1.665 1.2526 -0.994249 -12.512 -4.87032 -2.04975 0.738044
1.666 1.2526 -2.45945 1.40737 -4.87032 -2.78235 0.738044
1.667 1.2526 1.70856 13.8616 -4.87032 -1.43959 -10.251
1.668 1.2526 0.975958 11.6638 -4.87032 -4.36999 -8.75915
1.669 1.2526 -1.95444 -12.512 -6.09102 -2.04975 -5.09614
1.67 1.2526 -3.41965 -11.7043 -6.09102 -1.31715 -2.16574
1.671 1.2526 -3.19205 0.0172816 -6.09102 -0.706988 3.66845
1.672 1.2526 -3.19205 8.80849 -6.09102 -1.43959 8.06405
1.673 1.2526 -3.19205 16.1345 -6.09102 -4.36999 11.7271
1.674 1.2526 -3.19205 12.4715 -6.09102 -4.36999 10.9945
1.675 1.2526 -1.72685 -0.715319 -6.09102 0.758213 14.6575
1.676 1.2526 -1.72685 -12.512 -6.09102 0.758213 14.6575
1.677 1.2526 -3.92465 2.87257 -6.09102 -2.04975 -10.9836
1.678 1.2526 -2.45945 6.53557 -6.09102 -3.51495 -10.9836
1.679 1.2526 -0.994249 11.6638 -6.09102 -0.706988 -10.251
1.68 0.031901 -0.994249 11.6638 -6.09102 -4.36999 -8.02655
1.681 0.031901 -3.19205 -14.6347 -6.09102 0.880655 -3.63094
1.682 0.031901 -3.41965 -7.30873 -6.09102 -4.24755 10.2885
1.683 0.031901 -1.22184 -2.91312 -6.09102 -2.04975 22.7427
1.684 0.031901 -1.22184 -8.04133 -6.09102 -1.31715 21.2775
1.685 0.031901 -0.489243 -2.18052 -6.09102 -3.51495 10.2885
1.686 0.031901 0.243358 -2.91312 -6.09102 -4.36999 -0.700539
1.687 0.031901 -3.41965 20.455 -6.09102 -2.90479 -11.6896
1.688 0.031901 -3.41965 35.107 -6.09102 -2.17219 2.20325
1.689 0.031901 -1.95444 47.5612 -6.09102 -1.31715 11.7271
1.69 0.031901 -1.22184 35.107 -6.09102 -1.31715 11.7271
1.691 0.031901 -2.45945 13.8616 -6.09102 -2.04975 4.40105
1.692 0.031901 4.13396 -0.790434 -6.09102 -3.63739 4.40105
1.693 0.031901 -3.19205 -14.7099 -6.09102 2.34586 2.93585
1.694 0.031901 -2.68705 -6.57613 -6.09102 2.34586 2.20325
1.695 -1.1888 4.86656 8.80849 -6.09102 2.34586 0.738044
1.696 -1.1888 5.59916 29.3213 -6.09102 -4.36999 -5.85536
1.697 -1.1888 7.56937 -5.84352 -6.09102 2.95602 -10.9836
1.698 -1.1888 9.76717 -14.6347 -6.09102 0.758213 -5.82874
1.699 -1.1888 -3.41965 -8.11644 -6.09102 -3.63739 -4.39016
1.7 -1.1888 -3.19205 -8.84904 -6.09102 -1.43959 5.13365
1.701 -1.1888 -1.95444 -2.25564 -6.09102 -2.90479 11.7271
1.702 -1.1888 -1.22184 -0.790434 -6.09102 -4.36999 10.2619
1.703 -1.1888 2.66876 15.4019 -6.09102 -3.51495 1.47064
1.704 -1.1888 2.66876 19.0649 -6.09102 -3.51495 -4.39016
1.705 -1.1888 -1.22184 -4.37832 -6.09102 -0.706988 -10.251
1.706 -1.1888 -2.68705 -4.37832 -6.09102 4.42122 -1.43314
1.707 -1.1888 2.66876 -5.84352 -6.09102 6.00886 11.7537
1.708 -1.1888 2.66876 -8.11644 -6.09102 8.20666 13.9515
1.709 -1.1888 -3.41965 8.73338 -4.87032 1.49081 -4.36354
1.71 -1.1888 -2.68705 5.80297 -4.87032 -2.78235 7.35807
1.711 -1.1888 -3.19205 4.41289 -4.87032 -0.584546 14.6841
1.712 -1.1888 -3.19205 8.80849 -4.87032 0.880655 11.7537
1.713 -1.1888 -2.68705 -10.9717 -4.87032 -4.24755 -6.58796
1.714 -1.1888 -1.95444 -14.6347 -4.87032 -0.706988 -2.19236
1.715 -1.1888 -1.22184 -1.44792 -4.87032 0.148055 0.738044
1.716 -1.1888 -1.22184 -0.715319 -4.87032 5.27626 2.20325
1.717 -1.1888 0.243358 -7.30873 -4.87032 9.67186 -2.92496
1.718 -1.1888 3.17376 -13.2446 -3.64962 6.00886 -5.12276
1.719 -1.1888 7.56937 -2.98824 -3.64962 6.61902 0.738044
1.72 -1.1888 9.76717 7.26818 -3.64962 7.35162 -8.05316
1.721 -1.1888 19.5186 7.34329 -3.64962 -0.706988 -7.29395
1.722 -1.1888 16.5882 -1.44792 -3.64962 -2.78235 -0.700539
1.723 -1.1888 0.243358 6.53557 -3.64962 2.34586 -10.251
1.724 -1.1888 2.44116 -5.11092 -2.42891 -2.04975 -5.85536
1.725 -1.1888 4.63896 11.0063 -2.42891 6.00886 -2.19236
1.726 -1.1888 6.83676 13.2041 -2.42891 6.00886 -5.12276
1.727 -1.1888 0.470953 15.4019 -2.42891 16.8754 -0.727157
1.728 -1.1888 0.470953 13.9367 -2.42891 5.88642 -10.251
1.729 -2.40951 3.17376 6.53557 -1.20821 0.880655 4.42767
1.73 -2.40951 9.76717 16.792 -1.20821 -1.43959 -1.43314
1.731 -2.40951 -1.22184 24.8506 -1.20821 3.81106 -3.65756
1.732 -2.40951 -2.68705 11.6638 -1.20821 3.07846 -7.32056
1.733 -2.40951 -0.994249 7.26818 0.0124919 1.49081 0.00544388
1.734 -2.40951 4.86656 -2.98824 0.0124919 -2.17219 -5.85536
1.735 -2.40951 -2.45945 -11.0468 0.0124919 5.27626 -9.51837
1.736 -2.40951 -3.41965 -14.6347 0.0124919 -2.04975 -8.75915
1.737 -2.40951 -1.22184 -11.7043 0.0124919 -1.43959 -8.05316
1.738 -2.40951 -1.22184 -13.1695 1.23319 -4.36999 0.00544388
1.739 -2.40951 -0.489243 0.674768 1.23319 -3.51495 6.59885
1.74 -2.40951 -1.22184 5.80297 1.23319 -1.31715 3.66845
1.741 -2.40951 -0.994249 -4.45344 1.23319 0.880655 -9.51837
1.742 -2.40951 0.470953 -10.3142 1.23319 -0.706988 -5.82874
1.743 -2.40951 -3.41965 -5.84352 2.4539 -0.584546 1.49726
1.744 -2.40951 -1.22184 9.54109 2.4539 2.34586 6.62547
1.745 -2.40951 1.20355 21.2627 2.4539 -2.04975 11.0211
1.746 -2.40951 1.93615 18.3323 2.4539 -2.17219 2.96247
1.747 -2.40951 -2.68705 10.2737 2.4539 2.95602 21.9835
1.748 -2.40951 -3.41965 8.80849 2.4539 12.4798 37.3681
1.749 -2.40951 0.243358 2.94768 2.4539 -2.90479 0.00544388
1.75 -2.40951 0.243358 -2.91312 2.4539 -2.90479 -8.05316
1.751 -2.40951 7.06436 -6.57613 3.6746 -4.24755 -10.957
1.752 -2.40951 7.79696 4.33777 3.6746 -1.31715 -4.36354
1.753 -2.40951 0.243358 32.9092 3.6746 0.880655 1.49726
1.754 -2.40951 3.17376 40.9678 3.6746 -1.31715 1.49726
1.755 -2.40951 6.10416 46.096 3.6746 8.08422 -1.45976
1.756 -2.40951 2.44116 36.5722 4.8953 8.08422 0.00544388
1.757 -2.40951 -3.41965 -13.2446 4.8953 0.148055 -8.02655
1.758 -2.40951 -3.41965 0.749882 4.8953 -2.78235 -8.75915
1.759 -2.40951 0.975958 16.1345 4.8953 -2.90479 -5.12276
1.76 -2.40951 0.243358 16.1345 4.8953 -1.43959 -1.45976
1.761 -2.40951 16.3606 13.9367 4.8953 -4.36999 -10.9836
1.762 -2.40951 17.0932 11.7389 6.11601 -2.04975 -0.700539
1.763 -2.40951 12.9252 9.54109 6.11601 3.07846 11.7537
1.764 -2.40951 -0.994249 -3.64572 6.11601 2.34586 8.82327
1.765 -2.40951 1.93615 -13.9772 6.11601 4.42122 -4.39016
1.766 -2.40951 4.13396 -5.91864 6.11601 0.758213 -8.78577
1.767 -2.40951 8.52956 -0.057833 6.11601 -4.36999 6.62547
1.768 -2.40951 1.93615 8.00078 6.11601 -4.36999 5.16027
1.769 -2.40951 2.44116 18.9898 6.11601 -2.90479 -9.51837
1.77 -2.40951 9.03457 21.9202 6.11601 -4.36999 -1.45976
1.771 -2.40951 2.44116 1.40737 6.11601 2.34586 5.13365
1.772 -1.1888 -1.22184 -12.512 6.11601 0.880655 13.1923
1.773 -1.1888 -3.92465 -5.84352 6.11601 -2.78235 3.66845
1.774 -1.1888 6.33176 -5.11092 6.11601 -2.17219 4.40105
1.775 -1.1888 15.8556 -8.77393 6.11601 2.22341 25.6465
1.776 -1.1888 8.52956 -13.9772 7.33671 4.42122 27.8443
1.777 -1.1888 -1.22184 -0.715319 7.33671 -1.31715 -2.92496
1.778 -1.1888 -3.41965 2.94768 7.33671 -2.04975 -5.12276
1.779 -1.1888 3.90636 -5.84352 7.33671 0.758213 0.00544388
1.78 -1.1888 14.1628 -12.512 7.33671 0.758213 -3.65756
1.781 -1.1888 2.44116 4.41289 7.33671 3.07846 32.2665
1.782 -1.1888 -3.92465 6.61069 7.33671 3.81106 25.6731
1.783 -1.1888 1.20355 -9.58164 7.33671 0.758213 7.35807
1.784 0.031901 9.26216 -5.18604 7.33671 7.35162 -7.32056
1.785 0.031901 15.8556 -2.98824 7.33671 -0.706988 13.1923
1.786 0.031901 14.3904 -0.790434 7.33671 -2.90479 0.00544388
1.787 0.031901 -3.19205 4.33777 7.33671 3.68862 6.59885
1.788 0.031901 0.470953 2.13997 7.33671 0.758213 5.86625
1.789 0.031901 -0.994249 -9.58164 7.33671 9.67186 1.49726
1.79 0.031901 -3.41965 -12.512 6.11601 7.47406 -10.957
1.791 0.031901 -1.22184 -12.4369 6.11601 -1.31715 3.66845
1.792 0.031901 0.243358 -7.30873 6.11601 -1.43959 9.52925
1.793 0.031901 3.90636 -3.64572 6.11601 -1.31715 15.3901
1.794 1.2526 0.243358 -3.64572 6.11601 -0.584546 0.738044
1.795 1.2526 -0.994249 -9.58164 6.11601 -0.706988 25.6731
1.796 1.2526 -0.994249 -5.91864 6.11601 0.758213 32.2665
1.797 1.2526 -0.994249 -11.0468 6.11601 4.42122 -5.09614
1.798 1.2526 -0.261648 -12.512 6.11601 6.61902 -10.957
1.799 1.2526 1.93615 -13.9772 6.11601 -3.51495 2.22986
1.8 1.2526 -2.45945 -14.7099 6.11601 -2.04975 3.69507
1.801 1.2526 -3.19205 5.87809 4.8953 0.880655 -2.16574
1.802 1.2526 -3.92465 7.34329 4.8953 -2.78235 -2.89834
1.803 1.2526 -3.41965 -0.715319 4.8953 -4.36999 5.16027
1.804 1.2526 -3.41965 -5.84352 4.8953 -2.17219 7.35807
1.805 1.2526 -3.92465 -10.9717 4.8953 -2.78235 4.42767
1.806 1.2526 -2.45945 -13.2446 4.8953 -4.36999 -9.51837
1.807 1.2526 -0.994249 -6.65124 3.6746 -2.78235 7.33145
1.808 1.2526 -0.994249 -7.38384 3.6746 -2.78235 8.06405
1.809 1.2526 -1.72685 -8.77393 3.6746 -4.36999 11.7271
1.81 1.2526 -2.45945 2.21508 3.6746 0.0256125 18.3205
1.811 1.2526 -3.19205 11.7389 3.6746 3.68862 -6.58796
1.812 1.2526 -3.41965 13.2041 2.4539 2.95602 -5.09614
1.813 1.2526 -1.95444 8.80849 2.4539 -2.90479 4.42767
1.814 1.2526 -1.22184 1.48248 2.4539 -3.51495 6.62547
1.815 1.2526 -0.489243 -3.64572 2.4539 -1.31715 -1.43314
1.816 1.2526 0.243358 -10.9717 2.4539 -1.31715 -2.16574
1.817 1.2526 0.470953 -13.2446 2.4539 0.880655 -5.09614
1.818 1.2526 1.20355 -4.45344 1.23319 0.880655 -6.56135
1.819 1.2526 -3.41965 2.87257 1.23319 2.34586 -2.16574
1.82 2.47331 -2.68705 6.53557 1.23319 0.880655 17.6145
1.821 2.47331 -3.19205 -0.790434 1.23319 -2.78235 36.6621
1.822 2.47331 -0.994249 -9.58164 1.23319 -2.90479 38.1273
1.823 2.47331 0.243358 -13.1695 1.23319 0.758213 26.4057
1.824 2.47331 -1.95444 -14.6347 0.0124919 0.758213 0.764663
1.825 2.47331 2.66876 -3.64572 0.0124919 -1.31715 -0.727157
1.826 2.47331 -0.261648 -5.11092 0.0124919 0.880655 14.6575
1.827 2.47331 0.243358 6.53557 0.0124919 11.0146 27.1117
1.828 2.47331 0.243358 4.33777 0.0124919 11.7472 24.1813
1.829 2.47331 -0.994249 -2.18052 0.0124919 -4.36999 -9.49175
1.83 2.47331 -2.45945 -5.11092 0.0124919 -4.36999 -8.02655
1.831 2.47331 -0.489243 2.87257 0.0124919 1.49081 -5.09614
1.832 2.47331 -0.489243 -8.11644 0.0124919 -4.36999 -5.09614
1.833 2.47331 -3.92465 3.68029 -1.20821 3.81106 6.59885
1.834 2.47331 -3.92465 -0.715319 -1.20821 3.07846 10.9945
1.835 2.47331 0.243358 -11.0468 -1.20821 -2.78235 14.6575
1.836 2.47331 0.243358 -11.7794 -1.20821 -2.04975 13.1923
1.837 2.47331 -3.41965 -13.2446 -1.20821 -2.78235 0.738044
1.838 2.47331 -3.41965 -12.512 -1.20821 -2.78235 -10.9836
1.839 2.47331 -0.489243 -14.7099 -1.20821 -3.51495 -2.16574
1.84 2.47331 -0.489243 -13.9772 -1.20821 -1.43959 -11.6896
1.841 2.47331 -1.22184 -9.50653 -2.42891 2.95602 -6.56135
1.842 2.47331 -2.68705 -5.11092 -2.42891 -0.706988 0.764663
1.843 2.47331 -3.92465 -2.18052 -2.42891 -2.78235 6.62547
1.844 2.47331 2.66876 -2.18052 -2.42891 -4.24755 4.42767
1.845 2.47331 8.52956 -8.04133 -3.64962 8.08422 8.09067
1.846 2.47331 4.13396 -13.2446 -3.64962 8.08422 8.82327
1.847 2.47331 -3.19205 -5.91864 -3.64962 10.282 -9.49175
1.848 2.47331 -3.41965 -4.45344 -4.87032 9.54942 -1.45976
1.849 2.47331 -2.68705 -2.98824 -4.87032 -3.63739 10.2619
1.85 2.47331 -1.95444 -3.72084 -4.87032 6.00886 9.52925
1.851 2.47331 -1.22184 -13.2446 -4.87032 16.9979 -10.251
1.852 2.47331 -1.22184 -9.50653 -4.87032 6.00886 -5.12276
1.853 2.47331 -3.41965 -2.18052 -6.09102 -4.36999 5.13365
1.854 2.47331 -3.19205 0.0172816 -6.09102 -2.90479 0.00544388
1.855 2.47331 -0.261648 1.48248 -6.09102 -0.706988 -10.957
1.856 2.47331 -0.261648 0.749882 -6.09102 -0.706988 -9.49175
1.857 2.47331 -3.92465 -5.91864 -6.09102 -4.36999 -10.251
1.858 2.47331 -3.92465 -7.38384 -6.09102 -2.04975 -2.19236
1.859 2.47331 -0.994249 0.0172816 -6.09102 -1.43959 5.13365
1.86 2.47331 -0.261648 5.87809 -6.09102 -0.706988 2.20325
1.861 2.47331 -3.41965 -6.57613 -6.09102 7.35162 -8.78577
1.862 1.2526 -1.95444 -7.30873 -6.09102 4.42122 -8.78577
1.863 1.2526 -3.92465 9.54109 -6.09102 14.0675 -4.39016
1.864 1.2526 -3.19205 6.61069 -6.09102 16.9979 1.47064
1.865 1.2526 -3.41965 -8.11644 -6.09102 0.880655 -10.251
1.866 1.2526 -1.22184 -8.11644 -6.09102 0.880655 -5.82874
1.867 1.2526 0.243358 -13.1695 -7.31173 -0.584546 1.49726
1.868 1.2526 0.243358 -7.38384 -7.31173 -1.31715 -1.43314
1.869 1.2526 -3.19205 10.1986 -7.31173 -2.78235 -5.82874
1.87 1.2526 -3.19205 16.792 -7.31173 -2.04975 -8.02655
1.871 1.2526 -2.68705 8.00078 -7.31173 -1.31715 -5.82874
1.872 1.2526 -1.95444 -0.790434 -7.31173 -1.31715 -5.82874
1.873 0.031901 -3.41965 -9.58164 -7.31173 -1.31715 -9.51837
1.874 0.031901 -3.92465 -0.715319 -7.31173 -0.584546 -5.12276
1.875 0.031901 -2.45945 19.7975 -7.31173 -2.78235 -1.45976
1.876 0.031901 -0.994249 28.5887 -7.31173 -2.04975 -6.58796
1.877 0.031901 0.470953 34.4495 -7.31173 -2.78235 -9.49175
1.878 0.031901 1.20355 32.9843 -7.31173 -2.78235 -10.957
1.879 0.031901 -2.45945 10.2737 -8.53243 1.61326 -8.02655
1.88 0.031901 -2.45945 9.54109 -8.53243 1.61326 -8.02655
1.881 0.031901 -3.41965 -13.2446 -8.53243 3.81106 5.16027
1.882 0.031901 0.243358 4.33777 -8.53243 2.34586 5.16027
1.883 0.031901 3.17376 22.6528 -8.53243 12.4798 -5.09614
1.884 0.031901 3.17376 22.6528 -8.53243 13.2124 -10.251
1.885 0.031901 -0.489243 -12.512 -7.31173 8.81682 -0.727157
1.886 0.031901 -2.68705 -11.7794 -7.31173 2.95602 0.00544388
1.887 0.031901 -3.92465 -9.58164 -7.31173 -2.90479 -9.49175
1.888 0.031901 -3.19205 -7.38384 -7.31173 -2.78235 -6.56135
1.889 0.031901 -1.72685 -2.25564 -7.31173 0.148055 -8.78577
1.89 -1.1888 -3.19205 0.674768 -7.31173 4.54366 -1.45976
1.891 -1.1888 -2.68705 3.60517 -7.31173 13.2124 5.86625
1.892 -1.1888 3.90636 17.5246 -6.09102 13.945 17.5879
1.893 -1.1888 9.76717 31.444 -6.09102 -2.78235 27.1117
1.894 -1.1888 9.76717 33.6418 -6.09102 -1.31715 21.9835
1.895 -1.1888 4.13396 8.07589 -6.09102 4.54366 5.13365
1.896 -1.1888 0.470953 7.34329 -6.09102 3.81106 -9.51837
1.897 -1.1888 -1.95444 1.48248 -6.09102 -4.36999 -0.700539
1.898 -1.1888 -3.41965 -2.18052 -6.09102 -4.36999 10.2885
1.899 -2.40951 -2.68705 -9.50653 -6.09102 -2.04975 17.6145
1.9 -2.40951 -0.489243 -13.2446 -6.09102 -1.31715 2.96247
1.901 -2.40951 0.975958 -5.18604 -6.09102 -4.36999 -5.82874
1.902 -2.40951 -1.22184 1.40737 -4.87032 -1.31715 -7.32056
1.903 -2.40951 -3.19205 8.00078 -4.87032 -1.43959 3.66845
1.904 -2.40951 -1.72685 3.60517 -4.87032 0.0256125 3.66845
1.905 -2.40951 -0.261648 -13.9772 -4.87032 0.880655 7.35807
1.906 -2.40951 -2.45945 -13.1695 -3.64962 0.880655 8.82327
1.907 -2.40951 -1.22184 -3.64572 -3.64962 -2.78235 -11.6896
1.908 -2.40951 -1.22184 16.8671 -3.64962 -1.31715 -11.6896
1.909 -2.40951 -1.72685 32.9843 -2.42891 2.34586 -0.700539
1.91 -2.40951 -2.45945 33.7169 -2.42891 -2.04975 -9.49175
1.911 -2.40951 -2.68705 26.3909 -2.42891 4.42122 4.40105
1.912 -3.63021 -1.95444 17.5997 -2.42891 3.68862 0.738044
1.913 -3.63021 -3.19205 11.7389 -1.20821 -2.04975 3.66845
1.914 -3.63021 -3.19205 -9.50653 -1.20821 -2.04975 7.33145
1.915 -3.63021 -3.92465 -0.057833 -1.20821 4.42122 -9.49175
1.916 -3.63021 -3.92465 9.46598 -1.20821 0.758213 1.49726
1.917 -2.40951 0.470953 -9.58164 0.0124919 -2.90479 8.82327
1.918 -2.40951 -1.72685 -12.512 0.0124919 -2.78235 2.22986
1.919 -2.40951 0.243358 8.73338 0.0124919 0.148055 8.06405
1.92 -2.40951 0.243358 6.53557 0.0124919 0.148055 5.13365
1.921 -2.40951 -1.95444 -0.715319 1.23319 11.8697 11.7537
1.922 -2.40951 -1.22184 5.14549 1.23319 12.6023 11.7537
1.923 -2.40951 -1.95444 0.0172816 1.23319 2.22341 3.66845
1.924 -2.40951 -2.45945 0.0172816 1.23319 4.42122 5.13365
1.925 -2.40951 0.470953 6.61069 2.4539 2.34586 -7.29395
1.926 -2.40951 -3.19205 1.48248 2.4539 2.34586 -2.16574
1.927 -2.40951 -2.68705 -11.7794 2.4539 0.880655 1.49726
1.928 -2.40951 -3.41965 -8.11644 2.4539 0.0256125 2.96247
1.929 -2.40951 -2.45945 -10.2391 3.6746 9.54942 -5.12276
1.93 -2.40951 3.40136 -8.77393 3.6746 13.945 0.738044
1.931 -2.40951 11.46 -7.30873 3.6746 4.54366 1.49726
1.932 -2.40951 12.9252 -5.84352 3.6746 3.07846 1.49726
1.933 -2.40951 -0.261648 -0.057833 3.6746 8.81682 12.4597
1.934 -2.40951 -3.19205 14.5942 4.8953 9.54942 15.3901
1.935 -2.40951 -2.68705 28.5136 4.8953 -4.36999 9.52925
1.936 -2.40951 4.63896 27.0484 4.8953 -3.51495 2.20325
1.937 -2.40951 14.8954 9.46598 4.8953 -2.04975 -8.05316
1.938 -2.40951 22.954 -2.25564 4.8953 -2.78235 -6.58796
1.939 -2.40951 3.90636 -8.04133 6.11601 -1.43959 2.93585
1.94 -2.40951 2.44116 -2.18052 6.11601 -3.51495 -5.12276
1.941 -2.40951 0.243358 -8.11644 6.11601 -4.36999 -10.957
1.942 -2.40951 6.33176 0.674768 6.11601 -2.90479 -8.05316
1.943 -1.1888 26.112 -9.50653 6.11601 -4.36999 7.33145
1.944 -1.1888 26.112 -5.84352 6.11601 -2.90479 2.93585
1.945 -1.1888 -0.994249 -13.2446 7.33671 0.758213 -6.56135
1.946 -1.1888 -3.41965 -14.7099 7.33671 -3.63739 1.49726
1.947 -1.1888 0.243358 -5.84352 7.33671 0.880655 7.35807
1.948 -1.1888 2.44116 -5.11092 7.33671 -1.31715 2.22986
1.949 -1.1888 3.17376 -14.7099 7.33671 -0.706988 8.82327
1.95 -1.1888 0.243358 -13.2446 7.33671 -3.51495 11.7537
1.951 -1.1888 0.470953 2.87257 7.33671 0.148055 -10.251
1.952 -1.1888 -0.261648 15.3268 7.33671 -1.31715 5.86625
1.953 -1.1888 7.06436 -2.98824 7.33671 2.22341 20.5183
1.954 0.031901 2.66876 0.674768 7.33671 2.95602 22.7161
1.955 0.031901 3.90636 -3.72084 7.33671 5.88642 18.3205
1.956 0.031901 5.37156 -13.2446 8.55741 4.42122 0.00544388
1.957 0.031901 0.243358 -8.04133 8.55741 -4.24755 -6.56135
1.958 0.031901 -1.72685 -3.64572 8.55741 -2.78235 1.49726
1.959 0.031901 4.13396 -1.44792 8.55741 -1.31715 8.82327
1.96 0.031901 4.86656 -12.4369 8.55741 -1.31715 13.9515
1.961 0.031901 1.20355 -2.91312 8.55741 5.27626 7.35807
1.962 0.031901 2.66876 2.94768 8.55741 -1.31715 -11.6896
1.963 0.031901 4.86656 -5.11092 8.55741 15.4102 6.59885
1.964 0.031901 2.66876 -10.2391 8.55741 12.4798 6.59885
1.965 0.031901 -3.92465 1.48248 8.55741 -2.78235 -5.12276
1.966 0.031901 -1.95444 1.48248 8.55741 0.880655 -10.957
1.967 0.031901 0.243358 -2.91312 8.55741 3.81106 -1.43314
1.968 0.031901 0.243358 1.48248 8.55741 2.34586 17.6145
1.969 0.031901 -3.41965 16.8671 8.55741 -1.31715 34.4643
1.97 0.031901 -0.994249 16.1345 8.55741 -2.78235 24.2079
1.971 -1.1888 1.93615 -5.84352 8.55741 -3.51495 -5.82874
1.972 -1.1888 6.33176 -13.2446 8.55741 -2.78235 1.47064
1.973 0.031901 9.99476 -5.91864 8.55741 -2.90479 20.5183
1.974 0.031901 4.86656 12.3964 8.55741 -2.17219 18.3205
1.975 0.031901 6.10416 -10.2391 8.55741 -0.706988 10.9945
1.976 0.031901 0.243358 9.54109 8.55741 -0.706988 3.66845
1.977 0.031901 3.90636 -13.2446 7.33671 -3.63739 -2.92496
1.978 0.031901 3.90636 -2.98824 7.33671 -2.90479 -2.92496
1.979 0.031901 0.470953 5.80297 7.33671 2.95602 17.5879
1.98 0.031901 -2.45945 29.2462 7.33671 2.22341 17.5879
1.981 0.031901 2.66876 47.5612 7.33671 -1.31715 0.764663
1.982 0.031901 -3.19205 11.6638 7.33671 -2.04975 0.0320622
1.983 0.031901 -2.68705 -11.7043 7.33671 -3.63739 -4.36354
1.984 0.031901 -1.22184 -11.0468 7.33671 -3.63739 -5.09614
1.985 0.031901 -3.19205 -4.45344 7.33671 -2.04975 -2.16574
1.986 0.031901 -0.261648 2.13997 7.33671 -2.78235 -0.700539
1.987 0.031901 -0.489243 13.8616 7.33671 -2.90479 -2.16574
1.988 1.2526 2.44116 19.7224 7.33671 -0.706988 -9.49175
1.989 1.2526 -3.19205 4.33777 6.11601 -3.63739 -5.85536
1.99 1.2526 -3.19205 -4.45344 6.11601 -2.78235 -2.92496
1.991 1.2526 -3.41965 -11.7794 6.11601 -1.31715 -9.51837
1.992 1.2526 -3.41965 -13.2446 6.11601 -3.51495 -8.78577
1.993 1.2526 0.470953 -14.6347 6.11601 -2.04975 4.40105
1.994 1.2526 0.470953 -6.57613 6.11601 -3.51495 3.66845
1.995 1.2526 -0.994249 0.749882 6.11601 -2.78235 -7.32056
1.996 1.2526 -3.92465 0.0172816 6.11601 -2.78235 -8.78577
1.997 1.2526 -1.22184 -7.30873 4.8953 -2.17219 -4.39016
1.998 1.2526 -1.22184 -7.30873 4.8953 -2.17219 -7.32056
1.999 1.2526 -0.489243 -9.50653 4.8953 -3.51495 -6.56135
2 1.2526 -0.489243 -10.9717 4.8953 -3.51495 -7.29395
2.001 1.2526 6.10416 -3.72084 4.8953 -2.04975 -4.36354
2.002 1.2526 3.17376 -0.790434 4.8953 -2.78235 -1.43314
2.003 1.2526 3.40136 -5.18604 3.6746 -2.78235 -4.36354
2.004 1.2526 -2.68705 -10.3142 3.6746 -2.04975 -2.89834
2.005 1.2526 6.10416 -14.6347 3.6746 -2.78235 13.9515
2.006 1.2526 5.37156 -10.9717 3.6746 -4.36999 10.2885
2.007 1.2526 -3.41965 -6.57613 3.6746 -2.90479 -6.56135
2.008 1.2526 6.33176 -6.57613 3.6746 -3.51495 -0.727157
2.009 1.2526 15.8556 -7.30873 2.4539 -2.90479 14.6575
2.01 1.2526 15.8556 -5.84352 2.4539 0.0256125 28.5769
2.011 1.2526 1.93615 -1.44792 2.4539 -4.36999 11.7271
2.012 1.2526 -0.994249 -2.18052 2.4539 -3.51495 1.47064
2.013 1.2526 -3.19205 -1.44792 2.4539 -2.78235 -7.32056
2.014 1.2526 -3.92465 0.749882 1.23319 -3.51495 -8.78577
2.015 1.2526 -3.41965 -5.11092 1.23319 1.49081 -10.957
2.016 1.2526 -3.92465 -10.2391 1.23319 -0.706988 5.89287
2.017 1.2526 -0.261648 -13.9021 1.23319 -2.04975 -9.49175
2.018 1.2526 -1.72685 -8.84904 0.0124919 -2.17219 -10.251
2.019 1.2526 -3.41965 2.13997 0.0124919 -0.706988 -8.78577
2.02 1.2526 -1.22184 8.73338 0.0124919 -2.17219 -6.58796
2.021 1.2526 -3.41965 13.8616 0.0124919 -3.51495 -4.39016
2.022 1.2526 -3.92465 4.33777 0.0124919 -2.78235 -5.12276
2.023 1.2526 -3.19205 -14.7099 0.0124919 -4.36999 -11.6896
2.024 1.2526 -3.92465 -7.30873 -1.20821 -3.63739 0.0320622
2.025 1.2526 -3.19205 0.749882 -1.20821 -4.36999 11.0211
2.026 1.2526 -0.994249 0.0172816 -1.20821 -3.51495 12.4863
2.027 1.2526 0.470953 7.34329 -1.20821 -4.36999 5.16027
2.028 1.2526 1.93615 11.0063 -1.20821 -3.51495 -0.700539
2.029 1.2526 -2.68705 -8.77393 -2.42891 -2.04975 -5.82874
2.03 1.2526 -1.22184 -9.50653 -2.42891 -0.584546 -2.16574
2.031 1.2526 0.243358 -13.1695 -2.42891 1.61326 -6.56135
2.032 1.2526 0.243358 -10.3142 -2.42891 1.61326 -8.78577
2.033 1.2526 -3.19205 -2.98824 -3.64962 -2.90479 -1.45976
2.034 1.2526 -3.19205 8.00078 -3.64962 0.758213 -8.05316
2.035 1.2526 -1.72685 16.0594 -3.64962 4.42122 13.2189
2.036 1.2526 -0.994249 -1.52303 -3.64962 2.95602 11.7537
2.037 1.2526 -3.41965 -13.9021 -3.64962 -0.706988 -11.6896
2.038 1.2526 -3.41965 -14.7099 -4.87032 -4.36999 -5.12276
2.039 1.2526 -1.22184 -6.65124 -4.87032 1.61326 2.20325
2.04 1.2526 -1.22184 -5.91864 -4.87032 1.61326 3.66845
2.041 1.2526 -3.41965 -11.0468 -4.87032 -2.90479 -6.58796
2.042 1.2526 -3.41965 -11.7794 -6.09102 -2.17219 -5.12276
2.043 1.2526 -3.92465 -14.6347 -6.09102 -2.90479 -9.51837
2.044 1.2526 -3.92465 -13.9772 -6.09102 -2.90479 -10.251
2.045 2.47331 9.03457 13.8616 -6.09102 2.95602 -8.05316
2.046 2.47331 -3.41965 -10.9717 -6.09102 2.95602 -6.58796
2.047 2.47331 7.79696 22.7279 -6.09102 5.15382 -5.85536
2.048 2.47331 0.470953 10.2737 -7.31173 5.88642 -8.78577
2.049 2.47331 -0.994249 1.48248 -7.31173 -0.706988 -2.16574
2.05 2.47331 -3.19205 -13.1695 -7.31173 -4.24755 5.16027
2.051 2.47331 -3.41965 -4.45344 -7.31173 -1.31715 -7.29395
2.052 2.47331 -3.19205 2.87257 -7.31173 1.61326 -10.957
2.053 2.47331 -3.92465 15.3268 -7.31173 3.81106 -10.251
2.054 2.47331 -3.92465 16.792 -7.31173 -1.31715 -5.12276
2.055 2.47331 -3.92465 0.674768 -7.31173 -4.36999 0.00544388
2.056 2.47331 -3.19205 -14.7099 -7.31173 -2.90479 -5.12276
2.057 2.47331 -1.72685 -2.18052 -7.31173 0.0256125 -6.58796
2.058 2.47331 -0.994249 5.14549 -7.31173 0.758213 -5.85536
2.059 2.47331 0.470953 11.0063 -7.31173 2.95602 -9.51837
2.06 2.47331 0.470953 10.2737 -7.31173 8.08422 -6.56135
2.061 2.47331 -2.45945 -0.715319 -7.31173 -2.78235 0.764663
2.062 2.47331 -3.19205 -7.30873 -7.31173 -2.78235 2.22986
2.063 2.47331 -0.994249 -13.1695 -6.09102 4.42122 5.16027
2.064 2.47331 -0.994249 -12.512 -6.09102 0.0256125 5.16027
2.065 2.47331 -3.92465 -8.11644 -6.09102 2.34586 -8.78577
2.066 2.47331 -3.92465 -5.18604 -6.09102 1.61326 -0.727157
2.067 2.47331 -1.72685 -2.25564 -6.09102 3.68862 5.86625
2.068 2.47331 -3.19205 -5.18604 -6.09102 -0.706988 0.00544388
2.069 2.47331 -3.92465 2.94768 -6.09102 5.88642 -9.49175
2.07 2.47331 -3.41965 10.2737 -6.09102 4.42122 -10.957
2.071 2.47331 -2.68705 16.1345 -6.09102 8.20666 -3.63094
2.072 2.47331 -2.68705 16.1345 -6.09102 8.20666 -2.16574
2.073 2.47331 -2.45945 -13.9021 -6.09102 0.758213 -2.92496
2.074 2.47331 -3.19205 2.87257 -6.09102 1.49081 5.86625
2.075 2.47331 -3.41965 18.9898 -6.09102 -2.04975 -5.09614
2.076 2.47331 -2.45945 13.8616 -6.09102 -1.31715 0.0320622
2.077 2.47331 -3.19205 17.5246 -6.09102 1.49081 -3.63094
2.078 2.47331 -3.92465 18.9898 -4.87032 0.0256125 5.16027
2.079 2.47331 -3.19205 10.1986 -4.87032 -2.78235 0.764663
2.08 2.47331 -3.92465 8.73338 -4.87032 -0.706988 -2.16574
2.081 2.47331 -3.41965 -10.9717 -4.87032 6.00886 -1.45976
2.082 2.47331 -3.41965 -7.30873 -4.87032 8.20666 -7.32056
2.083 2.47331 -2.45945 -2.18052 -4.87032 5.15382 7.33145
2.084 2.47331 -2.45945 -3.64572 -3.64962 5.88642 7.33145
2.085 2.47331 -2.68705 -13.9772 -3.64962 -4.24755 -1.45976
2.086 2.47331 -2.68705 -13.2446 -3.64962 -2.78235 -6.58796
2.087 2.47331 -3.19205 -2.18052 -3.64962 1.49081 -9.51837
2.088 2.47331 -3.19205 11.7389 -3.64962 2.95602 -6.58796
2.089 2.47331 -1.22184 23.4605 -2.42891 0.880655 8.06405
2.09 2.47331 -1.22184 22.7279 -2.42891 -1.31715 11.7271
2.091 2.47331 -3.41965 13.9367 -2.42891 4.54366 -6.56135
2.092 2.47331 -3.92465 13.2041 -2.42891 4.54366 -11.6896
2.093 2.47331 -2.45945 16.1345 -1.20821 -2.17219 -5.82874
2.094 2.47331 -2.45945 13.9367 -1.20821 5.88642 1.49726
2.095 2.47331 0.975958 -12.4369 -1.20821 13.2124 8.09067
2.096 2.47331 1.70856 -8.11644 -1.20821 5.88642 13.2189
2.097 2.47331 -0.489243 0.674768 -1.20821 3.07846 1.49726
2.098 2.47331 -0.489243 7.26818 0.0124919 3.07846 -6.58796
2.099 1.2526 1.70856 11.6638 0.0124919 5.15382 10.9945
2.1 1.2526 2.44116 9.46598 0.0124919 8.08422 17.5879
2.101 1.2526 7.79696 -13.1695 0.0124919 3.81106 -5.82874
2.102 1.2526 7.79696 -14.6347 0.0124919 2.34586 -7.29395
2.103 1.2526 -0.994249 13.8616 0.0124919 -2.90479 -1.43314
2.104 0.031901 -3.19205 9.46598 0.0124919 -1.43959 0.764663
2.105 0.031901 -3.41965 -10.3142 0.0124919 -3.63739 2.96247
2.106 0.031901 -3.41965 -12.512 0.0124919 -2.04975 9.55587
2.107 0.031901 -3.19205 -13.9021 0.0124919 0.880655 1.49726
2.108 0.031901 -3.92465 -5.11092 1.23319 8.93926 -5.09614
2.109 0.031901 -1.95444 2.94768 1.23319 14.8001 1.49726
2.11 0.031901 -3.41965 -1.44792 1.23319 9.67186 -5.82874
2.111 0.031901 -0.994249 -5.84352 1.23319 22.0036 9.52925
2.112 0.031901 -0.994249 -6.57613 1.23319 20.5384 -3.65756
2.113 0.031901 -2.45945 2.94768 2.4539 -2.78235 -5.09614
2.114 0.031901 -3.19205 4.41289 2.4539 -2.78235 -6.56135
2.115 0.031901 -1.95444 -6.65124 2.4539 0.0256125 2.93585
2.116 0.031901 0.243358 -1.52303 2.4539 -0.706988 -0.727157
2.117 0.031901 0.975958 -9.58164 2.4539 0.880655 -6.56135
2.118 0.031901 7.56937 -14.7099 2.4539 -2.04975 -5.82874
2.119 0.031901 14.8954 -2.98824 2.4539 1.49081 -6.58796
2.12 0.031901 12.6976 -2.98824 3.6746 0.880655 -7.32056
2.121 -1.1888 5.37156 -2.91312 3.6746 1.49081 8.79665
2.122 -1.1888 -3.41965 -6.57613 3.6746 2.22341 8.79665
2.123 -1.1888 2.66876 6.53557 3.6746 -4.24755 0.764663
2.124 -1.1888 18.0534 11.6638 4.8953 -2.78235 10.2885
2.125 -1.1888 32.7054 16.792 4.8953 23.4688 19.8123
2.126 -1.1888 12.9252 16.792 4.8953 24.2014 25.6731
2.127 -1.1888 -2.45945 -10.2391 4.8953 -2.78235 6.62547
2.128 -1.1888 -3.41965 -7.30873 6.11601 -2.90479 -1.45976
2.129 -1.1888 -0.489243 -8.11644 6.11601 -4.24755 24.1813
2.13 -1.1888 -1.95444 -14.7099 6.11601 -1.43959 27.1117
2.131 -1.1888 -1.72685 5.14549 6.11601 4.42122 21.2509
2.132 -1.1888 -3.19205 -4.37832 6.11601 5.15382 25.6465
2.133 -1.1888 7.56937 -13.1695 7.33671 1.49081 17.5879
2.134 -1.1888 7.56937 -5.84352 7.33671 -2.90479 3.66845
2.135 -1.1888 -2.68705 5.87809 7.33671 -2.78235 -8.78577
2.136 -1.1888 -1.22184 -2.18052 7.33671 -2.04975 -1.43314
2.137 -1.1888 -3.41965 18.9898 7.33671 -3.51495 12.4863
2.138 -1.1888 5.59916 24.8506 7.33671 -3.63739 15.4167
2.139 -1.1888 -3.41965 31.444 8.55741 -0.706988 7.35807
2.14 -1.1888 -3.41965 29.2462 8.55741 -0.706988 10.2885
2.141 -1.1888 -0.489243 5.07037 8.55741 3.68862 16.8819
2.142 -1.1888 -1.22184 -8.11644 8.55741 5.88642 20.5449
2.143 -1.1888 1.93615 -13.1695 8.55741 4.42122 5.16027
2.144 -1.1888 -3.41965 -11.7794 8.55741 0.758213 -9.51837
2.145 -1.1888 1.70856 -14.6347 8.55741 -1.43959 7.33145
2.146 -1.1888 2.44116 -10.2391 8.55741 -2.90479 3.66845
2.147 -1.1888 3.17376 -5.84352 8.55741 -4.36999 13.1923
2.148 -1.1888 1.70856 3.68029 8.55741 -4.36999 16.8553
2.149 -1.1888 15.123 12.4715 8.55741 2.95602 6.59885
2.15 -1.1888 4.13396 7.34329 8.55741 11.0146 0.00544388
2.151 -1.1888 -1.22184 -13.1695 8.55741 16.8754 -6.58796
2.152 -1.1888 0.975958 2.87257 8.55741 13.2124 -10.2243
2.153 -1.1888 -2.45945 20.455 7.33671 -2.17219 -3.63094
2.154 -1.1888 -0.994249 27.781 7.33671 -2.17219 -2.89834
2.155 -1.1888 3.17376 11.6638 7.33671 2.95602 -9.49175
2.156 -2.40951 7.56937 -7.38384 7.33671 -2.90479 -11.6896
2.157 -2.40951 -2.45945 7.34329 7.33671 0.0256125 -9.51837
2.158 -2.40951 2.66876 12.4715 7.33671 8.08422 -1.45976
2.159 -1.1888 7.79696 2.94768 7.33671 -3.63739 7.33145
2.16 -1.1888 9.26216 2.94768 7.33671 -0.584546 5.86625
2.161 -1.1888 -3.19205 -10.2391 6.11601 -3.63739 -1.45976
2.162 -1.1888 -1.95444 -11.7794 6.11601 -3.63739 -5.12276
2.163 -1.1888 0.243358 0.674768 6.11601 14.0675 -10.957
2.164 -1.1888 0.975958 20.455 6.11601 2.34586 -6.56135
2.165 -1.1888 2.44116 36.5722 6.11601 -2.78235 -2.16574
2.166 -1.1888 -0.489243 23.3854 6.11601 -2.04975 0.764663
2.167 -1.1888 9.99476 0.749882 4.8953 2.34586 -8.75915
2.168 -1.1888 2.66876 -7.30873 4.8953 -1.31715 -9.49175
2.169 -1.1888 3.90636 -13.1695 4.8953 0.148055 2.96247
2.17 -1.1888 3.90636 -8.77393 4.8953 -1.31715 1.49726
2.171 -1.1888 -3.41965 17.5997 4.8953 -2.78235 -2.16574
2.172 -1.1888 -3.41965 17.5997 3.6746 -2.78235 -6.56135
2.173 -1.1888 -0.261648 1.48248 3.6746 -2.04975 -11.6896
2.174 -1.1888 6.33176 -5.84352 3.6746 -2.04975 -6.58796
2.175 -1.1888 11.46 3.68029 3.6746 0.758213 -1.45976
2.176 -1.1888 6.33176 9.54109 2.4539 1.49081 -1.45976
2.177 -1.1888 0.470953 21.9953 2.4539 -0.706988 -0.700539
2.178 0.031901 2.66876 22.7279 2.4539 -2.17219 2.22986
2.179 0.031901 -0.261648 -4.37832 2.4539 -2.90479 -4.36354
2.18 0.031901 3.17376 -0.790434 2.4539 -2.90479 -5.82874
2.181 0.031901 13.4302 21.1876 2.4539 -4.36999 7.35807
2.182 0.031901 12.6976 13.8616 2.4539 -2.78235 8.82327
2.183 0.031901 3.17376 -10.2391 1.23319 2.22341 10.2619
2.184 0.031901 3.40136 -6.57613 1.23319 2.22341 14.6575
2.185 0.031901 18.786 -10.3142 1.23319 6.00886 35.1969
2.186 0.031901 20.9838 -4.45344 1.23319 6.00886 35.1969
2.187 0.031901 -2.45945 7.26818 0.0124919 -0.584546 -8.02655
2.188 0.031901 -3.92465 13.8616 0.0124919 -0.584546 -6.56135
2.189 0.031901 -3.41965 17.5246 0.0124919 3.07846 -10.957
2.19 0.031901 1.70856 19.7224 0.0124919 -1.31715 9.52925
2.191 0.031901 7.56937 31.444 -1.20821 5.15382 30.7747
2.192 0.031901 -2.68705 13.129 -1.20821 9.54942 35.9029
2.193 0.031901 6.33176 -10.2391 -1.20821 3.68862 2.20325
2.194 0.031901 -0.994249 -11.7794 -2.42891 0.0256125 -6.58796
2.195 0.031901 2.66876 -5.91864 -2.42891 -2.90479 -10.2243
2.196 1.2526 2.66876 -5.18604 -2.42891 -2.17219 -8.02655
2.197 1.2526 -3.19205 -5.84352 -2.42891 3.68862 -10.9836
2.198 1.2526 -2.45945 -2.18052 -2.42891 -0.706988 -6.58796
2.199 1.2526 -2.68705 -10.3142 -3.64962 9.67186 4.42767
2.2 1.2526 7.56937 -5.18604 -3.64962 4.54366 -3.63094
2.201 1.2526 -3.41965 -10.9717 -3.64962 0.0256125 20.5183
2.202 1.2526 -3.19205 -3.64572 -3.64962 -1.43959 14.6575
2.203 1.2526 -0.489243 -13.2446 -3.64962 -4.36999 -3.65756
2.204 1.2526 1.70856 -8.84904 -3.64962 -2.78235 -9.51837
2.205 2.47331 -0.261648 13.9367 -4.87032 -0.584546 -8.02655
2.206 2.47331 0.470953 13.9367 -4.87032 -2.04975 -11.6896
2.207 2.47331 -3.19205 -13.9021 -4.87032 1.49081 0.00544388
2.208 2.47331 -2.45945 -11.0468 -4.87032 -0.706988 -6.58796
2.209 2.47331 0.470953 -4.45344 -4.87032 -1.31715 -9.49175
2.21 2.47331 -0.994249 -0.790434 -4.87032 -1.31715 -5.82874
2.211 2.47331 1.20355 -14.7099 -4.87032 -2.17219 -7.32056
2.212 2.47331 0.470953 -7.38384 -4.87032 -0.706988 -8.05316
2.213 2.47331 -0.489243 3.60517 -4.87032 0.758213 -5.09614
2.214 2.47331 1.70856 -6.65124 -4.87032 0.758213 -9.51837
2.215 2.47331 3.17376 -3.64572 -4.87032 -2.04975 2.93585
2.216 2.47331 0.243358 -3.64572 -4.87032 -2.04975 7.33145
2.217 2.47331 -3.19205 -0.790434 -4.87032 -2.78235 10.9945
2.218 2.47331 -3.19205 -5.91864 -4.87032 -2.78235 4.40105
2.219 2.47331 0.243358 -10.3142 -4.87032 -2.04975 2.96247
2.22 2.47331 -1.22184 -13.9021 -4.87032 -2.78235 -1.43314
2.221 2.47331 -3.41965 -10.2391 -4.87032 0.0256125 -6.58796
2.222 2.47331 -3.41965 -13.9021 -4.87032 0.758213 -5.85536
2.223 2.47331 -1.22184 -8.11644 -4.87032 -2.04975 -11.6896
2.224 2.47331 -1.95444 -14.7099 -4.87032 -1.31715 8.82327
2.225 2.47331 -3.92465 0.749882 -4.87032 0.758213 27.8709
2.226 2.47331 -1.22184 -12.512 -4.87032 5.88642 33.7317
2.227 2.47331 -2.68705 24.118 -4.87032 10.282 8.82327
2.228 2.47331 -3.92465 21.9202 -4.87032 7.35162 0.764663
2.229 2.47331 -1.95444 -13.9772 -4.87032 0.880655 -8.02655
2.23 2.47331 -1.22184 -9.50653 -4.87032 -3.63739 -1.45976
2.231 2.47331 -3.41965 -3.64572 -4.87032 -1.31715 10.2619
2.232 2.47331 1.20355 2.94768 -4.87032 3.07846 7.33145
2.233 2.47331 7.79696 13.9367 -4.87032 4.42122 -2.16574
2.234 2.47331 3.40136 20.5301 -4.87032 4.42122 17.6145
2.235 2.47331 -2.68705 14.6693 -4.87032 10.4045 35.9295
2.236 2.47331 -2.68705 13.9367 -4.87032 9.67186 35.9295
2.237 2.47331 -1.72685 12.4715 -4.87032 11.7472 2.96247
2.238 2.47331 -0.994249 -8.77393 -4.87032 0.758213 -10.251
2.239 2.47331 -2.45945 -2.25564 -4.87032 2.95602 6.59885
2.24 2.47331 -1.72685 -1.52303 -4.87032 8.81682 -10.251
2.241 2.47331 -3.19205 16.792 -4.87032 -3.63739 -2.16574
2.242 2.47331 -1.72685 16.792 -4.87032 -2.04975 -8.78577
2.243 2.47331 -2.45945 -7.38384 -4.87032 0.880655 -10.9836
2.244 2.47331 -3.19205 -13.1695 -4.87032 -2.04975 -10.9836
2.245 2.47331 -3.19205 -5.11092 -4.87032 1.61326 7.33145
2.246 2.47331 0.243358 -5.11092 -4.87032 3.07846 9.52925
2.247 2.47331 5.37156 -13.9772 -3.64962 -4.24755 13.9249
2.248 2.47331 5.37156 -8.11644 -3.64962 0.758213 16.8553
2.249 2.47331 0.975958 -0.790434 -3.64962 8.08422 6.59885
2.25 2.47331 -3.19205 6.53557 -3.64962 4.42122 -8.78577
2.251 2.47331 4.13396 10.9312 -3.64962 2.34586 -2.89834
2.252 2.47331 4.13396 8.00078 -3.64962 4.54366 -0.700539
2.253 2.47331 1.93615 -9.58164 -3.64962 -2.90479 -7.29395
2.254 2.47331 -0.261648 -9.58164 -3.64962 0.0256125 -5.82874
2.255 2.47331 -2.45945 -10.3142 -3.64962 2.95602 -8.05316
2.256 2.47331 -1.72685 -13.1695 -3.64962 -0.706988 -2.19236
2.257 2.47331 -2.45945 -8.04133 -3.64962 -2.78235 2.20325
2.258 2.47331 -3.19205 -3.64572 -2.42891 -2.78235 -0.727157
2.259 2.47331 -3.19205 0.0172816 -2.42891 -2.17219 -8.78577
2.26 2.47331 -3.41965 0.749882 -2.42891 0.758213 -10.9836
2.261 2.47331 -1.22184 -5.11092 -2.42891 -2.17219 -10.957
2.262 2.47331 -1.22184 -12.4369 -2.42891 -2.04975 -5.82874
2.263 2.47331 -3.92465 -10.3142 -2.42891 0.0256125 -10.251
2.264 2.47331 -3.41965 -9.58164 -2.42891 3.68862 -6.58796
2.265 2.47331 -1.95444 -14.6347 -2.42891 -1.31715 -3.65756
2.266 2.47331 -2.68705 -13.9021 -2.42891 -1.31715 -2.19236
2.267 2.47331 -3.92465 0.674768 -2.42891 0.758213 -10.957
2.268 2.47331 -3.41965 0.674768 -1.20821 3.68862 -9.51837
2.269 2.47331 -1.22184 -13.9021 -1.20821 -2.90479 -5.85536
2.27 2.47331 2.44116 -13.9021 -1.20821 -3.51495 -6.58796
2.271 3.69401 4.63896 3.60517 -1.20821 -1.31715 -9.49175
2.272 3.69401 3.90636 4.33777 -1.20821 -2.04975 -10.957
2.273 3.69401 0.243358 -13.9772 -1.20821 -0.706988 -5.12276
2.274 3.69401 4.13396 -7.30873 -1.20821 -4.36999 -8.78577
2.275 3.69401 20.2512 -0.715319 -1.20821 -2.78235 -10.957
2.276 3.69401 18.0534 8.07589 0.0124919 -2.78235 -8.75915
2.277 3.69401 -0.261648 16.1345 0.0124919 -3.63739 -4.36354
2.278 3.69401 1.93615 22.7279 0.0124919 -2.90479 -0.700539
2.279 3.69401 1.20355 27.8561 0.0124919 0.0256125 -7.29395
2.28 3.69401 1.20355 26.3909 0.0124919 -1.43959 -9.49175
2.281 2.47331 -3.41965 -13.1695 0.0124919 -2.78235 -5.82874
2.282 2.47331 0.243358 -2.98824 0.0124919 -1.31715 -7.29395
2.283 2.47331 3.90636 8.00078 1.23319 2.95602 -10.957
2.284 2.47331 3.90636 7.26818 1.23319 5.88642 -3.65756
2.285 2.47331 -1.22184 2.87257 1.23319 -1.31715 3.66845
2.286 2.47331 -1.22184 8.00078 1.23319 -2.78235 7.33145
2.287 2.47331 0.243358 34.3744 1.23319 -2.90479 2.20325
2.288 2.47331 0.243358 33.6418 2.4539 -4.24755 -7.32056
2.289 2.47331 -3.41965 2.87257 2.4539 -4.36999 -8.02655
2.29 2.47331 -3.92465 -5.91864 2.4539 -3.51495 -3.63094
2.291 2.47331 -3.41965 -13.2446 2.4539 -4.36999 0.0320622
2.292 2.47331 -2.68705 -5.84352 2.4539 -1.43959 -5.09614
2.293 2.47331 5.59916 11.0063 2.4539 0.0256125 -3.63094
2.294 2.47331 5.59916 11.7389 2.4539 0.758213 -4.36354
2.295 2.47331 -3.19205 1.48248 2.4539 -4.36999 -9.51837
2.296 2.47331 -3.41965 -2.91312 2.4539 -4.36999 -10.251
2.297 2.47331 -1.22184 -7.30873 2.4539 -0.706988 -11.6896
2.298 2.47331 -2.68705 -14.7099 3.6746 4.42122 -8.05316
2.299 2.47331 -0.489243 -8.11644 3.6746 -3.63739 -5.82874
2.3 2.47331 0.243358 -5.91864 3.6746 -0.584546 16.1493
2.301 2.47331 -1.22184 -4.45344 3.6746 3.07846 32.2665
2.302 2.47331 -2.68705 -1.52303 3.6746 -3.51495 24.2079
2.303 2.47331 -3.41965 0.674768 3.6746 -0.706988 17.6145
2.304 1.2526 -3.19205 -2.25564 3.6746 0.758213 -0.700539
2.305 1.2526 -0.261648 -2.18052 3.6746 4.42122 -6.58796
2.306 1.2526 -0.261648 5.14549 3.6746 4.42122 3.66845
2.307 1.2526 -0.994249 13.2041 3.6746 -3.63739 11.7271
2.308 1.2526 -0.261648 14.6693 3.6746 -3.51495 10.2619
2.309 1.2526 -1.72685 0.0172816 3.6746 -2.17219 -2.19236
2.31 1.2526 -3.19205 -9.50653 3.6746 -2.17219 -9.51837
2.311 1.2526 0.470953 -14.7099 3.6746 -3.51495 -8.02655
2.312 1.2526 0.470953 -11.7794 3.6746 -4.24755 -8.05316
2.313 1.2526 -3.92465 -6.65124 3.6746 -0.706988 0.738044
2.314 1.2526 -3.19205 -9.58164 3.6746 -2.90479 -6.58796
2.315 1.2526 -1.72685 -7.30873 3.6746 -1.43959 -5.82874
2.316 1.2526 -3.19205 -2.18052 3.6746 -0.706988 -3.63094
2.317 0.031901 -2.68705 8.07589 3.6746 -0.706988 -0.700539
2.318 0.031901 -1.22184 8.80849 3.6746 -0.706988 -4.36354
2.319 0.031901 1.70856 -5.91864 3.6746 -3.51495 14.6575
2.32 0.031901 3.90636 -5.91864 3.6746 -3.51495 32.2399
2.321 0.031901 0.243358 -14.6347 3.6746 -2.90479 15.3901
2.322 0.031901 -1.95444 -12.4369 3.6746 -4.36999 6.59885
2.323 0.031901 -3.92465 -12.512 3.6746 -2.90479 -0.727157
2.324 0.031901 0.470953 -2.98824 3.6746 -2.17219 -9.51837
2.325 0.031901 6.33176 5.80297 3.6746 -1.43959 -6.56135
2.326 0.031901 6.33176 2.13997 3.6746 -1.43959 0.0320622
2.327 0.031901 -2.45945 -9.58164 3.6746 -3.63739 6.62547
2.328 0.031901 -2.45945 -2.18052 3.6746 -1.31715 12.4863
2.329 0.031901 -2.45945 13.9367 3.6746 2.34586 -3.63094
2.33 0.031901 -3.92465 13.9367 3.6746 -2.78235 -8.05316
2.331 0.031901 -3.92465 -11.7794 3.6746 5.88642 0.738044
2.332 0.031901 -3.41965 -9.58164 3.6746 7.35162 5.86625
2.333 -1.1888 -0.994249 -10.9717 3.6746 -4.36999 -10.251
2.334 -1.1888 -0.261648 -10.9717 2.4539 -4.36999 -6.56135
2.335 -1.1888 -3.41965 -11.7794 2.4539 0.148055 -4.39016
2.336 -1.1888 2.44116 -13.1695 2.4539 1.61326 5.86625
2.337 -1.1888 6.83676 1.48248 2.4539 2.95602 13.9249
2.338 -1.1888 10.4998 11.7389 2.4539 0.880655 8.06405
2.339 -1.1888 13.4302 -6.65124 2.4539 -0.584546 -11.6896
2.34 -1.1888 14.8954 0.674768 2.4539 -0.584546 -2.89834
2.341 -1.1888 -0.489243 4.33777 1.23319 14.0675 5.16027
2.342 -1.1888 -3.92465 6.53557 1.23319 14.8001 16.1493
2.343 -1.1888 4.86656 -10.9717 1.23319 2.34586 25.6731
2.344 -1.1888 16.5882 -7.30873 1.23319 3.68862 18.3471
2.345 -1.1888 26.112 -1.44792 1.23319 17.608 -4.36354
2.346 -1.1888 11.46 1.48248 1.23319 13.2124 10.2885
2.347 -1.1888 1.93615 -11.0468 0.0124919 -2.78235 1.49726
2.348 -1.1888 -3.41965 2.13997 0.0124919 -1.31715 -0.700539
2.349 -1.1888 2.44116 13.8616 0.0124919 -2.90479 -4.36354
2.35 -1.1888 7.56937 17.5246 0.0124919 -0.706988 -3.65756
2.351 -1.1888 13.4302 -1.52303 0.0124919 2.95602 10.2619
2.352 -1.1888 12.6976 -13.9021 0.0124919 4.42122 10.2619
2.353 -1.1888 4.13396 -0.715319 0.0124919 -2.78235 -5.09614
2.354 -1.1888 9.26216 0.749882 0.0124919 -2.04975 -5.09614
2.355 -1.1888 4.13396 -2.98824 0.0124919 0.758213 12.4597
2.356 -1.1888 3.40136 6.53557 0.0124919 2.22341 12.4597
2.357 -1.1888 0.470953 16.0594 -1.20821 0.758213 2.93585
2.358 -1.1888 -0.994249 15.3268 -1.20821 -0.706988 -8.05316
2.359 -1.1888 -2.45945 -10.9717 -1.20821 -3.63739 -5.82874
2.36 -1.1888 -0.994249 -10.3142 -1.20821 -3.51495 -3.63094
2.361 -1.1888 5.37156 5.07037 -1.20821 -2.90479 9.55587
2.362 -1.1888 9.03457 21.9202 -1.20821 0.0256125 5.16027
2.363 -1.1888 7.06436 3.68029 -1.20821 5.88642 -5.12276
2.364 -1.1888 4.13396 2.94768 -1.20821 2.95602 26.4057
2.365 -1.1888 -1.22184 -7.38384 -1.20821 9.67186 -10.251
2.366 -1.1888 -3.41965 -9.58164 -1.20821 -0.706988 0.00544388
2.367 -1.1888 0.470953 0.749882 -1.20821 10.282 5.86625
2.368 -1.1888 -0.994249 -0.715319 -1.20821 8.08422 10.2619
2.369 -1.1888 3.17376 -11.7043 -1.20821 -1.31715 14.6575
2.37 -1.1888 -0.489243 -11.7794 -1.20821 6.00886 7.33145
2.371 -1.1888 2.44116 -4.45344 -1.20821 -2.04975 -7.29395
2.372 -1.1888 -1.95444 -11.7794 -1.20821 5.88642 -10.957
2.373 -1.1888 4.13396 -6.57613 -2.42891 -2.78235 -5.09614
2.374 -1.1888 4.13396 -6.57613 -2.42891 1.49081 -1.43314
2.375 -1.1888 3.90636 10.1986 -2.42891 21.271 -8.02655
2.376 -1.1888 4.63896 9.46598 -2.42891 9.54942 -9.49175
2.377 -1.1888 2.44116 -2.91312 -2.42891 -2.78235 -1.43314
2.378 -1.1888 6.10416 4.41289 -2.42891 -0.706988 -0.700539
2.379 -1.1888 1.70856 -10.9717 -2.42891 -3.63739 0.738044
2.38 -1.1888 -2.45945 -10.9717 -2.42891 -2.17219 2.20325
2.381 -1.1888 2.66876 10.2737 -2.42891 5.15382 -6.58796
2.382 -1.1888 4.13396 9.54109 -2.42891 4.42122 -10.9836
2.383 -1.1888 11.46 2.94768 -2.42891 3.07846 -9.49175
2.384 -1.1888 11.46 -11.7043 -2.42891 7.47406 -6.56135
2.385 -1.1888 0.243358 -5.91864 -2.42891 -1.31715 -5.09614
2.386 -1.1888 0.243358 -5.91864 -2.42891 -2.78235 -6.56135
2.387 -1.1888 -3.92465 -7.38384 -2.42891 -3.63739 -9.49175
2.388 -1.1888 -3.19205 -5.91864 -2.42891 4.42122 -6.58796
2.389 -1.1888 -1.72685 1.40737 -2.42891 -1.31715 5.13365
2.39 -1.1888 -1.72685 6.53557 -2.42891 12.6023 5.86625
2.391 -1.1888 10.4998 11.6638 -2.42891 22.1261 2.20325
2.392 -1.1888 7.56937 6.53557 -2.42891 4.54366 0.738044
2.393 -1.1888 -2.68705 -5.11092 -2.42891 0.0256125 -11.6896
2.394 -1.1888 -0.261648 1.48248 -2.42891 -3.63739 -4.36354
2.395 -1.1888 5.59916 6.61069 -2.42891 8.08422 -2.92496
2.396 -1.1888 4.13396 10.2737 -2.42891 -1.43959 -8.75915
2.397 -1.1888 -3.41965 -5.11092 -2.42891 3.81106 24.2079
2.398 -1.1888 0.243358 -14.6347 -2.42891 1.61326 30.0687
2.399 -1.1888 -3.41965 -8.11644 -2.42891 2.34586 22.7427
2.4 -1.1888 -3.92465 -3.72084 -2.42891 0.880655 21.2775
2.401 -1.1888 -1.95444 -0.790434 -2.42891 -1.31715 5.16027
2.402 -1.1888 -1.95444 4.33777 -2.42891 -2.90479 13.9515
2.403 -1.1888 -2.45945 -3.72084 -2.42891 0.880655 10.2885
2.404 -1.1888 -3.92465 2.87257 -2.42891 0.880655 -9.49175
2.405 -1.1888 0.243358 -5.91864 -2.42891 -2.17219 2.93585
2.406 -1.1888 -2.68705 -5.84352 -2.42891 -0.706988 5.86625
2.407 -1.1888 -3.92465 10.2737 -2.42891 -2.04975 -1.45976
2.408 -1.1888 -3.19205 10.2737 -2.42891 0.0256125 -7.32056
2.409 -1.1888 -1.72685 -8.77393 -2.42891 -1.31715 -10.957
2.41 -1.1888 -2.45945 -11.7043 -2.42891 3.81106 -10.957
2.411 -1.1888 -3.19205 -13.9021 -2.42891 -4.36999 -6.58796
2.412 -1.1888 -1.95444 -2.25564 -2.42891 0.758213 8.79665
2.413 -1.1888 1.70856 15.3268 -2.42891 4.42122 21.9835
2.414 -1.1888 6.83676 34.3744 -2.42891 2.22341 21.2509
2.415 -1.1888 -3.41965 15.3268 -2.42891 0.880655 -5.85536
2.416 -1.1888 -3.19205 11.6638 -1.20821 0.880655 -6.58796
2.417 -1.1888 6.10416 18.9898 -1.20821 -2.90479 0.00544388
2.418 -1.1888 6.10416 18.9898 -1.20821 -2.17219 -2.92496
2.419 -1.1888 3.17376 7.26818 -1.20821 -2.04975 3.69507
2.42 0.031901 -3.92465 -10.2391 -1.20821 1.61326 3.69507
2.421 0.031901 2.66876 15.4019 -1.20821 -0.706988 7.33145
2.422 0.031901 4.13396 24.9257 -1.20821 2.95602 13.1923
2.423 0.031901 -0.994249 30.7865 -1.20821 -2.17219 16.8553
2.424 0.031901 0.470953 30.7865 -1.20821 -2.04975 16.8553
2.425 0.031901 -2.45945 -2.18052 -1.20821 6.00886 8.06405
2.426 0.031901 -1.95444 -9.50653 -1.20821 4.54366 -2.92496
2.427 0.031901 0.975958 -14.6347 -1.20821 4.42122 -9.49175
2.428 0.031901 -3.92465 -8.84904 -1.20821 -3.63739 -2.89834
2.429 0.031901 -0.994249 -4.37832 -1.20821 0.880655 2.96247
2.43 0.031901 -0.261648 18.3323 -1.20821 -2.78235 -9.49175
2.431 0.031901 -3.41965 37.3799 -1.20821 8.08422 -4.39016
2.432 0.031901 -1.95444 24.9257 -1.20821 0.758213 -4.39016
2.433 0.031901 -3.19205 6.61069 -1.20821 -4.36999 -5.82874
2.434 0.031901 -3.19205 -2.18052 -1.20821 -4.24755 5.89287
2.435 0.031901 -1.22184 -11.7043 -1.20821 -2.04975 16.8819
2.436 0.031901 -1.22184 2.87257 -1.20821 0.880655 16.8819
2.437 0.031901 -3.92465 24.8506 -1.20821 4.54366 -0.700539
2.438 0.031901 -3.19205 26.3158 -1.20821 -1.31715 -7.29395
2.439 0.031901 -2.45945 10.1986 -1.20821 3.07846 35.9295
2.44 0.031901 -3.19205 10.9312 0.0124919 4.54366 40.3251
2.441 0.031901 -1.72685 13.8616 0.0124919 -2.78235 16.8819
2.442 0.031901 -3.19205 22.6528 0.0124919 0.758213 -0.700539
2.443 0.031901 -1.72685 -2.25564 0.0124919 8.08422 -6.58796
2.444 0.031901 -3.19205 -14.7099 0.0124919 5.88642 10.2619
2.445 0.031901 3.17376 -5.84352 0.0124919 -2.90479 27.1117
2.446 0.031901 2.44116 -3.64572 0.0124919 -3.63739 41.7637
2.447 0.031901 3.90636 -10.9717 1.23319 0.0256125 17.5879
2.448 0.031901 8.30197 -12.512 1.23319 0.758213 2.20325
2.449 0.031901 -1.22184 -6.65124 1.23319 -0.706988 -9.51837
2.45 0.031901 7.79696 -0.790434 1.23319 -2.17219 -10.2243
2.451 0.031901 17.3208 7.26818 1.23319 -2.90479 -6.56135
2.452 0.031901 -0.261648 7.26818 1.23319 -3.63739 -4.36354
2.453 0.031901 -3.41965 0.749882 1.23319 0.0256125 -10.251
2.454 0.031901 -1.95444 5.14549 1.23319 -1.43959 -9.49175
2.455 0.031901 -0.489243 -1.44792 2.4539 3.07846 -2.89834
2.456 0.031901 0.243358 -11.7043 2.4539 5.27626 -3.63094
2.457 0.031901 -3.19205 -9.58164 2.4539 0.148055 9.52925
2.458 0.031901 -0.994249 -4.45344 2.4539 -4.36999 19.7857
2.459 0.031901 0.470953 -12.4369 2.4539 2.22341 27.8443
2.46 0.031901 2.66876 -12.4369 2.4539 9.54942 27.1117
2.461 0.031901 4.13396 -0.790434 2.4539 -3.63739 -9.49175
2.462 0.031901 1.93615 -3.72084 2.4539 -3.63739 -0.700539
2.463 0.031901 -3.92465 -11.7043 2.4539 -4.24755 8.09067
2.464 0.031901 -3.19205 -7.30873 2.4539 -3.51495 10.2885
2.465 0.031901 -3.19205 -4.37832 2.4539 -4.36999 12.4863
2.466 0.031901 -3.19205 -9.50653 2.4539 -2.90479 8.82327
2.467 0.031901 -3.41965 -10.3142 2.4539 -0.706988 -10.957
2.468 0.031901 -3.92465 -12.512 2.4539 2.22341 -2.19236
2.469 0.031901 -3.41965 -5.91864 2.4539 -4.36999 6.59885
2.47 0.031901 -2.68705 2.13997 2.4539 -2.04975 2.20325
2.471 0.031901 -1.22184 8.00078 2.4539 6.61902 -2.16574
2.472 0.031901 -2.68705 5.07037 2.4539 -1.43959 4.42767
2.473 0.031901 -3.92465 -1.52303 2.4539 3.81106 -10.957
2.474 0.031901 -3.19205 -9.58164 2.4539 1.61326 -8.05316
2.475 0.031901 -1.72685 -12.4369 2.4539 -2.78235 -3.63094
2.476 0.031901 -1.72685 -8.77393 2.4539 -4.24755 -0.700539
2.477 0.031901 -3.41965 -5.84352 2.4539 -2.78235 2.22986
2.478 0.031901 -3.41965 -5.84352 2.4539 0.880655 -0.700539
2.479 0.031901 -3.92465 -9.50653 2.4539 4.54366 1.49726
2.48 0.031901 -3.41965 -9.50653 2.4539 3.81106 -0.700539
2.481 0.031901 -1.95444 -10.9717 2.4539 6.61902 16.1227
2.482 1.2526 -1.22184 -12.512 2.4539 8.08422 16.1227
2.483 1.2526 0.243358 -5.91864 2.4539 2.95602 3.66845
2.484 1.2526 2.44116 -5.91864 2.4539 -2.90479 -4.39016
2.485 1.2526 4.63896 -13.9021 2.4539 -1.31715 -8.02655
2.486 1.2526 7.56937 -8.04133 2.4539 1.61326 -0.700539
2.487 1.2526 2.44116 -2.18052 2.4539 -2.78235 5.16027
2.488 1.2526 -2.68705 -0.715319 2.4539 1.49081 -0.700539
2.489 1.2526 -0.994249 -10.9717 3.6746 -0.584546 -8.78577
2.49 1.2526 2.66876 -13.9021 3.6746 -0.584546 -4.39016
2.491 1.2526 6.33176 -13.2446 3.6746 0.758213 2.93585
2.492 1.2526 4.13396 -13.1695 3.6746 0.758213 2.93585
2.493 1.2526 -0.994249 -7.30873 3.6746 16.9979 49.8489
2.494 1.2526 -3.19205 -10.2391 3.6746 16.9979 49.1163
2.495 1.2526 -3.41965 -5.91864 3.6746 -0.706988 -10.251
2.496 1.2526 -3.41965 -6.65124 3.6746 0.0256125 -8.05316
2.497 1.2526 -1.72685 -10.9717 3.6746 -1.43959 -5.12276
2.498 1.2526 -0.994249 0.749882 3.6746 -0.706988 -1.45976
2.499 1.2526 -3.92465 10.2737 3.6746 -0.706988 -4.39016
2.5 1.2526 -3.41965 10.2737 3.6746 -4.36999 -5.85536
2.501 1.2526 -1.95444 -2.18052 3.6746 -2.78235 -7.32056
2.502 1.2526 -1.22184 -6.65124 3.6746 -2.78235 -10.957
2.503 1.2526 -1.22184 14.5942 3.6746 -2.04975 -5.09614
2.504 1.2526 -1.95444 22.6528 3.6746 -1.31715 -4.36354
2.505 1.2526 -3.92465 28.5136 3.6746 -2.04975 -9.51837
2.506 1.2526 -3.19205 24.8506 3.6746 -2.04975 -2.92496
2.507 1.2526 -1.72685 -9.58164 3.6746 0.148055 2.20325
2.508 1.2526 -1.72685 -12.512 2.4539 0.148055 -2.92496
2.509 1.2526 -2.68705 -9.58164 2.4539 -2.78235 -10.2243
2.51 0.031901 -3.41965 -9.58164 2.4539 -2.17219 -9.51837
2.511 0.031901 -3.19205 0.749882 2.4539 1.49081 -0.727157
2.512 0.031901 -3.19205 10.2737 2.4539 -3.51495 -5.12276
2.513 0.031901 -3.41965 19.7975 2.4539 1.61326 -10.2243
2.514 0.031901 -1.22184 19.7975 2.4539 -2.04975 -8.75915
2.515 0.031901 -0.994249 23.4605 1.23319 -1.31715 -5.09614
2.516 0.031901 -0.261648 24.9257 1.23319 -0.584546 -2.16574
2.517 0.031901 1.70856 13.8616 1.23319 -3.51495 -9.51837
2.518 0.031901 2.44116 29.2462 1.23319 -2.90479 -2.92496
2.519 0.031901 -1.22184 38.77 1.23319 0.880655 -2.16574
2.52 0.031901 -1.95444 22.6528 1.23319 -0.584546 -0.700539
2.521 0.031901 2.44116 38.0374 1.23319 7.47406 16.1493
2.522 0.031901 2.44116 36.5722 1.23319 8.20666 24.2079
2.523 0.031901 1.70856 21.1876 0.0124919 9.67186 7.35807
2.524 0.031901 0.243358 2.13997 0.0124919 6.00886 -9.51837
2.525 0.031901 -1.95444 -13.9021 0.0124919 10.282 9.52925
2.526 0.031901 -1.72685 -7.30873 0.0124919 9.54942 9.52925
2.527 0.031901 4.13396 -3.64572 0.0124919 -2.90479 16.1227
2.528 0.031901 9.26216 2.94768 0.0124919 -4.36999 21.9835
2.529 0.031901 -3.19205 -13.9021 0.0124919 -0.706988 25.6465
2.53 0.031901 -3.41965 -13.1695 0.0124919 -0.706988 24.1813
2.531 0.031901 -2.68705 10.2737 0.0124919 -4.36999 -0.727157
2.532 0.031901 -3.41965 11.7389 0.0124919 -4.36999 -9.51837
2.533 0.031901 -3.19205 8.07589 0.0124919 -2.04975 -5.09614
2.534 0.031901 -1.72685 1.48248 0.0124919 -1.31715 -3.63094
2.535 0.031901 -0.994249 7.34329 0.0124919 -4.36999 -10.2243
2.536 0.031901 -1.72685 21.2627 0.0124919 -2.17219 -7.29395
2.537 0.031901 0.470953 33.7169 0.0124919 0.0256125 -2.89834
2.538 0.031901 -0.261648 19.0649 0.0124919 0.758213 -2.16574
2.539 0.031901 4.63896 22.6528 0.0124919 -2.04975 -0.700539
2.54 0.031901 3.90636 12.3964 0.0124919 -1.31715 -0.700539
2.541 0.031901 -1.22184 13.9367 0.0124919 0.0256125 -2.92496
2.542 0.031901 -1.22184 -1.44792 0.0124919 2.95602 0.738044
2.543 0.031901 7.56937 49.759 0.0124919 3.07846 -7.29395
2.544 0.031901 0.975958 41.7004 0.0124919 0.148055 -10.9836
2.545 0.031901 6.33176 5.14549 -1.20821 -2.17219 -6.58796
2.546 0.031901 1.20355 -10.9717 -1.20821 -1.43959 -10.251
2.547 0.031901 0.975958 42.433 -1.20821 -3.51495 -3.63094
2.548 0.031901 -2.68705 9.46598 -1.20821 -2.78235 -2.16574
2.549 0.031901 -3.19205 4.41289 -1.20821 -4.36999 -11.6896
2.55 0.031901 -1.22184 1.48248 -1.20821 -2.90479 -7.32056
2.551 0.031901 -3.19205 8.00078 -1.20821 -2.17219 -10.957
2.552 0.031901 -2.45945 3.60517 -1.20821 -0.706988 -10.957
2.553 0.031901 0.975958 -5.18604 -2.42891 1.49081 13.1923
2.554 0.031901 -1.95444 -9.58164 -2.42891 0.758213 13.1923
2.555 0.031901 0.243358 -13.2446 -2.42891 -4.36999 -2.19236
2.556 0.031901 1.70856 -8.84904 -2.42891 -1.31715 -9.51837
2.557 0.031901 -0.994249 -12.4369 -2.42891 4.54366 -7.29395
2.558 0.031901 -2.45945 -8.04133 -2.42891 -1.31715 11.0211
2.559 0.031901 -1.22184 -2.18052 -2.42891 10.4045 30.8013
2.56 0.031901 -1.22184 -2.18052 -2.42891 9.67186 31.5339
2.561 0.031901 -3.41965 1.48248 -1.20821 4.42122 -6.58796
2.562 0.031901 -3.92465 0.0172816 -1.20821 2.95602 9.52925
2.563 0.031901 0.243358 -14.7099 -1.20821 -4.24755 22.7161
2.564 0.031901 -0.489243 -8.11644 -1.20821 -2.04975 15.3901
2.565 0.031901 1.70856 -2.25564 -1.20821 0.148055 -5.12276
2.566 0.031901 8.30197 -2.25564 -1.20821 -2.04975 -8.78577
2.567 0.031901 13.4302 -13.2446 -1.20821 -4.36999 -11.6896
2.568 0.031901 14.8954 -14.6347 -2.42891 -2.90479 -8.78577
2.569 0.031901 -3.19205 -13.1695 -2.42891 -0.584546 -10.957
2.57 -1.1888 8.52956 -8.77393 -2.42891 -0.584546 -7.29395
2.571 -1.1888 18.786 -1.44792 -2.42891 -4.36999 -2.89834
2.572 -1.1888 20.2512 -1.44792 -2.42891 -3.63739 -0.700539
2.573 -1.1888 -3.19205 -13.9021 -2.42891 -1.43959 -6.56135
2.574 -1.1888 6.10416 -10.2391 -2.42891 -2.78235 -5.12276
2.575 -1.1888 16.3606 2.94768 -2.42891 11.1371 6.59885
2.576 -1.1888 20.0236 -11.7043 -3.64962 9.67186 4.40105
2.577 -1.1888 6.10416 -4.45344 -3.64962 7.35162 0.00544388
2.578 -1.1888 7.56937 -3.72084 -3.64962 10.282 0.738044
2.579 -1.1888 0.243358 -11.7794 -3.64962 8.08422 10.9945
2.58 -1.1888 6.33176 -5.11092 -3.64962 2.95602 5.86625
2.581 -1.1888 18.786 11.0063 -3.64962 -2.90479 12.4863
2.582 -1.1888 17.3208 10.2737 -3.64962 -4.36999 13.9515
2.583 -1.1888 6.33176 -11.7043 -3.64962 -2.04975 4.42767
2.584 0.031901 2.66876 -5.91864 -3.64962 -2.78235 2.96247
2.585 0.031901 0.243358 9.46598 -2.42891 -3.63739 6.62547
2.586 0.031901 2.44116 23.3854 -2.42891 0.758213 8.82327
2.587 0.031901 -0.489243 4.33777 -2.42891 9.54942 -1.43314
2.588 0.031901 -3.41965 -5.91864 -2.42891 1.49081 -3.63094
2.589 0.031901 -2.45945 -13.2446 -2.42891 5.27626 -10.957
2.59 0.031901 -1.22184 -2.98824 -2.42891 6.00886 0.738044
2.591 0.031901 -3.41965 -9.58164 -2.42891 -0.706988 -9.49175
2.592 0.031901 2.66876 -13.1695 -2.42891 -2.17219 -9.49175
2.593 0.031901 -3.41965 -7.30873 -1.20821 4.54366 2.93585
2.594 0.031901 -3.41965 -7.30873 -1.20821 -4.24755 8.79665
2.595 0.031901 -0.261648 -5.18604 -1.20821 5.88642 11.7271
2.596 0.031901 -1.72685 8.73338 -1.20821 4.42122 8.79665
2.597 0.031901 -3.92465 21.1876 -1.20821 -4.36999 -7.32056
2.598 0.031901 -2.68705 21.1876 -1.20821 -2.04975 -9.51837
2.599 0.031901 0.470953 -7.30873 -1.20821 0.148055 8.79665
2.6 0.031901 -0.994249 -9.50653 -1.20821 -4.24755 6.59885
2.601 0.031901 3.90636 -2.98824 -1.20821 5.15382 0.738044
2.602 0.031901 5.37156 -3.72084 0.0124919 5.88642 -10.9836
2.603 0.031901 6.10416 -0.715319 0.0124919 -2.04975 -0.700539
2.604 0.031901 11.2324 -14.7099 0.0124919 -0.706988 6.62547
2.605 0.031901 -1.95444 1.40737 0.0124919 -2.78235 12.4863
2.606 0.031901 18.786 -11.7794 0.0124919 -2.78235 10.2885
2.607 0.031901 -2.45945 -2.18052 0.0124919 0.0256125 5.16027
2.608 0.031901 -3.92465 -0.715319 0.0124919 0.0256125 1.49726
2.609 0.031901 -2.45945 2.21508 0.0124919 2.95602 -2.16574
2.61 0.031901 -2.45945 3.68029 0.0124919 2.95602 -5.82874
2.611 0.031901 -2.68705 0.674768 0.0124919 0.758213 -8.02655
2.612 0.031901 0.243358 17.5246 0.0124919 -1.43959 -10.9836
2.613 0.031901 3.90636 31.444 0.0124919 -3.63739 -6.58796
2.614 0.031901 0.243358 27.781 0.0124919 -3.63739 -9.51837
2.615 0.031901 -3.92465 10.1986 0.0124919 8.08422 -8.05316
2.616 0.031901 -3.41965 -1.52303 0.0124919 3.68862 -8.78577
2.617 0.031901 -3.92465 -11.7794 0.0124919 9.67186 -5.09614
2.618 0.031901 -3.19205 -9.50653 0.0124919 2.34586 -6.56135
2.619 0.031901 -0.994249 -0.715319 0.0124919 -1.31715 -5.12276
2.62 0.031901 -0.994249 -2.18052 1.23319 -2.90479 -1.45976
2.621 0.031901 -3.92465 -5.91864 1.23319 2.95602 -11.6896
2.622 0.031901 -3.92465 4.33777 1.23319 2.95602 1.49726
2.623 0.031901 -3.41965 -8.11644 1.23319 0.758213 -10.957
2.624 0.031901 -3.92465 -13.2446 1.23319 0.0256125 -4.39016
2.625 0.031901 -3.92465 -13.9021 1.23319 -0.706988 2.93585
2.626 0.031901 -1.95444 -3.64572 1.23319 -1.43959 -0.727157
2.627 0.031901 -3.92465 5.87809 1.23319 0.758213 -10.2243
2.628 0.031901 -3.19205 6.61069 1.23319 2.22341 -7.29395
2.629 0.031901 -3.92465 -3.64572 2.4539 -3.63739 -8.78577
2.63 0.031901 -3.41965 -5.84352 2.4539 -2.78235 0.738044
2.631 1.2526 -2.68705 -2.18052 2.4539 4.54366 -3.63094
2.632 1.2526 1.70856 -2.91312 2.4539 2.34586 0.0320622
2.633 1.2526 5.37156 -13.9021 2.4539 -0.706988 12.4863
2.634 1.2526 8.30197 -13.2446 2.4539 -4.24755 19.8123
2.635 1.2526 -2.45945 13.9367 2.4539 0.880655 24.2079
2.636 1.2526 -2.45945 13.9367 2.4539 0.880655 22.7427
2.637 1.2526 -3.41965 2.94768 2.4539 -2.17219 -9.49175
2.638 1.2526 -2.68705 -8.11644 3.6746 2.95602 -8.05316
2.639 1.2526 -1.95444 16.792 3.6746 8.08422 -2.92496
2.64 1.2526 -1.95444 20.455 3.6746 0.758213 -2.19236
2.641 1.2526 -0.261648 -5.91864 3.6746 9.54942 2.20325
2.642 1.2526 -0.261648 -11.7794 3.6746 11.0146 -2.92496
2.643 1.2526 -3.92465 -14.6347 3.6746 8.08422 -7.32056
2.644 1.2526 -2.68705 -13.2446 3.6746 -2.17219 -10.2243
2.645 1.2526 -1.22184 -13.1695 4.8953 1.61326 18.3205
2.646 1.2526 -1.95444 -9.50653 4.8953 6.00886 26.3791
2.647 1.2526 -2.68705 -7.30873 4.8953 -4.36999 13.1923
2.648 1.2526 -1.95444 -11.7043 4.8953 -2.78235 -8.02655
2.649 1.2526 0.243358 8.00078 4.8953 18.4631 19.0797
2.65 1.2526 -1.22184 14.5942 4.8953 18.4631 18.3471
2.651 1.2526 -3.41965 8.00078 4.8953 11.7472 8.06405
2.652 1.2526 -1.95444 0.674768 4.8953 13.2124 6.59885
2.653 1.2526 -3.41965 -5.18604 4.8953 -4.36999 2.96247
2.654 1.2526 -1.95444 -5.18604 4.8953 -1.43959 -6.56135
2.655 1.2526 -0.489243 -11.0468 4.8953 8.08422 5.16027
2.656 1.2526 -1.22184 -8.04133 4.8953 8.08422 14.6841
2.657 1.2526 -3.19205 0.0172816 4.8953 0.758213 1.49726
2.658 1.2526 -1.72685 -3.64572 4.8953 -2.78235 -7.29395
2.659 1.2526 -0.994249 1.48248 4.8953 2.34586 -9.51837
2.66 1.2526 -0.994249 -0.715319 4.8953 -1.31715 -10.957
2.661 2.47331 -3.92465 -11.7794 4.8953 5.88642 -7.32056
2.662 2.47331 -3.92465 -14.6347 4.8953 4.42122 -8.78577
2.663 2.47331 -2.45945 -8.04133 4.8953 -1.43959 -9.49175
2.664 2.47331 -3.19205 -8.04133 4.8953 -1.31715 -10.2243
2.665 2.47331 1.70856 -10.9717 4.8953 4.54366 -8.78577
2.666 2.47331 3.17376 -13.1695 4.8953 4.54366 -10.2243
2.667 2.47331 3.90636 -9.50653 4.8953 0.148055 -2.16574
2.668 2.47331 3.90636 -10.2391 4.8953 -2.17219 -2.89834
2.669 2.47331 0.975958 -12.512 4.8953 5.88642 -9.49175
2.67 2.47331 -1.95444 -5.91864 3.6746 11.7472 -5.85536
2.671 2.47331 -1.72685 -7.30873 3.6746 6.61902 2.20325
2.672 2.47331 -0.261648 -3.64572 3.6746 1.49081 -1.45976
2.673 2.47331 -3.19205 -12.512 3.6746 -2.90479 0.738044
2.674 2.47331 -0.994249 -8.11644 3.6746 2.34586 2.93585
2.675 2.47331 3.40136 -14.7099 3.6746 11.1371 -10.251
2.676 2.47331 1.20355 -13.2446 3.6746 13.3349 -7.29395
2.677 2.47331 -3.92465 -8.84904 3.6746 4.54366 -2.89834
2.678 2.47331 -2.68705 -0.057833 3.6746 -3.51495 -5.09614
2.679 2.47331 -1.22184 8.00078 3.6746 1.49081 -8.05316
2.68 2.47331 -2.68705 8.00078 3.6746 -1.43959 -7.29395
2.681 2.47331 -3.92465 -12.512 3.6746 3.81106 -6.58796
2.682 2.47331 -3.19205 -6.57613 2.4539 -2.04975 -10.9836
2.683 2.47331 -3.92465 2.94768 2.4539 4.42122 8.82327
2.684 2.47331 -3.41965 4.41289 2.4539 6.61902 11.0211
2.685 2.47331 -3.41965 -7.30873 2.4539 8.81682 2.22986
2.686 2.47331 -3.92465 -14.6347 2.4539 8.08422 -6.56135
2.687 2.47331 -3.19205 -8.11644 2.4539 11.8697 -9.51837
2.688 2.47331 -3.19205 -2.98824 2.4539 14.0675 -8.05316
2.689 2.47331 -2.45945 -10.3142 2.4539 9.67186 -10.9836
2.69 2.47331 -2.45945 -13.9021 2.4539 9.67186 -9.49175
2.691 2.47331 -3.19205 -9.50653 2.4539 13.3349 -10.251
2.692 2.47331 -3.19205 -5.84352 2.4539 8.93926 -3.65756
2.693 2.47331 -3.19205 -0.715319 2.4539 2.95602 3.66845
2.694 2.47331 -3.41965 -0.715319 2.4539 9.54942 3.66845
2.695 2.47331 -1.95444 -3.64572 2.4539 2.95602 2.20325
2.696 2.47331 -2.68705 -3.64572 1.23319 -3.63739 -1.45976
2.697 2.47331 -3.19205 -5.11092 1.23319 -1.31715 -5.12276
2.698 2.47331 -3.19205 -11.7043 1.23319 -0.584546 -3.65756
2.699 2.47331 2.44116 -13.2446 1.23319 6.61902 9.52925
2.7 2.47331 2.44116 -5.91864 1.23319 6.61902 9.52925
2.701 2.47331 1.70856 -0.057833 1.23319 2.34586 8.82327
2.702 2.47331 1.70856 -0.057833 0.0124919 2.34586 8.09067
2.703 2.47331 2.44116 -8.11644 0.0124919 -4.36999 -8.02655
2.704 1.2526 2.44116 -14.6347 0.0124919 -2.90479 -9.49175
2.705 1.2526 9.26216 -2.98824 0.0124919 -2.17219 1.49726
2.706 1.2526 0.470953 -4.45344 0.0124919 -2.90479 8.82327
2.707 1.2526 -2.68705 2.94768 0.0124919 -1.43959 17.6145
2.708 1.2526 -2.68705 19.0649 -1.20821 -2.90479 19.0797
2.709 1.2526 -3.19205 32.2517 -1.20821 1.49081 -10.957
2.71 1.2526 -0.994249 33.7169 -1.20821 2.22341 -8.78577
2.711 1.2526 -3.92465 24.9257 -1.20821 9.67186 2.20325
2.712 1.2526 -1.22184 -7.30873 -1.20821 9.67186 27.1117
2.713 1.2526 2.44116 8.00078 -1.20821 0.758213 47.6245
2.714 1.2526 2.44116 27.781 -1.20821 5.15382 47.6245
2.715 1.2526 0.470953 43.8982 -1.20821 -1.43959 1.47064
2.716 1.2526 4.13396 39.5026 -1.20821 -2.17219 -10.2243
2.717 0.031901 -3.92465 -11.0468 -2.42891 -4.24755 2.22986
2.718 0.031901 -3.41965 -13.9021 -2.42891 -4.36999 3.69507
2.719 0.031901 -2.68705 -8.84904 -2.42891 -1.31715 10.2885
2.72 0.031901 -3.41965 -8.11644 -2.42891 2.34586 12.4863
2.721 0.031901 -0.994249 -14.6347 -2.42891 -1.31715 -8.75915
2.722 0.031901 -0.994249 -14.6347 -2.42891 -4.36999 -1.45976
2.723 0.031901 -3.92465 -0.790434 -2.42891 -0.706988 10.9945
2.724 0.031901 -3.19205 8.73338 -2.42891 0.758213 13.1923
2.725 0.031901 -1.95444 22.6528 -2.42891 -2.17219 3.66845
2.726 0.031901 3.17376 21.1876 -2.42891 -2.17219 1.47064
2.727 0.031901 -0.994249 -13.2446 -2.42891 0.758213 0.00544388
2.728 0.031901 0.470953 -8.04133 -2.42891 0.758213 -9.51837
2.729 0.031901 2.66876 -2.18052 -2.42891 2.22341 -2.16574
2.73 0.031901 2.66876 2.94768 -2.42891 2.95602 1.49726
2.731 0.031901 -3.92465 6.61069 -2.42891 -1.31715 5.16027
2.732 0.031901 -1.22184 3.68029 -2.42891 0.880655 4.42767
2.733 0.031901 1.70856 -13.2446 -2.42891 2.34586 -5.82874
2.734 0.031901 0.243358 -12.4369 -2.42891 -1.31715 -9.49175
2.735 0.031901 0.975958 -2.18052 -2.42891 2.22341 -6.58796
2.736 0.031901 1.70856 -11.7043 -2.42891 -0.706988 -1.43314
2.737 0.031901 0.243358 -10.3142 -2.42891 -3.51495 -5.82874
2.738 -1.1888 -1.95444 -6.65124 -2.42891 -4.36999 -2.92496
2.739 -1.1888 -3.92465 -10.9717 -2.42891 -3.51495 10.2619
2.74 -1.1888 -1.72685 -5.84352 -2.42891 -2.78235 13.1923
2.741 -1.1888 -3.41965 -13.2446 -2.42891 2.34586 3.66845
2.742 -1.1888 -1.22184 -13.9772 -2.42891 3.81106 -5.85536
2.743 -1.1888 0.975958 0.749882 -2.42891 1.49081 -10.2243
2.744 -1.1888 2.44116 8.80849 -2.42891 -0.706988 -9.51837
2.745 -1.1888 3.90636 17.5997 -2.42891 -2.90479 -10.957
2.746 -1.1888 0.975958 19.7975 -2.42891 -2.78235 -7.29395
2.747 -1.1888 1.93615 -2.18052 -2.42891 -0.706988 -10.251
2.748 -1.1888 7.79696 -6.57613 -2.42891 0.0256125 -10.251
2.749 -2.40951 -0.994249 -11.7794 -2.42891 5.27626 2.22986
2.75 -2.40951 -1.22184 15.3268 -2.42891 1.61326 -8.02655
2.751 -2.40951 5.37156 40.2352 -2.42891 13.2124 16.8553
2.752 -2.40951 6.83676 40.9678 -2.42891 19.0732 16.8553
2.753 -2.40951 -0.261648 -11.0468 -1.20821 -1.31715 0.0320622
2.754 -2.40951 -0.261648 -14.6347 -1.20821 -0.584546 2.96247
2.755 -2.40951 -2.45945 -10.9717 -1.20821 -2.04975 -9.51837
2.756 -2.40951 -0.994249 -13.1695 -1.20821 -4.24755 -5.12276
2.757 -2.40951 -3.41965 12.3964 -1.20821 1.49081 -1.45976
2.758 -2.40951 1.70856 26.3158 -1.20821 1.49081 -2.19236
2.759 -2.40951 5.37156 36.5722 -1.20821 -2.78235 -7.29395
2.76 -2.40951 6.10416 15.3268 -1.20821 -1.31715 -3.63094
2.761 -2.40951 0.975958 -11.7794 -1.20821 0.758213 -8.78577
2.762 -2.40951 2.44116 -13.9021 -1.20821 0.758213 -8.78577
2.763 -2.40951 -3.41965 -10.2391 -1.20821 0.148055 1.49726
2.764 -2.40951 1.20355 -10.9717 -1.20821 -4.36999 0.0320622
2.765 -2.40951 6.33176 5.80297 -1.20821 -3.51495 -5.85536
2.766 -2.40951 1.20355 5.07037 -1.20821 -4.36999 4.40105
2.767 -2.40951 0.243358 -11.0468 0.0124919 11.7472 -6.58796
2.768 -2.40951 5.37156 -13.9021 0.0124919 -3.63739 -5.82874
2.769 -2.40951 -1.22184 3.68029 0.0124919 -0.584546 2.96247
2.77 -2.40951 3.90636 4.41289 0.0124919 -1.31715 6.62547
2.771 -2.40951 -1.95444 -9.50653 0.0124919 0.148055 -10.957
2.772 -2.40951 1.70856 5.87809 0.0124919 -0.584546 -6.58796
2.773 -2.40951 -2.45945 -0.715319 0.0124919 8.08422 -1.45976
2.774 -2.40951 38.5662 -7.30873 0.0124919 2.95602 -6.58796
2.775 -2.40951 0.470953 -11.0468 0.0124919 1.61326 -4.36354
2.776 -2.40951 4.63896 0.674768 0.0124919 -0.584546 -7.29395
2.777 -2.40951 14.1628 -11.7794 1.23319 2.22341 -4.39016
2.778 -1.1888 10.4998 -12.512 1.23319 -4.36999 0.738044
2.779 -1.1888 -3.41965 -4.45344 1.23319 -2.78235 3.66845
2.78 -1.1888 7.06436 -3.72084 1.23319 0.880655 -1.45976
2.781 -1.1888 18.786 -12.512 1.23319 -2.78235 -4.36354
2.782 -1.1888 26.112 -10.2391 1.23319 -4.36999 -7.32056
2.783 -1.1888 0.470953 -3.64572 1.23319 -3.63739 9.52925
2.784 -1.1888 2.44116 -12.4369 1.23319 -0.706988 2.20325
2.785 -1.1888 11.2324 5.07037 1.23319 0.758213 -2.92496
2.786 -1.1888 9.03457 2.87257 1.23319 -2.17219 -10.9836
2.787 -1.1888 0.243358 -5.11092 1.23319 2.95602 5.13365
2.788 -1.1888 1.20355 5.14549 1.23319 -2.17219 3.66845
2.789 -1.1888 11.46 13.2041 1.23319 25.7891 13.9515
2.79 -1.1888 13.6578 19.7975 1.23319 11.0146 21.2509
2.791 -1.1888 1.93615 24.9257 2.4539 -4.24755 -10.9836
2.792 -1.1888 -1.72685 25.6583 2.4539 0.148055 10.2885
2.793 -1.1888 0.243358 2.87257 2.4539 3.07846 28.6035
2.794 -1.1888 -1.22184 14.5942 2.4539 6.74146 37.3947
2.795 -1.1888 1.20355 22.6528 2.4539 3.68862 8.82327
2.796 -1.1888 1.93615 18.2572 2.4539 2.95602 0.0320622
2.797 -1.1888 -1.95444 19.7224 2.4539 -1.43959 -6.56135
2.798 -1.1888 -2.68705 17.5246 2.4539 -0.706988 -2.92496
2.799 -1.1888 -3.19205 0.674768 2.4539 6.61902 9.52925
2.8 -1.1888 -3.92465 4.33777 2.4539 8.08422 1.47064
2.801 -1.1888 -3.41965 -12.512 2.4539 -4.36999 -8.78577
2.802 -1.1888 -3.41965 -14.6347 2.4539 -2.78235 -9.49175
2.803 -1.1888 -2.45945 -13.1695 2.4539 0.758213 -2.92496
2.804 -1.1888 -1.72685 -13.1695 2.4539 0.758213 -4.39016
2.805 -1.1888 -1.95444 -13.2446 2.4539 -3.51495 8.09067
2.806 -1.1888 -3.19205 -11.0468 2.4539 -2.04975 21.2775
2.807 -1.1888 -3.19205 -5.91864 2.4539 -2.90479 6.62547
2.808 -1.1888 -3.19205 -5.91864 2.4539 -2.90479 -0.700539
2.809 -1.1888 -0.994249 -13.9772 2.4539 -2.17219 -7.29395
2.81 -1.1888 -1.72685 -14.7099 2.4539 -2.17219 5.86625
2.811 0.031901 3.17376 10.1986 2.4539 0.0256125 27.1117
2.812 0.031901 3.17376 12.3964 2.4539 -0.706988 31.5073
2.813 0.031901 -2.68705 -8.84904 2.4539 -2.90479 14.6575
2.814 0.031901 -2.68705 -14.7099 2.4539 -3.63739 -6.58796
2.815 0.031901 3.17376 -13.1695 2.4539 -2.17219 1.49726
2.816 0.031901 2.44116 -13.1695 2.4539 -1.43959 4.42767
2.817 0.031901 -3.41965 -13.2446 2.4539 -4.36999 11.0211
2.818 0.031901 -3.19205 -8.11644 2.4539 -1.31715 13.9515
2.819 0.031901 -0.261648 3.60517 2.4539 0.0256125 -5.12276
2.82 0.031901 -0.994249 11.6638 2.4539 1.49081 5.86625
2.821 0.031901 -3.41965 -5.91864 2.4539 4.54366 13.1923
2.822 0.031901 -3.19205 -13.9772 2.4539 -1.31715 16.8553
2.823 0.031901 -2.68705 -10.9717 2.4539 -0.706988 -5.82874
2.824 0.031901 -1.95444 2.21508 2.4539 -1.43959 10.2885
2.825 0.031901 -0.261648 18.3323 2.4539 -3.63739 24.9405
2.826 0.031901 -0.261648 23.4605 2.4539 -2.17219 24.2079
2.827 0.031901 -2.45945 2.94768 2.4539 10.282 1.49726
2.828 0.031901 -2.45945 -11.7043 2.4539 8.81682 -0.700539
2.829 1.2526 -3.19205 -6.65124 2.4539 -2.90479 -9.51837
2.83 1.2526 -3.92465 -10.3142 2.4539 -4.36999 -1.45976
2.831 1.2526 -3.41965 -8.77393 2.4539 -4.24755 3.66845
2.832 1.2526 -1.95444 -11.7794 2.4539 -4.36999 -2.19236
2.833 1.2526 -1.22184 4.33777 2.4539 -2.17219 -5.82874
2.834 1.2526 -1.22184 2.87257 2.4539 -2.90479 -5.09614
2.835 1.2526 -1.22184 -4.45344 2.4539 -1.43959 -8.05316
2.836 1.2526 -3.92465 -5.91864 2.4539 -2.17219 -8.05316
2.837 1.2526 -2.45945 -13.9772 2.4539 -2.04975 -4.36354
2.838 1.2526 -3.19205 -5.84352 1.23319 -1.31715 -3.63094
2.839 1.2526 -3.41965 2.94768 1.23319 -3.63739 -7.29395
2.84 1.2526 -2.45945 1.48248 1.23319 -3.63739 -7.29395
2.841 1.2526 -0.994249 -13.1695 1.23319 -3.51495 -10.251
2.842 1.2526 -1.72685 -6.65124 1.23319 -4.36999 -10.251
2.843 1.2526 -3.41965 2.13997 1.23319 0.0256125 -10.2243
2.844 1.2526 -3.41965 0.674768 1.23319 -3.63739 -10.957
2.845 1.2526 -3.92465 -14.6347 1.23319 -4.36999 -5.12276
2.846 1.2526 -3.41965 -13.9772 1.23319 -4.24755 -8.05316
2.847 1.2526 -1.95444 -9.58164 1.23319 -3.51495 -4.36354
2.848 1.2526 -2.68705 -11.7794 1.23319 -3.63739 -1.43314
2.849 2.47331 -1.22184 -4.37832 1.23319 -4.24755 -3.63094
2.85 2.47331 -2.68705 -5.11092 0.0124919 -2.04975 -10.9836
2.851 2.47331 -3.41965 0.674768 0.0124919 -2.90479 -2.92496
2.852 2.47331 -3.92465 0.674768 0.0124919 -0.706988 10.2619
2.853 2.47331 -3.41965 -2.98824 0.0124919 1.49081 -1.45976
2.854 2.47331 -3.41965 -4.45344 0.0124919 -1.43959 -10.9836
2.855 2.47331 -3.92465 -5.91864 0.0124919 -2.17219 -4.36354
2.856 2.47331 -3.92465 -11.0468 0.0124919 -1.43959 -1.43314
2.857 2.47331 -3.19205 -14.6347 0.0124919 -3.63739 1.49726
2.858 2.47331 -3.92465 -10.9717 0.0124919 0.880655 1.49726
2.859 2.47331 4.63896 -7.30873 -1.20821 7.47406 -5.09614
2.86 2.47331 4.63896 2.94768 -1.20821 14.0675 -8.78577
2.861 2.47331 5.37156 12.4715 -1.20821 6.00886 0.00544388
2.862 2.47331 5.37156 13.2041 -1.20821 -0.706988 -1.45976
2.863 2.47331 2.44116 8.80849 -1.20821 13.2124 -8.78577
2.864 1.2526 0.470953 7.34329 -2.42891 11.7472 -8.02655
2.865 1.2526 11.46 11.7389 -2.42891 0.758213 -2.89834
2.866 1.2526 4.13396 10.2737 -2.42891 0.0256125 -5.82874
2.867 1.2526 -1.95444 17.5246 -2.42891 -0.706988 -2.19236
2.868 1.2526 -3.19205 24.118 -2.42891 -4.36999 -5.85536
2.869 1.2526 -1.72685 29.2462 -2.42891 -1.31715 -0.700539
2.87 1.2526 -0.994249 24.118 -3.64962 -1.31715 -5.09614
2.871 1.2526 -3.19205 -5.91864 -3.64962 -2.78235 -9.51837
2.872 1.2526 -3.19205 -7.38384 -3.64962 -1.31715 -10.957
2.873 1.2526 -3.19205 -0.790434 -3.64962 -2.78235 -7.29395
2.874 1.2526 -3.41965 -1.52303 -3.64962 -4.36999 -10.2243
2.875 1.2526 -3.41965 -3.64572 -3.64962 0.758213 17.5879
2.876 1.2526 -3.19205 3.68029 -3.64962 6.61902 24.1813
2.877 1.2526 -3.41965 -5.84352 -3.64962 -2.90479 -10.251
2.878 1.2526 -1.95444 -13.9021 -3.64962 -4.36999 -9.49175
2.879 0.031901 -1.22184 -9.58164 -3.64962 2.95602 -5.85536
2.88 0.031901 -0.489243 -3.72084 -3.64962 0.758213 -4.39016
2.881 0.031901 -1.95444 1.40737 -4.87032 2.22341 -7.29395
2.882 0.031901 -3.19205 1.40737 -4.87032 0.758213 -0.700539
2.883 0.031901 -1.95444 -5.84352 -4.87032 2.95602 5.89287
2.884 0.031901 1.70856 -3.64572 -4.87032 0.0256125 13.9515
2.885 0.031901 -1.22184 -1.44792 -4.87032 6.74146 19.8123
2.886 0.031901 -1.95444 -5.84352 -4.87032 6.74146 17.6145
2.887 0.031901 0.243358 -10.9717 -4.87032 -3.63739 -10.251
2.888 0.031901 -1.22184 -11.0468 -4.87032 1.49081 4.40105
2.889 0.031901 0.975958 4.33777 -4.87032 5.88642 18.3205
2.89 0.031901 2.44116 13.129 -4.87032 2.22341 16.8553
2.891 0.031901 11.46 13.2041 -4.87032 5.88642 5.13365
2.892 0.031901 8.52956 8.07589 -4.87032 5.88642 13.9249
2.893 0.031901 -2.68705 -8.84904 -4.87032 -3.63739 9.52925
2.894 0.031901 -3.41965 -9.50653 -4.87032 -3.63739 0.738044
2.895 0.031901 -3.19205 13.2041 -4.87032 -1.31715 -10.957
2.896 -1.1888 -3.41965 13.9367 -4.87032 3.07846 1.49726
2.897 -1.1888 0.975958 -5.84352 -3.64962 -2.90479 -8.75915
2.898 -1.1888 2.44116 -6.57613 -3.64962 0.758213 -6.58796
2.899 -1.1888 -3.92465 22.7279 -3.64962 3.68862 0.738044
2.9 -1.1888 -1.95444 19.0649 -3.64962 8.08422 14.6575
2.901 -1.1888 -3.41965 8.07589 -3.64962 -4.36999 -10.251
2.902 -1.1888 -2.45945 -11.0468 -3.64962 -3.51495 -8.02655
2.903 -1.1888 0.243358 16.0594 -3.64962 -2.90479 -5.09614
2.904 -1.1888 3.17376 22.6528 -3.64962 -1.43959 -7.29395
2.905 -1.1888 -3.92465 -9.50653 -3.64962 -0.706988 -6.56135
2.906 -1.1888 1.20355 6.61069 -3.64962 2.95602 5.89287
2.907 -1.1888 -0.489243 12.3964 -3.64962 4.54366 19.8123
2.908 -1.1888 3.90636 31.444 -3.64962 6.00886 21.2775
2.909 -1.1888 -3.19205 2.87257 -3.64962 2.22341 10.2885
2.91 -1.1888 -3.19205 -10.3142 -3.64962 7.35162 -2.92496
2.911 -1.1888 -3.41965 -4.37832 -3.64962 11.7472 27.1117
2.912 -2.40951 -1.22184 -2.18052 -2.42891 5.88642 34.4377
2.913 -2.40951 1.70856 -13.1695 -2.42891 -4.36999 6.59885
2.914 -2.40951 1.70856 -13.1695 -2.42891 3.07846 -2.92496
2.915 -2.40951 -3.41965 -5.84352 -2.42891 10.4045 -10.251
2.916 -2.40951 -3.19205 -10.2391 -2.42891 -3.51495 -8.78577
2.917 -2.40951 -1.95444 25.5832 -2.42891 5.15382 -9.51837
2.918 -2.40951 -3.41965 23.3854 -2.42891 5.88642 -10.957
2.919 -2.40951 0.470953 0.674768 -2.42891 3.68862 -8.02655
2.92 -2.40951 -0.994249 3.60517 -2.42891 1.49081 -4.36354
2.921 -2.40951 -3.92465 -13.9021 -2.42891 14.0675 -10.957
2.922 -2.40951 -3.92465 -6.57613 -2.42891 2.34586 -8.05316
2.923 -2.40951 2.66876 2.21508 -2.42891 7.47406 -5.12276
2.924 -2.40951 1.93615 5.87809 -2.42891 14.8001 -10.9836
2.925 -3.63021 -3.41965 12.4715 -2.42891 13.2124 -7.32056
2.926 -3.63021 -1.22184 15.4019 -2.42891 20.5384 -2.92496
2.927 -3.63021 1.70856 5.14549 -2.42891 32.9926 2.20325
2.928 -3.63021 3.17376 -6.57613 -2.42891 33.7252 2.20325
2.929 -3.63021 3.90636 -13.2446 -2.42891 -2.17219 -10.9836
2.93 -3.63021 3.90636 -14.7099 -1.20821 -2.78235 -10.2243
2.931 -3.63021 3.17376 -2.18052 -1.20821 -0.584546 -8.02655
2.932 -3.63021 -2.45945 -1.44792 -1.20821 2.34586 -3.63094
2.933 -3.63021 6.33176 11.6638 -1.20821 0.758213 -9.49175
2.934 -3.63021 7.79696 27.781 -1.20821 4.42122 -10.2243
2.935 -3.63021 -1.95444 38.77 -1.20821 5.88642 -5.82874
2.936 -3.63021 0.243358 19.7224 -1.20821 5.15382 -5.82874
2.937 -3.63021 2.44116 -7.38384 -1.20821 0.148055 -5.12276
2.938 -3.63021 -1.22184 -11.0468 0.0124919 9.67186 -8.78577
2.939 -3.63021 -1.72685 -13.2446 0.0124919 15.5327 -5.82874
2.94 -3.63021 -0.994249 -5.84352 0.0124919 4.54366 -6.56135
2.941 -3.63021 -3.92465 4.41289 0.0124919 8.81682 -6.58796
2.942 -3.63021 -1.95444 9.54109 0.0124919 4.42122 -6.58796
2.943 -3.63021 -3.92465 13.9367 0.0124919 11.1371 -6.56135
2.944 -3.63021 -0.994249 5.14549 0.0124919 -2.04975 -3.63094
2.945 -3.63021 -1.95444 -10.9717 0.0124919 1.49081 -5.85536
2.946 -3.63021 2.44116 -10.2391 0.0124919 5.15382 -2.92496
2.947 -3.63021 1.93615 -2.18052 0.0124919 -3.63739 -10.251
2.948 -3.63021 1.93615 -9.50653 0.0124919 -2.04975 -9.49175
2.949 -3.63021 9.03457 -5.91864 0.0124919 0.758213 -7.29395
2.95 -3.63021 9.76717 -13.9772 0.0124919 0.758213 -6.56135
2.951 -3.63021 9.03457 -8.11644 0.0124919 -2.90479 -11.6896
2.952 -3.63021 -3.19205 -5.91864 1.23319 -2.04975 -10.957
2.953 -2.40951 11.46 -11.7794 1.23319 3.81106 0.0320622
2.954 -2.40951 7.79696 -11.7794 1.23319 4.54366 0.0320622
2.955 -2.40951 5.37156 4.33777 1.23319 0.0256125 -1.45976
2.956 -2.40951 3.90636 2.13997 1.23319 0.758213 0.00544388
2.957 -2.40951 4.13396 -5.84352 1.23319 10.4045 5.16027
2.958 -2.40951 9.99476 5.14549 1.23319 3.07846 -9.49175
2.959 -2.40951 1.93615 13.9367 1.23319 2.22341 16.8553
2.96 -2.40951 0.470953 14.6693 1.23319 10.282 0.00544388
2.961 -2.40951 -1.95444 21.2627 2.4539 4.54366 -5.09614
2.962 -2.40951 -3.19205 30.0539 2.4539 4.54366 3.69507
2.963 -2.40951 7.06436 -1.44792 2.4539 -2.90479 11.0211
2.964 -2.40951 -0.994249 -13.2446 2.4539 -2.17219 19.8123
2.965 -2.40951 0.243358 -2.98824 2.4539 -2.78235 27.1383
2.966 -2.40951 0.975958 -2.98824 2.4539 2.34586 46.1859
2.967 -2.40951 -1.95444 -11.0468 2.4539 -4.24755 64.5009
2.968 -2.40951 -3.92465 -11.7794 2.4539 -4.24755 79.1529
2.969 -1.1888 -1.72685 -13.9021 2.4539 8.93926 18.3471
2.97 -1.1888 -3.19205 -13.9021 2.4539 5.27626 16.8819
2.971 -1.1888 -0.994249 -0.790434 2.4539 10.4045 2.96247
2.972 -1.1888 -0.261648 -0.790434 2.4539 3.81106 2.20325
2.973 -1.1888 0.470953 5.07037 2.4539 2.22341 24.1813
2.974 -1.1888 -0.261648 9.46598 2.4539 2.95602 10.9945
2.975 -1.1888 -3.92465 13.129 2.4539 5.15382 20.5183
2.976 -1.1888 -3.92465 8.73338 2.4539 11.0146 32.2399
2.977 -1.1888 -3.41965 -13.9021 2.4539 15.4102 43.2289
2.978 -1.1888 -1.95444 -7.30873 2.4539 13.945 36.6355
2.979 0.031901 -3.19205 -0.715319 2.4539 -4.36999 22.7161
2.98 0.031901 0.243358 8.07589 2.4539 -3.51495 10.2619
2.981 0.031901 -3.41965 16.8671 2.4539 -4.36999 0.00544388
2.982 0.031901 -1.72685 27.1235 2.4539 -2.17219 -1.45976
2.983 0.031901 -1.22184 11.0063 2.4539 2.22341 -2.92496
2.984 0.031901 -1.22184 -13.1695 2.4539 1.49081 -10.251
2.985 0.031901 -3.41965 3.60517 2.4539 -4.24755 -7.29395
2.986 0.031901 -3.41965 17.5246 3.6746 -4.24755 -8.78577
2.987 0.031901 -3.92465 27.781 3.6746 -3.63739 15.3901
2.988 0.031901 -3.92465 7.26818 3.6746 -4.36999 13.1923
2.989 0.031901 -0.994249 -6.57613 3.6746 0.148055 16.8553
2.99 0.031901 2.66876 -2.91312 3.6746 -2.90479 17.5879
2.991 0.031901 -2.68705 -12.4369 3.6746 -3.51495 3.66845
2.992 0.031901 -1.95444 -11.7043 3.6746 -4.24755 -1.45976
2.993 0.031901 -3.92465 -2.91312 3.6746 -2.78235 5.13365
2.994 0.031901 -3.41965 -5.84352 3.6746 -2.78235 19.0531
2.995 0.031901 6.10416 -7.38384 3.6746 0.758213 30.7747
2.996 0.031901 6.10416 -5.18604 2.4539 -4.36999 24.9139
2.997 0.031901 2.66876 -2.98824 2.4539 2.34586 -4.39016
2.998 0.031901 0.470953 -2.98824 2.4539 -1.31715 -10.9836
2.999 0.031901 9.76717 1.40737 2.4539 4.42122 -6.56135
3 0.031901 9.76717 2.87257 2.4539 5.88642 13.9515
3.001 0.031901 11.2324 11.6638 2.4539 3.81106 34.4643
3.002 0.031901 10.4998 11.6638 2.4539 6.00886 41.0577
3.003 0.031901 12.9252 4.33777 2.4539 0.758213 33.7317
3.004 0.031901 22.449 -1.52303 2.4539 0.758213 21.2775
3.005 0.031901 2.66876 -8.11644 1.23319 -2.04975 8.09067
3.006 0.031901 0.470953 -13.1695 1.23319 -2.04975 -6.56135
3.007 0.031901 -1.72685 -4.37832 1.23319 2.22341 -2.92496
3.008 0.031901 0.470953 2.21508 0.0124919 0.0256125 -10.251
3.009 1.2526 -0.994249 8.80849 0.0124919 -1.31715 9.55587
3.01 1.2526 -3.41965 12.4715 0.0124919 -2.90479 14.6841
3.011 1.2526 1.70856 16.1345 0.0124919 -2.78235 19.8123
3.012 1.2526 0.975958 12.4715 0.0124919 -2.78235 17.6145
3.013 1.2526 -1.95444 -5.84352 0.0124919 -0.584546 -8.75915
3.014 1.2526 -3.92465 -12.4369 -1.20821 -0.584546 -2.92496
3.015 1.2526 0.470953 -13.9772 -1.20821 -2.90479 8.79665
3.016 1.2526 8.52956 -9.58164 -1.20821 0.758213 13.1923
3.017 1.2526 -2.45945 -3.72084 -1.20821 2.95602 2.93585
3.018 1.2526 -3.92465 -0.790434 -1.20821 9.54942 0.738044
3.019 1.2526 -3.41965 1.40737 0.0124919 -1.43959 -1.45976
3.02 0.031901 -3.92465 -2.25564 0.0124919 -2.04975 0.738044
3.021 0.031901 -3.19205 -4.45344 0.0124919 2.34586 -1.45976
3.022 0.031901 -3.19205 -8.11644 0.0124919 0.880655 2.20325
3.023 0.031901 -2.45945 -12.512 0.0124919 -4.24755 0.738044
3.024 0.031901 -0.994249 -13.1695 0.0124919 -4.36999 0.738044
3.025 0.031901 -1.72685 -8.77393 0.0124919 -2.90479 3.66845
3.026 0.031901 -2.45945 -5.11092 0.0124919 -2.17219 1.47064
3.027 0.031901 -2.45945 -2.18052 0.0124919 -1.43959 -2.92496
3.028 0.031901 -3.19205 1.48248 0.0124919 -2.90479 -6.58796
3.029 0.031901 -0.994249 4.41289 0.0124919 -3.63739 -9.51837
3.03 1.2526 -2.45945 0.749882 0.0124919 -3.63739 -10.251
3.031 1.2526 -1.95444 -6.57613 0.0124919 -0.706988 -9.51837
3.032 1.2526 -3.41965 -2.91312 0.0124919 -1.43959 -9.51837
3.033 1.2526 -3.92465 -8.04133 0.0124919 -4.36999 -10.2243
3.034 1.2526 -3.41965 -8.11644 0.0124919 -4.24755 -10.2243
3.035 1.2526 -3.41965 4.33777 0.0124919 -2.78235 -8.78577
3.036 1.2526 -3.41965 5.07037 0.0124919 -1.31715 -10.251
3.037 1.2526 -3.92465 -0.790434 0.0124919 0.880655 5.16027
3.038 1.2526 -3.19205 6.53557 -1.20821 -1.31715 5.16027
3.039 1.2526 -2.68705 2.13997 -1.20821 -2.04975 0.0320622
3.04 1.2526 -3.41965 -0.057833 -1.20821 -1.31715 1.49726
3.041 1.2526 2.44116 4.41289 -1.20821 -2.90479 -10.9836
3.042 1.2526 10.4998 19.0649 -1.20821 -2.78235 3.66845
3.043 1.2526 0.470953 40.3103 -1.20821 -0.706988 18.3205
3.044 0.031901 0.470953 41.7755 -1.20821 0.758213 21.2509
3.045 0.031901 -2.45945 8.80849 -1.20821 -4.36999 -7.32056
3.046 0.031901 -3.19205 -9.50653 -1.20821 -4.36999 -9.49175
3.047 0.031901 -1.95444 -3.72084 -1.20821 -2.90479 -2.89834
3.048 0.031901 -1.22184 0.674768 -1.20821 -2.17219 -0.700539
3.049 0.031901 -2.45945 4.33777 -1.20821 -4.24755 1.49726
3.05 0.031901 -2.45945 10.9312 -2.42891 -4.36999 -2.16574
3.051 0.031901 -1.22184 20.455 -2.42891 0.0256125 -11.6896
3.052 0.031901 -1.22184 13.8616 -2.42891 -0.706988 -8.78577
3.053 0.031901 -3.19205 -8.84904 -2.42891 0.148055 -3.63094
3.054 0.031901 -3.92465 -9.58164 -2.42891 3.07846 0.764663
3.055 0.031901 -2.45945 -13.2446 -2.42891 -2.78235 3.69507
3.056 0.031901 2.66876 -13.1695 -2.42891 -3.51495 2.22986
3.057 0.031901 6.33176 -10.2391 -2.42891 -3.51495 0.0320622
3.058 0.031901 6.33176 -5.11092 -3.64962 -4.24755 -5.82874
3.059 0.031901 -0.489243 -9.58164 -3.64962 -2.78235 -10.957
3.06 1.2526 -1.22184 -9.58164 -3.64962 -2.78235 -2.92496
3.061 1.2526 -1.72685 -11.7043 -3.64962 -4.36999 5.86625
3.062 1.2526 -3.19205 -10.2391 -3.64962 -4.36999 5.86625
3.063 1.2526 -1.95444 -8.77393 -3.64962 -3.51495 0.738044
3.064 1.2526 -1.95444 -9.50653 -4.87032 -4.36999 -6.58796
3.065 1.2526 -3.41965 -14.6347 -4.87032 -3.51495 -10.957
3.066 1.2526 -3.41965 -11.0468 -4.87032 -2.78235 -9.49175
3.067 1.2526 -3.19205 -8.11644 -4.87032 -2.78235 -9.49175
3.068 1.2526 -1.95444 -5.91864 -4.87032 -2.78235 -9.49175
3.069 1.2526 -2.68705 -4.45344 -4.87032 -3.51495 -11.6896
3.07 1.2526 -3.41965 -0.790434 -4.87032 -3.63739 -7.32056
3.071 1.2526 -3.92465 -11.7794 -4.87032 -1.31715 -10.957
3.072 1.2526 -3.92465 -13.1695 -4.87032 -3.51495 -8.05316
3.073 1.2526 -3.19205 -8.77393 -4.87032 -1.43959 -0.727157
3.074 1.2526 -3.19205 -5.84352 -4.87032 -0.706988 -1.45976
3.075 1.2526 -1.22184 -3.64572 -4.87032 0.880655 -0.700539
3.076 1.2526 0.243358 -5.84352 -4.87032 0.148055 1.49726
3.077 1.2526 2.44116 -5.18604 -4.87032 -1.43959 -0.700539
3.078 1.2526 3.17376 -0.790434 -4.87032 -2.17219 0.764663
3.079 1.2526 -1.95444 0.674768 -4.87032 8.20666 5.89287
3.08 1.2526 -3.41965 -0.790434 -4.87032 8.20666 5.16027
3.081 1.2526 2.66876 -8.11644 -4.87032 2.22341 9.52925
3.082 1.2526 1.20355 -13.2446 -4.87032 -1.31715 19.7857
3.083 1.2526 -0.994249 -10.2391 -4.87032 8.20666 27.8443
3.084 1.2526 -3.41965 -8.04133 -4.87032 8.93926 13.1923
3.085 1.2526 0.243358 -5.84352 -4.87032 2.22341 -8.78577
3.086 1.2526 0.243358 22.7279 -4.87032 3.68862 -2.16574
3.087 1.2526 -0.261648 48.3689 -4.87032 -1.31715 9.55587
3.088 1.2526 0.470953 49.8341 -4.87032 -0.584546 22.7427
3.089 1.2526 0.470953 34.4495 -4.87032 -2.17219 32.9991
3.09 1.2526 0.470953 3.68029 -4.87032 0.758213 13.2189
3.091 1.2526 3.90636 -5.91864 -4.87032 3.68862 0.738044
3.092 1.2526 4.63896 -2.25564 -4.87032 0.758213 2.20325
3.093 1.2526 10.7274 9.46598 -4.87032 6.00886 -7.32056
3.094 1.2526 7.06436 22.6528 -4.87032 -4.36999 -6.58796
3.095 1.2526 -0.489243 33.6418 -4.87032 8.81682 3.66845
3.096 1.2526 2.44116 29.9788 -4.87032 2.95602 2.20325
3.097 1.2526 -3.41965 5.80297 -4.87032 3.68862 -9.49175
3.098 1.2526 -3.41965 5.80297 -3.64962 1.49081 -0.700539
3.099 1.2526 -1.22184 15.3268 -3.64962 -0.706988 6.62547
3.1 1.2526 -2.68705 16.0594 -3.64962 0.0256125 13.9515
3.101 1.2526 -1.95444 5.80297 -3.64962 -0.706988 7.35807
3.102 1.2526 -1.22184 -8.84904 -3.64962 -1.31715 -0.700539
3.103 0.031901 -3.19205 -7.30873 -3.64962 4.54366 -7.29395
3.104 0.031901 -3.92465 -4.37832 -3.64962 -1.31715 -5.12276
3.105 0.031901 0.243358 -13.1695 -3.64962 8.08422 6.59885
3.106 0.031901 -0.489243 -12.4369 -3.64962 8.08422 9.52925
3.107 0.031901 -3.41965 -11.7043 -2.42891 3.81106 -2.92496
3.108 0.031901 -0.994249 -7.30873 -2.42891 0.880655 -4.39016
3.109 0.031901 3.40136 -2.91312 -2.42891 7.47406 -10.251
3.11 0.031901 9.99476 0.0172816 -2.42891 2.34586 -8.78577
3.111 0.031901 -2.45945 2.21508 -2.42891 -2.17219 -2.19236
3.112 0.031901 -3.41965 2.94768 -2.42891 1.49081 -1.45976
3.113 0.031901 -2.68705 -0.715319 -2.42891 -3.51495 -10.957
3.114 -1.1888 -2.68705 -4.37832 -2.42891 -2.78235 -2.89834
3.115 -1.1888 -1.95444 -8.77393 -1.20821 -4.36999 3.69507
3.116 -1.1888 -1.95444 -13.2446 -1.20821 -4.36999 3.69507
3.117 -1.1888 -3.41965 -4.45344 -1.20821 -1.31715 -11.6896
3.118 -1.1888 -3.92465 -4.45344 -1.20821 1.61326 -11.6896
3.119 -1.1888 -3.41965 -7.38384 -1.20821 4.54366 -5.09614
3.12 -1.1888 -3.41965 -6.65124 -1.20821 -1.43959 -11.6896
3.121 -1.1888 -3.19205 -10.3142 0.0124919 4.54366 -2.92496
3.122 -1.1888 -3.19205 -13.1695 0.0124919 8.93926 -5.85536
3.123 -1.1888 -3.19205 -8.04133 0.0124919 11.8697 0.738044
3.124 -1.1888 -3.19205 -5.11092 0.0124919 5.27626 0.738044
3.125 -1.1888 -1.72685 -2.18052 0.0124919 2.22341 -5.82874
3.126 -1.1888 -2.45945 -0.715319 0.0124919 5.15382 -0.700539
3.127 -1.1888 -3.19205 0.0172816 0.0124919 5.88642 -7.29395
3.128 -1.1888 -3.19205 -0.715319 0.0124919 4.42122 -7.29395
3.129 -1.1888 0.470953 -13.9772 0.0124919 3.81106 8.09067
3.13 -1.1888 0.470953 -8.11644 1.23319 -2.78235 6.62547
3.131 -1.1888 -1.22184 -2.25564 1.23319 2.34586 10.2885
3.132 -1.1888 0.243358 -0.790434 1.23319 5.27626 3.69507
3.133 -1.1888 2.44116 -8.04133 1.23319 12.6023 6.62547
3.134 -1.1888 5.37156 -2.91312 1.23319 13.3349 4.42767
3.135 -1.1888 -3.92465 2.94768 1.23319 -2.04975 2.20325
3.136 -1.1888 -3.92465 2.94768 1.23319 2.95602 8.79665
3.137 -1.1888 3.17376 -13.1695 1.23319 11.7472 13.1923
3.138 -1.1888 1.70856 -10.2391 1.23319 13.945 18.3205
3.139 -1.1888 -3.19205 -13.1695 2.4539 -0.706988 3.66845
3.14 -1.1888 -1.72685 -13.1695 2.4539 -2.90479 -6.58796
3.141 -1.1888 4.86656 19.7975 2.4539 -0.706988 -7.29395
3.142 -1.1888 4.13396 19.7975 2.4539 0.758213 -5.09614
3.143 -1.1888 -3.19205 23.4605 2.4539 5.88642 11.7271
3.144 -1.1888 -2.45945 44.7059 2.4539 8.08422 16.1227
3.145 -1.1888 -2.68705 62.2883 2.4539 -2.78235 2.96247
3.146 -1.1888 -1.22184 60.8232 2.4539 -2.78235 2.96247
3.147 -1.1888 16.5882 -3.64572 2.4539 -4.36999 -2.16574
3.148 -1.1888 17.3208 48.2938 2.4539 -4.36999 -2.16574
3.149 0.031901 3.90636 114.228 2.4539 -2.78235 -7.29395
3.15 0.031901 11.2324 105.437 3.6746 -4.24755 -10.957
3.151 0.031901 17.0932 48.2938 3.6746 -3.63739 -9.51837
3.152 0.031901 16.3606 33.6418 3.6746 0.0256125 -9.51837
3.153 0.031901 2.44116 20.455 3.6746 -3.63739 -1.43314
3.154 0.031901 -1.95444 -5.18604 3.6746 -2.78235 -0.700539
3.155 0.031901 1.70856 -2.18052 3.6746 -0.584546 -3.63094
3.156 0.031901 4.63896 9.54109 3.6746 0.880655 -5.82874
3.157 0.031901 18.786 17.5997 3.6746 1.49081 -8.75915
3.158 0.031901 17.3208 21.9953 3.6746 2.22341 -5.82874
3.159 0.031901 0.470953 6.61069 3.6746 -3.63739 -10.957
3.16 0.031901 0.470953 6.61069 3.6746 -2.78235 -10.251
3.161 0.031901 3.40136 16.1345 3.6746 -0.706988 -5.12276
3.162 0.031901 1.20355 6.61069 3.6746 -2.90479 -8.78577
3.163 0.031901 -3.41965 -13.9021 3.6746 9.67186 -7.29395
3.164 0.031901 0.243358 0.674768 3.6746 6.74146 -5.82874
3.165 0.031901 3.90636 17.5246 3.6746 -4.24755 -3.63094
3.166 0.031901 3.90636 14.5942 3.6746 -3.51495 6.62547
3.167 0.031901 -3.92465 18.9898 3.6746 -4.24755 15.4167
3.168 0.031901 -0.261648 8.00078 3.6746 -2.90479 21.2775
3.169 0.031901 2.66876 -5.18604 3.6746 -0.706988 26.4057
3.17 0.031901 -3.19205 2.87257 3.6746 -4.36999 33.7317
3.171 0.031901 -2.45945 -0.057833 3.6746 11.8697 43.2555
3.172 -1.1888 -3.41965 -8.11644 3.6746 5.27626 24.9405
3.173 -1.1888 -1.72685 -13.9021 2.4539 -1.43959 4.40105
3.174 -1.1888 -0.261648 -0.715319 2.4539 1.49081 8.79665
3.175 -1.1888 -2.45945 12.4715 2.4539 -2.78235 12.4597
3.176 -1.1888 -3.41965 12.4715 2.4539 -2.78235 5.86625
3.177 -1.1888 -1.22184 -13.1695 2.4539 -1.43959 0.738044
3.178 -1.1888 -0.489243 -9.58164 2.4539 2.95602 -8.05316
3.179 -2.40951 1.70856 -5.18604 2.4539 -2.17219 -5.82874
3.18 -2.40951 0.975958 -8.84904 2.4539 -0.706988 -9.51837
3.181 -2.40951 -3.41965 -13.1695 2.4539 -2.17219 8.06405
3.182 -2.40951 -3.19205 -1.44792 2.4539 -4.36999 -1.45976
3.183 -2.40951 0.470953 10.2737 2.4539 2.95602 -10.2243
3.184 -2.40951 1.93615 12.4715 2.4539 4.42122 -4.36354
3.185 -2.40951 -2.45945 -9.50653 2.4539 0.148055 2.96247
3.186 -2.40951 -3.41965 -14.6347 2.4539 4.54366 2.22986
3.187 -2.40951 -1.95444 -10.3142 2.4539 8.20666 8.82327
3.188 -2.40951 -1.22184 -8.11644 1.23319 7.47406 7.35807
3.189 -2.40951 -3.41965 -5.91864 1.23319 0.880655 3.66845
3.19 -2.40951 -3.41965 -9.58164 1.23319 -4.36999 9.52925
3.191 -2.40951 -3.92465 0.0172816 1.23319 0.758213 13.9249
3.192 -2.40951 -0.261648 -0.715319 1.23319 0.758213 13.1923
3.193 -2.40951 7.79696 -10.9717 1.23319 -2.90479 0.00544388
3.194 -2.40951 10.7274 -7.30873 1.23319 -3.63739 -7.32056
3.195 -2.40951 2.66876 7.34329 1.23319 -3.51495 -9.49175
3.196 -2.40951 -1.72685 7.34329 1.23319 -1.31715 -9.49175
3.197 -2.40951 -0.489243 -8.04133 1.23319 2.34586 -2.92496
3.198 -2.40951 2.44116 -12.512 0.0124919 2.34586 -2.92496
3.199 -2.40951 9.76717 9.46598 0.0124919 -2.04975 -8.75915
3.2 -2.40951 8.30197 6.53557 0.0124919 -2.78235 -4.36354
3.201 -2.40951 1.93615 30.7865 0.0124919 -0.706988 -10.957
3.202 -2.40951 -0.994249 29.3213 0.0124919 2.22341 -10.251
3.203 -2.40951 -2.68705 17.5997 0.0124919 7.35162 -2.89834
3.204 -2.40951 -3.19205 12.4715 0.0124919 11.7472 -3.63094
3.205 -2.40951 -0.994249 1.48248 0.0124919 13.945 -10.957
3.206 -2.40951 -1.72685 10.1986 0.0124919 13.2124 -5.85536
3.207 -2.40951 -3.92465 48.2938 0.0124919 2.22341 0.00544388
3.208 -2.40951 -3.92465 60.748 -1.20821 6.00886 -2.19236
3.209 -2.40951 -2.68705 47.5612 -1.20821 22.8587 -8.75915
3.21 -2.40951 0.243358 18.9898 -1.20821 16.9979 -9.51837
3.211 -2.40951 2.44116 -6.65124 -1.20821 8.81682 -10.957
3.212 -1.1888 -1.22184 -14.6347 -1.20821 22.7362 -10.957
3.213 -1.1888 -1.22184 -8.04133 -1.20821 7.35162 -7.29395
3.214 -1.1888 -1.22184 2.94768 -1.20821 -0.706988 -5.82874
3.215 -1.1888 -2.45945 -9.50653 -1.20821 -2.78235 -3.63094
3.216 -1.1888 -3.19205 -14.6347 -1.20821 2.34586 -3.63094
3.217 -1.1888 -1.22184 -11.7794 -1.20821 6.00886 -0.727157
3.218 -1.1888 -2.68705 -11.7794 -1.20821 6.00886 -1.45976
3.219 -1.1888 -3.19205 -5.91864 -1.20821 3.81106 -3.65756
3.22 -1.1888 -3.41965 -2.98824 -1.20821 -2.90479 -0.727157
3.221 0.031901 0.243358 -10.9717 -2.42891 7.47406 -4.39016
3.222 0.031901 -1.22184 -2.91312 -2.42891 9.67186 -10.251
3.223 0.031901 -1.22184 5.14549 -2.42891 -0.584546 -5.82874
3.224 0.031901 -1.95444 8.07589 -2.42891 -2.78235 -0.700539
3.225 0.031901 4.13396 11.0063 -2.42891 -3.63739 5.16027
3.226 0.031901 9.26216 21.9953 -2.42891 -3.63739 11.0211
3.227 0.031901 13.6578 32.2517 -2.42891 -2.90479 16.1493
3.228 0.031901 4.13396 15.4019 -2.42891 -2.90479 10.2885
3.229 0.031901 -0.994249 -4.45344 -2.42891 -3.51495 -5.82874
3.23 0.031901 -3.19205 -8.84904 -2.42891 -3.51495 -11.6896
3.231 0.031901 -2.68705 0.674768 -2.42891 -2.78235 -7.32056
3.232 0.031901 2.44116 20.455 -3.64962 -2.78235 3.66845
3.233 0.031901 6.10416 38.77 -3.64962 0.758213 15.3901
3.234 0.031901 12.6976 40.9678 -3.64962 -1.43959 5.86625
3.235 0.031901 2.44116 -11.7794 -3.64962 9.67186 -8.02655
3.236 0.031901 -1.22184 -13.2446 -3.64962 9.67186 -9.49175
3.237 0.031901 0.470953 5.07037 -3.64962 -1.31715 1.49726
3.238 0.031901 1.20355 3.60517 -3.64962 -2.17219 1.49726
3.239 0.031901 3.17376 -10.3142 -3.64962 3.68862 -6.58796
3.24 0.031901 4.63896 1.40737 -3.64962 4.42122 -10.251
3.241 1.2526 9.26216 -14.7099 -3.64962 -0.706988 -4.36354
3.242 1.2526 9.26216 -10.9717 -3.64962 -3.51495 -10.957
3.243 1.2526 -1.95444 -6.57613 -3.64962 -0.584546 -8.05316
3.244 1.2526 0.243358 -9.50653 -3.64962 2.34586 -8.78577
3.245 1.2526 -3.19205 2.13997 -3.64962 6.61902 -1.43314
3.246 1.2526 1.93615 -14.6347 -3.64962 6.61902 13.9515
3.247 1.2526 -1.22184 2.94768 -3.64962 8.20666 27.1383
3.248 1.2526 -1.22184 -10.9717 -3.64962 8.20666 16.1493
3.249 1.2526 8.52956 -14.7099 -3.64962 7.35162 29.3095
3.25 1.2526 4.13396 -5.91864 -3.64962 7.35162 28.5769
3.251 1.2526 -1.95444 0.674768 -4.87032 6.00886 17.6145
3.252 1.2526 -1.95444 -0.057833 -4.87032 8.20666 20.5449
3.253 1.2526 -3.92465 -7.38384 -4.87032 1.49081 2.96247
3.254 1.2526 -3.92465 -13.2446 -4.87032 2.95602 -0.700539
3.255 1.2526 -1.22184 -13.1695 -4.87032 9.67186 -2.16574
3.256 1.2526 -2.68705 -10.9717 -4.87032 10.4045 -11.6896
3.257 1.2526 -3.92465 -9.50653 -4.87032 8.08422 -3.65756
3.258 1.2526 -0.994249 -10.9717 -4.87032 3.68862 0.00544388
3.259 1.2526 3.40136 -9.50653 -4.87032 5.88642 5.86625
3.26 1.2526 2.66876 -6.57613 -4.87032 2.22341 19.7857
3.261 1.2526 -2.45945 -3.64572 -4.87032 7.35162 32.9725
3.262 1.2526 -2.45945 -2.91312 -3.64962 7.35162 25.6465
3.263 1.2526 -3.19205 -5.84352 -3.64962 7.47406 -2.92496
3.264 0.031901 -1.22184 -7.30873 -3.64962 6.74146 -8.05316
3.265 0.031901 3.17376 -5.84352 -3.64962 5.88642 -9.49175
3.266 0.031901 3.17376 -5.84352 -3.64962 8.08422 2.96247
3.267 0.031901 0.243358 -9.50653 -3.64962 -3.51495 13.9515
3.268 0.031901 -3.92465 -10.9717 -3.64962 -0.584546 14.6841
3.269 0.031901 0.470953 -13.1695 -3.64962 -2.90479 16.8819
3.27 0.031901 1.20355 -13.1695 -2.42891 -2.17219 13.9515
3.271 0.031901 -0.261648 -5.84352 -2.42891 5.88642 -8.78577
3.272 0.031901 -3.19205 -4.37832 -2.42891 8.08422 0.00544388
3.273 0.031901 -3.41965 -2.91312 -2.42891 4.54366 4.40105
3.274 0.031901 -3.41965 -1.44792 -2.42891 4.54366 7.33145
3.275 0.031901 -3.92465 -6.57613 -2.42891 -3.51495 8.79665
3.276 0.031901 -3.92465 -14.6347 -2.42891 -4.36999 7.33145
3.277 0.031901 -1.22184 -6.57613 -2.42891 -2.90479 -9.51837
3.278 0.031901 -1.22184 12.4715 -1.20821 -4.36999 -10.9836
3.279 0.031901 4.13396 -8.77393 -1.20821 0.148055 -10.957
3.28 0.031901 1.20355 -13.2446 -1.20821 0.148055 -8.75915
3.281 0.031901 -1.22184 1.48248 -1.20821 2.95602 14.6575
3.282 0.031901 -0.489243 1.48248 0.0124919 2.95602 19.0531
3.283 0.031901 -1.72685 -12.4369 0.0124919 7.47406 21.9835
3.284 0.031901 1.20355 -5.91864 0.0124919 8.20666 15.3901
3.285 0.031901 -2.45945 5.07037 0.0124919 -0.584546 2.20325
3.286 0.031901 -3.92465 20.455 0.0124919 0.0256125 -0.727157
3.287 0.031901 -2.68705 33.6418 0.0124919 7.35162 -10.251
3.288 0.031901 -3.92465 35.107 0.0124919 0.758213 -3.63094
3.289 0.031901 -3.41965 23.3854 1.23319 -2.78235 2.96247
3.29 0.031901 -1.22184 0.674768 1.23319 0.880655 10.2885
3.291 0.031901 -3.19205 -10.9717 1.23319 -2.90479 -2.16574
3.292 0.031901 -1.72685 -3.64572 1.23319 -2.90479 -2.16574
3.293 0.031901 0.243358 1.48248 1.23319 -1.31715 3.69507
3.294 0.031901 7.56937 6.61069 1.23319 -0.584546 -2.16574
3.295 0.031901 6.33176 10.2737 1.23319 -4.36999 -3.65756
3.296 0.031901 11.46 0.749882 1.23319 -2.90479 -1.45976
3.297 0.031901 -1.95444 -2.25564 1.23319 -4.36999 -10.957
3.298 0.031901 2.44116 -0.790434 1.23319 -2.78235 -10.957
3.299 0.031901 3.90636 0.674768 1.23319 -1.31715 -5.82874
3.3 0.031901 2.44116 1.40737 1.23319 0.880655 -1.43314
3.301 0.031901 -3.19205 2.87257 1.23319 -3.63739 -10.251
3.302 0.031901 -0.261648 1.40737 1.23319 0.758213 3.66845
3.303 0.031901 2.66876 -9.58164 2.4539 2.34586 15.3901
3.304 0.031901 3.40136 -14.6347 2.4539 4.54366 10.2619
3.305 0.031901 -2.45945 -10.9717 2.4539 -1.31715 2.93585
3.306 1.2526 -3.19205 -2.91312 2.4539 -4.24755 2.20325
3.307 1.2526 -3.92465 2.94768 2.4539 -2.90479 18.3205
3.308 1.2526 -3.92465 2.94768 2.4539 -2.90479 19.0531
3.309 1.2526 -3.92465 -13.9772 2.4539 -1.31715 -5.09614
3.31 1.2526 -2.68705 -13.2446 2.4539 -1.31715 -3.63094
3.311 1.2526 -3.92465 -13.9021 2.4539 -2.17219 1.49726
3.312 1.2526 -3.92465 -13.9021 2.4539 -2.90479 13.9515
3.313 1.2526 0.243358 -2.98824 2.4539 -2.78235 24.2079
3.314 1.2526 0.243358 -0.790434 2.4539 -2.04975 21.2775
3.315 1.2526 -3.19205 2.87257 2.4539 -0.584546 10.2885
3.316 1.2526 -3.92465 0.674768 2.4539 -0.584546 -2.89834
3.317 1.2526 -3.41965 -7.30873 2.4539 -2.17219 -8.78577
3.318 1.2526 -3.41965 -7.30873 2.4539 -2.17219 -6.58796
3.319 1.2526 -3.19205 -14.6347 2.4539 1.61326 -4.36354
3.32 1.2526 -3.19205 -14.6347 2.4539 0.148055 -3.63094
3.321 0.031901 -3.19205 -4.45344 2.4539 -3.63739 -1.45976
3.322 0.031901 -3.19205 0.674768 2.4539 -4.36999 7.33145
3.323 0.031901 -2.68705 4.33777 2.4539 -1.31715 15.3901
3.324 0.031901 -3.41965 4.33777 2.4539 -2.78235 19.7857
3.325 0.031901 -0.261648 -9.58164 2.4539 -4.36999 5.86625
3.326 0.031901 -1.72685 -9.50653 2.4539 -4.36999 -2.92496
3.327 0.031901 -3.92465 2.94768 2.4539 -1.31715 -10.251
3.328 0.031901 -3.41965 14.6693 2.4539 -1.31715 -8.78577
3.329 0.031901 -3.19205 23.4605 2.4539 -0.706988 -6.58796
3.33 0.031901 -3.19205 17.5997 2.4539 -2.17219 -5.85536
3.331 0.031901 -1.22184 -3.64572 2.4539 -4.24755 -8.02655
3.332 0.031901 -1.22184 -10.3142 2.4539 -2.78235 -0.700539
3.333 0.031901 0.975958 6.53557 2.4539 -2.04975 6.62547
3.334 0.031901 2.44116 11.6638 2.4539 -1.31715 8.82327
3.335 0.031901 0.975958 -13.2446 2.4539 -0.584546 1.49726
3.336 0.031901 -1.22184 -7.30873 2.4539 -2.04975 -2.89834
3.337 0.031901 -2.68705 1.48248 2.4539 -3.63739 -6.56135
3.338 0.031901 -3.41965 5.14549 2.4539 -2.78235 -10.251
3.339 0.031901 -3.92465 -13.9021 2.4539 -2.04975 -5.85536
3.34 0.031901 -2.45945 -13.9021 2.4539 -2.04975 0.00544388
3.341 0.031901 -0.994249 -5.84352 2.4539 -1.31715 5.86625
3.342 0.031901 -2.45945 -13.9021 2.4539 2.34586 5.86625
3.343 0.031901 -2.68705 -0.057833 2.4539 0.758213 7.33145
3.344 0.031901 2.44116 -4.45344 2.4539 0.758213 6.59885
3.345 0.031901 -2.45945 -13.1695 2.4539 -2.78235 -1.45976
3.346 -1.1888 -3.19205 -11.7043 2.4539 -3.63739 -6.58796
3.347 -1.1888 9.03457 -10.2391 2.4539 -2.17219 -10.957
3.348 -1.1888 8.30197 -8.04133 2.4539 -2.17219 5.16027
3.349 -1.1888 -2.45945 -5.84352 2.4539 -1.31715 19.8123
3.35 -1.1888 -2.45945 -8.04133 2.4539 -1.31715 19.8123
3.351 -1.1888 8.30197 -9.58164 2.4539 -2.78235 12.4863
3.352 -1.1888 8.30197 -7.38384 2.4539 -2.78235 2.96247
3.353 -1.1888 7.06436 8.80849 2.4539 1.61326 -7.29395
3.354 -1.1888 7.06436 10.2737 2.4539 -2.78235 -8.02655
3.355 -1.1888 -0.994249 6.61069 2.4539 -2.17219 -2.89834
3.356 -1.1888 -2.45945 -0.715319 2.4539 -4.24755 -2.16574
3.357 -1.1888 -0.994249 -5.84352 2.4539 -2.17219 -0.727157
3.358 -1.1888 -0.994249 -12.4369 2.4539 -1.43959 0.738044
3.359 -1.1888 -3.41965 -13.2446 2.4539 -2.04975 -5.09614
3.36 -1.1888 0.470953 -12.512 2.4539 -1.31715 -2.16574
3.361 -1.1888 -2.45945 0.674768 2.4539 -4.36999 -10.251
3.362 -1.1888 -3.41965 1.40737 2.4539 -4.36999 -9.51837
3.363 -1.1888 -1.22184 -8.84904 2.4539 -2.04975 -9.51837
3.364 -1.1888 -3.19205 -8.77393 2.4539 -2.04975 -1.45976
3.365 -1.1888 -1.95444 1.48248 1.23319 -1.31715 7.33145
3.366 -1.1888 -1.22184 -5.11092 1.23319 -1.31715 7.33145
3.367 -1.1888 -3.19205 1.48248 1.23319 -4.36999 2.93585
3.368 -1.1888 -1.72685 3.68029 1.23319 -2.90479 -4.39016
3.369 -1.1888 -0.261648 -5.84352 1.23319 -1.31715 -10.2243
3.37 -1.1888 -0.994249 -13.1695 1.23319 -1.31715 -6.56135
3.371 -1.1888 -2.68705 -9.58164 1.23319 -3.51495 -3.63094
3.372 -1.1888 -3.41965 -8.11644 1.23319 -3.51495 -4.36354
3.373 -1.1888 -0.994249 -11.7043 1.23319 0.148055 -2.89834
3.374 -1.1888 -0.994249 -11.0468 1.23319 -1.31715 -2.89834
3.375 -1.1888 -3.19205 2.13997 1.23319 2.22341 7.33145
3.376 -1.1888 -3.19205 -2.25564 1.23319 2.22341 23.4487
3.377 -1.1888 -0.994249 -1.44792 1.23319 2.34586 -6.56135
3.378 -1.1888 -0.994249 1.48248 1.23319 5.27626 5.89287
3.379 -1.1888 6.10416 0.674768 1.23319 -0.584546 13.9515
3.38 -1.1888 2.44116 -8.11644 1.23319 -2.04975 12.4863
3.381 -1.1888 5.59916 24.9257 1.23319 -0.706988 -10.251
3.382 -1.1888 -2.45945 5.14549 1.23319 1.49081 -6.58796
3.383 -1.1888 -2.68705 9.54109 0.0124919 -2.04975 -9.49175
3.384 -1.1888 -1.95444 10.2737 0.0124919 -2.04975 -8.78577
3.385 -1.1888 -0.994249 17.5997 0.0124919 1.49081 1.47064
3.386 -1.1888 -3.92465 0.0172816 0.0124919 2.22341 0.738044
3.387 -1.1888 1.70856 11.6638 0.0124919 -4.36999 -8.02655
3.388 -1.1888 -2.68705 4.33777 0.0124919 -3.51495 -5.09614
3.389 -1.1888 -1.22184 -7.38384 0.0124919 -2.78235 -7.29395
3.39 -1.1888 -3.92465 -2.98824 0.0124919 -2.78235 -10.251
3.391 0.031901 7.79696 20.455 0.0124919 -2.17219 -5.85536
3.392 0.031901 -3.41965 26.3158 0.0124919 -4.36999 -4.39016
3.393 0.031901 1.70856 -4.45344 0.0124919 -2.17219 1.47064
3.394 0.031901 11.2324 0.674768 0.0124919 -0.706988 10.9945
3.395 0.031901 -0.489243 -8.11644 0.0124919 -4.24755 18.3205
3.396 0.031901 -2.45945 1.48248 0.0124919 -1.31715 8.79665
3.397 0.031901 2.66876 21.2627 0.0124919 0.880655 -5.82874
3.398 0.031901 -2.45945 24.9257 1.23319 0.880655 -5.82874
3.399 0.031901 6.83676 27.8561 1.23319 -3.63739 4.40105
3.4 0.031901 5.37156 24.9257 1.23319 -4.24755 3.66845
3.401 0.031901 -1.22184 30.0539 1.23319 -1.31715 5.86625
3.402 0.031901 0.243358 24.1931 1.23319 4.54366 7.33145
3.403 0.031901 -1.22184 -13.2446 1.23319 -0.706988 3.66845
3.404 0.031901 3.40136 10.1986 1.23319 -0.706988 -3.63094
3.405 0.031901 13.6578 29.9788 1.23319 -3.51495 19.0797
3.406 0.031901 11.46 43.1656 1.23319 -2.78235 24.9405
3.407 0.031901 0.470953 20.455 1.23319 -4.36999 28.6035
3.408 0.031901 0.470953 -8.11644 1.23319 -4.24755 21.2775
3.409 0.031901 -0.994249 2.94768 1.23319 2.34586 0.764663
3.41 0.031901 -3.19205 2.94768 1.23319 0.148055 -1.45976
3.411 0.031901 -3.41965 5.87809 1.23319 8.08422 17.5879
3.412 0.031901 -0.489243 5.14549 1.23319 5.88642 9.52925
3.413 0.031901 7.79696 -12.4369 0.0124919 4.54366 10.2885
3.414 0.031901 7.79696 8.00078 0.0124919 2.34586 8.82327
3.415 0.031901 4.63896 32.1766 0.0124919 10.282 -10.957
3.416 0.031901 7.56937 31.444 0.0124919 11.0146 -9.49175
3.417 0.031901 -1.95444 17.5997 0.0124919 5.27626 21.2775
3.418 0.031901 -0.994249 21.2627 0.0124919 -1.31715 -5.82874
3.419 0.031901 4.13396 -5.84352 0.0124919 6.61902 14.6575
3.42 0.031901 3.40136 -0.057833 0.0124919 -4.36999 16.8553
3.421 0.031901 0.975958 20.455 0.0124919 1.49081 27.8443
3.422 0.031901 1.70856 13.8616 0.0124919 3.68862 36.6355
3.423 0.031901 -1.22184 -3.72084 0.0124919 2.34586 21.9835
3.424 -1.1888 -3.41965 -6.65124 0.0124919 6.74146 14.6575
3.425 -1.1888 -3.19205 -11.0468 1.23319 3.68862 23.4487
3.426 -1.1888 -2.45945 -13.2446 1.23319 2.95602 25.6465
3.427 -1.1888 -3.41965 -13.9772 1.23319 -2.78235 10.9945
3.428 -1.1888 -2.68705 -7.30873 1.23319 -1.43959 -5.12276
3.429 -1.1888 -1.72685 0.749882 1.23319 -2.04975 -3.63094
3.43 -1.1888 -1.72685 6.61069 1.23319 0.148055 -5.82874
3.431 -1.1888 -3.41965 11.7389 1.23319 -2.17219 -3.63094
3.432 -1.1888 -3.41965 12.4715 1.23319 -0.706988 2.22986
3.433 -1.1888 -2.45945 -2.18052 1.23319 7.35162 -5.09614
3.434 -2.40951 -3.19205 -7.38384 1.23319 4.42122 -0.700539
3.435 -2.40951 3.17376 11.6638 1.23319 10.4045 26.4057
3.436 -2.40951 1.70856 16.792 1.23319 3.07846 26.4057
3.437 -2.40951 -3.19205 -0.790434 1.23319 -3.63739 13.9515
3.438 -2.40951 -2.45945 -4.45344 1.23319 -0.706988 -10.2243
3.439 -2.40951 -3.19205 -8.84904 1.23319 4.42122 7.33145
3.44 -2.40951 -3.92465 -9.58164 1.23319 6.61902 -2.19236
3.441 -2.40951 -0.261648 13.2041 1.23319 10.4045 -10.957
3.442 -2.40951 -0.261648 13.2041 1.23319 12.6023 -9.49175
3.443 -2.40951 -1.22184 -1.44792 1.23319 -3.63739 0.738044
3.444 -2.40951 3.90636 -2.91312 2.4539 -4.36999 -10.9836
3.445 -2.40951 -0.994249 17.5997 2.4539 0.758213 15.4167
3.446 -2.40951 -0.261648 16.8671 2.4539 0.0256125 27.8709
3.447 -2.40951 -1.95444 -0.790434 2.4539 2.95602 16.8819
3.448 -2.40951 -1.95444 -1.52303 2.4539 7.35162 -1.43314
3.449 -2.40951 -2.45945 0.674768 2.4539 11.7472 -5.85536
3.45 -2.40951 -3.41965 7.26818 2.4539 11.7472 -6.58796
3.451 -2.40951 -0.994249 13.129 2.4539 8.93926 0.764663
3.452 -2.40951 0.470953 13.129 2.4539 11.1371 -2.89834
3.453 -2.40951 -3.92465 -12.4369 3.6746 -3.51495 -9.51837
3.454 -2.40951 -1.95444 -10.9717 3.6746 5.15382 -5.82874
3.455 -2.40951 0.243358 3.60517 3.6746 13.945 -9.49175
3.456 -2.40951 0.243358 8.00078 3.6746 8.08422 -6.58796
3.457 -2.40951 3.17376 11.6638 3.6746 12.4798 0.738044
3.458 -2.40951 6.10416 9.46598 3.6746 8.08422 -1.45976
3.459 -2.40951 7.56937 -5.18604 3.6746 -2.90479 -3.63094
3.46 -2.40951 6.10416 -8.84904 3.6746 0.148055 -3.63094
3.461 -2.40951 -1.72685 -14.6347 3.6746 6.00886 -1.45976
3.462 -2.40951 8.52956 13.2041 3.6746 11.1371 -2.92496
3.463 -2.40951 5.37156 37.3799 4.8953 -0.584546 -1.45976
3.464 -2.40951 8.30197 37.3799 4.8953 7.35162 1.47064
3.465 -2.40951 11.2324 16.1345 4.8953 20.5384 -9.51837
3.466 -2.40951 7.56937 5.87809 4.8953 16.1428 -5.82874
3.467 -2.40951 15.8556 -3.64572 4.8953 8.20666 1.49726
3.468 -2.40951 17.3208 -7.30873 4.8953 -2.78235 -2.16574
3.469 -2.40951 3.40136 -9.58164 4.8953 2.34586 -8.02655
3.47 -2.40951 4.13396 -0.790434 4.8953 6.74146 -8.75915
3.471 -2.40951 -0.261648 6.53557 4.8953 11.1371 -4.36354
3.472 -2.40951 0.470953 -2.98824 4.8953 9.67186 -5.82874
3.473 -2.40951 2.66876 -12.4369 4.8953 -2.78235 -10.251
3.474 -2.40951 4.13396 0.0172816 4.8953 -2.04975 -6.56135
3.475 -2.40951 -3.19205 11.7389 4.8953 2.34586 6.62547
3.476 -2.40951 -0.489243 28.5887 4.8953 2.34586 8.82327
3.477 -1.1888 4.63896 13.2041 4.8953 -2.78235 10.2885
3.478 -1.1888 7.56937 6.61069 4.8953 -4.36999 8.09067
3.479 -1.1888 -0.489243 20.5301 4.8953 -2.17219 -2.92496
3.48 -1.1888 1.70856 6.61069 4.8953 -2.17219 -1.45976
3.481 -1.1888 16.5882 -6.57613 4.8953 -1.31715 2.20325
3.482 -1.1888 16.5882 -13.2446 4.8953 -1.31715 8.06405
3.483 -1.1888 1.20355 -4.45344 4.8953 -2.90479 -8.78577
3.484 0.031901 1.93615 -8.11644 4.8953 -1.43959 -3.63094
3.485 0.031901 0.470953 -2.98824 3.6746 4.54366 6.62547
3.486 0.031901 -3.19205 2.87257 3.6746 5.27626 5.89287
3.487 0.031901 -2.68705 7.26818 3.6746 0.880655 -10.2243
3.488 0.031901 -3.41965 5.07037 3.6746 -3.51495 1.47064
3.489 0.031901 3.40136 -7.38384 3.6746 -0.706988 15.3901
3.49 0.031901 1.20355 -13.9021 3.6746 -2.90479 5.86625
3.491 0.031901 -1.22184 9.54109 3.6746 0.880655 -8.78577
3.492 1.2526 -3.19205 10.2737 2.4539 0.880655 -6.56135
3.493 1.2526 -1.22184 -14.6347 2.4539 -4.24755 0.764663
3.494 1.2526 0.975958 -11.7794 2.4539 -4.36999 -1.43314
3.495 2.47331 -1.22184 -12.4369 2.4539 -2.78235 -10.2243
3.496 2.47331 -3.92465 -10.2391 2.4539 -4.24755 -9.49175
3.497 2.47331 -0.994249 -12.512 2.4539 -3.63739 0.764663
3.498 2.47331 -0.261648 -4.45344 2.4539 -4.36999 -0.700539
3.499 2.47331 -1.95444 4.33777 1.23319 -2.04975 -10.2243
3.5 3.69401 -1.22184 4.33777 1.23319 -1.31715 -8.78577
3.501 3.69401 -1.22184 -13.9772 1.23319 -2.17219 -0.727157
3.502 3.69401 -0.489243 -13.2446 1.23319 -2.90479 2.20325
3.503 3.69401 -1.95444 -8.84904 1.23319 3.07846 -8.78577
3.504 3.69401 -3.41965 -8.84904 1.23319 3.07846 -7.29395
3.505 4.91471 -3.41965 -8.11644 1.23319 -2.04975 -0.700539
3.506 4.91471 -2.45945 -8.11644 1.23319 -4.24755 -0.700539
3.507 4.91471 0.470953 -12.4369 1.23319 -0.584546 -7.29395
3.508 4.91471 -0.994249 -6.57613 1.23319 0.880655 -6.56135
3.509 4.91471 -2.45945 -1.44792 1.23319 -2.78235 -3.63094
3.51 4.91471 -2.45945 -3.64572 0.0124919 -2.90479 -7.29395
3.511 4.91471 -3.19205 -5.84352 0.0124919 2.95602 20.5183
3.512 4.91471 -3.92465 -7.30873 0.0124919 4.42122 21.9835
3.513 4.91471 -2.68705 -8.04133 0.0124919 0.758213 15.3901
3.514 4.91471 -1.95444 -8.04133 0.0124919 -2.17219 -2.92496
3.515 4.91471 -1.22184 -0.715319 0.0124919 -3.63739 -3.63094
3.516 4.91471 -1.22184 1.48248 0.0124919 -2.78235 0.764663
3.517 4.91471 -1.95444 -10.9717 0.0124919 -1.31715 4.42767
3.518 4.91471 -1.22184 -13.2446 0.0124919 -0.584546 10.2885
3.519 4.91471 -2.68705 -8.84904 0.0124919 1.61326 0.0320622
3.52 4.91471 -3.41965 -2.25564 0.0124919 0.880655 -2.16574
3.521 4.91471 -3.19205 3.60517 0.0124919 -2.04975 -0.727157
3.522 4.91471 -3.92465 2.87257 0.0124919 -3.51495 0.738044
3.523 4.91471 -3.19205 -11.0468 0.0124919 -2.90479 0.738044
3.524 4.91471 -1.72685 -1.44792 0.0124919 -0.706988 0.738044
3.525 4.91471 -3.19205 15.4019 0.0124919 0.758213 -8.75915
3.526 4.91471 -2.45945 21.9953 0.0124919 -3.51495 -0.700539
3.527 4.91471 1.93615 27.1235 -1.20821 -2.90479 -8.75915
3.528 4.91471 0.470953 21.2627 -1.20821 -0.706988 -10.2243
3.529 3.69401 -3.41965 8.80849 -1.20821 -4.36999 -5.09614
3.53 3.69401 -2.68705 -2.91312 -1.20821 -4.24755 -3.63094
3.531 3.69401 -1.95444 -13.1695 -1.20821 -2.78235 2.96247
3.532 3.69401 0.243358 -13.1695 -1.20821 -2.04975 11.0211
3.533 3.69401 0.975958 -1.44792 -1.20821 -3.63739 19.8123
3.534 3.69401 1.70856 -2.18052 -1.20821 -2.17219 19.0797
3.535 3.69401 -1.22184 -13.9021 -1.20821 -2.04975 -6.58796
3.536 3.69401 -3.41965 -11.7794 -1.20821 -2.78235 -9.51837
3.537 3.69401 -3.92465 -8.84904 -1.20821 -2.04975 -8.75915
3.538 2.47331 -3.19205 3.60517 -1.20821 8.93926 -3.63094
3.539 2.47331 -3.92465 20.455 -1.20821 19.1957 5.16027
3.54 2.47331 -3.19205 29.2462 -1.20821 14.8001 -11.6896
3.541 2.47331 0.243358 39.5026 -1.20821 4.42122 34.4377
3.542 2.47331 2.44116 43.8982 -1.20821 0.758213 19.0531
3.543 2.47331 5.59916 -0.715319 -2.42891 3.81106 -3.63094
3.544 2.47331 2.66876 1.48248 -2.42891 -2.78235 -7.29395
3.545 2.47331 -3.41965 5.87809 -2.42891 -2.17219 -2.92496
3.546 2.47331 -1.22184 5.87809 -2.42891 -3.63739 -1.45976
3.547 2.47331 0.243358 -13.9021 -2.42891 -3.51495 3.66845
3.548 1.2526 0.243358 -13.1695 -2.42891 -4.36999 10.9945
3.549 1.2526 -3.41965 2.21508 -2.42891 -2.78235 -7.32056
3.55 1.2526 -3.19205 -2.18052 -2.42891 -2.78235 0.0320622
3.551 1.2526 -1.72685 -9.58164 -2.42891 -0.706988 14.6841
3.552 1.2526 -1.72685 -8.11644 -2.42891 -4.24755 24.9405
3.553 1.2526 1.70856 -6.65124 -2.42891 -4.36999 13.2189
3.554 1.2526 2.44116 -8.11644 -2.42891 -2.90479 4.42767
3.555 0.031901 0.243358 -8.77393 -2.42891 -2.04975 -2.16574
3.556 0.031901 0.975958 -12.4369 -2.42891 -1.31715 -5.82874
3.557 0.031901 6.10416 -10.2391 -2.42891 -0.706988 -8.78577
3.558 0.031901 3.90636 -3.64572 -2.42891 -3.63739 4.40105
3.559 0.031901 6.33176 2.21508 -2.42891 0.880655 14.6575
3.56 0.031901 -3.19205 -0.715319 -2.42891 0.148055 25.6465
3.561 0.031901 -1.95444 -3.64572 -2.42891 0.0256125 7.33145
3.562 0.031901 -3.19205 -10.3142 -2.42891 -2.78235 -10.9836
3.563 -1.1888 9.26216 5.07037 -2.42891 -4.36999 2.22986
3.564 -1.1888 8.52956 5.07037 -2.42891 -4.24755 2.96247
3.565 -1.1888 -3.92465 -2.25564 -2.42891 -1.31715 -5.85536
3.566 -1.1888 -3.41965 -8.84904 -2.42891 -1.31715 0.738044
3.567 -1.1888 -2.68705 -14.6347 -2.42891 0.758213 5.86625
3.568 -1.1888 -1.22184 -9.50653 -2.42891 0.758213 3.66845
3.569 -1.1888 -0.489243 -4.37832 -2.42891 9.67186 4.42767
3.57 -1.1888 -1.22184 -4.37832 -2.42891 10.4045 4.42767
3.571 -1.1888 -3.41965 -9.58164 -2.42891 -0.706988 -6.58796
3.572 -1.1888 -1.72685 -9.58164 -2.42891 -0.706988 -4.39016
3.573 -1.1888 1.93615 -9.50653 -2.42891 3.07846 8.09067
3.574 -1.1888 1.93615 -8.77393 -2.42891 3.81106 8.09067
3.575 -1.1888 -0.994249 -5.84352 -2.42891 0.0256125 -5.82874
3.576 -1.1888 -2.45945 2.94768 -2.42891 -0.706988 -8.78577
3.577 -2.40951 -0.994249 11.7389 -2.42891 4.54366 -4.36354
3.578 -2.40951 -0.994249 11.0063 -2.42891 4.54366 -5.09614
3.579 -2.40951 -3.41965 -9.58164 -2.42891 1.61326 -5.12276
3.58 -2.40951 -2.68705 -13.2446 -2.42891 -3.51495 9.52925
3.581 -2.40951 -0.489243 -2.25564 -2.42891 0.0256125 21.9835
3.582 -2.40951 3.90636 17.5246 -2.42891 -1.43959 11.7271
3.583 -2.40951 -3.41965 0.674768 -2.42891 8.08422 -1.45976
3.584 -2.40951 -1.22184 6.53557 -2.42891 5.15382 -5.09614
3.585 -2.40951 -2.68705 38.77 -2.42891 13.3349 10.2885
3.586 -2.40951 -3.41965 30.7114 -2.42891 9.54942 5.16027
3.587 -2.40951 -3.19205 1.48248 -2.42891 -1.31715 -9.49175
3.588 -2.40951 -3.19205 16.1345 -2.42891 -0.584546 -6.58796
3.589 -2.40951 -1.22184 25.6583 -2.42891 8.08422 -2.16574
3.59 -2.40951 0.975958 13.9367 -2.42891 -0.706988 2.96247
3.591 -2.40951 2.44116 -2.91312 -2.42891 8.20666 2.20325
3.592 -2.40951 -0.489243 -14.6347 -2.42891 -4.24755 9.52925
3.593 -2.40951 0.470953 1.40737 -2.42891 0.758213 15.3901
3.594 -2.40951 -0.261648 18.9898 -2.42891 -4.36999 9.52925
3.595 -2.40951 2.66876 -12.512 -2.42891 8.20666 -5.12276
3.596 -2.40951 4.13396 -1.44792 -2.42891 0.148055 -5.12276
3.597 -2.40951 -2.45945 10.2737 -2.42891 5.88642 -8.75915
3.598 -1.1888 -2.45945 -9.50653 -2.42891 5.88642 22.7427
3.599 -1.1888 -0.261648 -13.9772 -2.42891 -1.31715 50.5815
3.6 -1.1888 -1.72685 -2.98824 -2.42891 -1.31715 29.3361
3.601 -1.1888 1.93615 9.46598 -2.42891 10.4045 -5.12276
3.602 -1.1888 -0.261648 8.73338 -1.20821 10.4045 -8.78577
3.603 -1.1888 3.40136 -11.7794 -1.20821 7.35162 -7.32056
3.604 -1.1888 2.66876 -9.58164 -1.20821 0.758213 -2.92496
3.605 -1.1888 2.44116 -2.98824 -1.20821 -2.90479 2.93585
3.606 -1.1888 9.03457 -4.45344 -1.20821 -2.78235 -8.78577
3.607 -1.1888 -0.261648 16.1345 -1.20821 2.34586 5.16027
3.608 -1.1888 4.13396 18.3323 -1.20821 8.20666 6.62547
3.609 -1.1888 11.2324 6.53557 -1.20821 -2.78235 -5.12276
3.61 -1.1888 11.965 8.73338 -1.20821 1.49081 5.86625
3.611 -1.1888 5.37156 -2.98824 -1.20821 11.0146 17.5879
3.612 -2.40951 0.243358 -13.2446 0.0124919 15.4102 19.0531
3.613 -2.40951 -3.92465 -10.9717 0.0124919 -4.36999 -6.56135
3.614 -2.40951 -2.45945 -8.04133 0.0124919 -4.36999 -6.56135
3.615 -2.40951 -3.92465 0.0172816 0.0124919 -2.90479 -11.6896
3.616 -2.40951 6.10416 -0.715319 0.0124919 -2.90479 -10.957
3.617 -2.40951 12.9252 -10.3142 0.0124919 -3.51495 -0.700539
3.618 -2.40951 15.123 -5.18604 0.0124919 -4.36999 -4.36354
3.619 -2.40951 -1.72685 0.674768 1.23319 -3.51495 -9.51837
3.62 -2.40951 -3.41965 8.00078 1.23319 -2.78235 -10.251
3.621 -2.40951 -0.994249 -11.0468 1.23319 -2.04975 -9.51837
3.622 -2.40951 -0.261648 -11.7794 1.23319 -2.78235 -8.78577
3.623 -2.40951 -3.41965 1.40737 1.23319 -4.36999 -6.58796
3.624 -2.40951 -3.92465 -0.057833 1.23319 -2.90479 -6.58796
3.625 -1.1888 -0.994249 14.6693 2.4539 -2.90479 -8.78577
3.626 -1.1888 -3.19205 13.9367 2.4539 -2.17219 -8.75915
3.627 -1.1888 -3.41965 -12.4369 2.4539 0.148055 -2.89834
3.628 -1.1888 -0.489243 -5.91864 2.4539 -0.584546 -3.63094
3.629 -1.1888 3.17376 5.80297 2.4539 2.22341 -8.02655
3.63 -1.1888 6.10416 13.8616 2.4539 0.758213 -5.82874
3.631 -1.1888 7.56937 -0.790434 2.4539 1.61326 -2.16574
3.632 -1.1888 10.4998 -9.58164 2.4539 -0.584546 -0.700539
3.633 -1.1888 2.44116 -9.50653 3.6746 0.880655 1.49726
3.634 -1.1888 1.20355 2.94768 3.6746 -0.584546 -2.16574
3.635 -1.1888 12.1926 12.4715 3.6746 -2.90479 -10.251
3.636 -1.1888 -2.45945 11.0063 3.6746 -2.90479 -10.9836
3.637 -1.1888 3.17376 5.14549 3.6746 -2.78235 -8.75915
3.638 -1.1888 -3.19205 -10.9717 3.6746 2.34586 -10.957
3.639 -1.1888 5.59916 -5.91864 3.6746 -2.78235 -8.05316
3.64 -1.1888 15.123 -10.3142 3.6746 -3.63739 -10.2243
3.641 -1.1888 5.59916 -3.64572 3.6746 -1.31715 -4.36354
3.642 -1.1888 -0.994249 -11.7794 3.6746 -2.04975 -6.56135
3.643 -1.1888 -1.22184 4.33777 3.6746 -4.36999 -4.39016
3.644 0.031901 -3.41965 -8.11644 3.6746 -1.43959 0.00544388
3.645 0.031901 -0.994249 -7.30873 3.6746 0.758213 -5.12276
3.646 0.031901 -0.994249 -8.04133 3.6746 -0.706988 -9.51837
3.647 0.031901 -1.22184 10.1986 3.6746 -2.90479 -9.49175
3.648 0.031901 -1.22184 10.1986 3.6746 -4.36999 -5.82874
3.649 0.031901 -3.41965 0.674768 3.6746 -2.78235 -3.63094
3.65 0.031901 -2.68705 -2.98824 3.6746 -2.04975 -5.82874
3.651 0.031901 -1.95444 -5.91864 3.6746 0.758213 -10.9836
3.652 0.031901 -1.95444 -9.58164 3.6746 0.0256125 -5.82874
3.653 0.031901 -3.41965 -12.512 3.6746 -2.78235 -9.49175
3.654 0.031901 -3.41965 -12.512 3.6746 -1.31715 -3.65756
3.655 0.031901 -3.92465 -14.6347 3.6746 0.880655 -5.82874
3.656 0.031901 -3.19205 -12.4369 3.6746 0.880655 -3.63094
3.657 0.031901 -3.92465 -4.45344 2.4539 0.148055 -10.957
3.658 0.031901 -3.92465 -1.52303 2.4539 -2.04975 -10.251
3.659 0.031901 -3.19205 -12.512 2.4539 2.34586 5.16027
3.66 0.031901 -3.19205 -12.512 2.4539 6.00886 15.4167
3.661 0.031901 1.70856 -14.6347 2.4539 -1.31715 4.42767
3.662 0.031901 1.70856 -11.7043 2.4539 -2.90479 -0.700539
3.663 0.031901 -3.92465 -9.50653 2.4539 0.758213 -3.63094
3.664 0.031901 -1.72685 -8.77393 2.4539 -0.706988 -8.78577
3.665 0.031901 0.470953 -13.9021 2.4539 -4.36999 0.738044
3.666 0.031901 0.470953 -13.2446 2.4539 -4.24755 -5.12276
3.667 0.031901 -2.45945 -9.58164 2.4539 -3.63739 -2.16574
3.668 0.031901 -3.92465 -8.11644 2.4539 -2.90479 4.42767
3.669 1.2526 -3.41965 -7.38384 2.4539 -2.78235 -10.251
3.67 1.2526 -3.41965 -8.11644 2.4539 -3.51495 -5.12276
3.671 1.2526 -2.45945 -10.9717 2.4539 -1.31715 -1.43314
3.672 1.2526 -3.19205 0.749882 2.4539 0.880655 -0.700539
3.673 1.2526 -3.19205 10.2737 2.4539 -4.36999 5.13365
3.674 1.2526 -3.41965 10.2737 2.4539 -2.90479 19.0531
3.675 1.2526 -1.95444 -7.30873 2.4539 -2.78235 5.86625
3.676 1.2526 -3.41965 -5.84352 2.4539 4.54366 -1.45976
3.677 1.2526 -0.994249 -14.6347 2.4539 11.1371 -8.05316
3.678 1.2526 -3.19205 0.674768 2.4539 11.1371 -10.251
3.679 1.2526 -1.22184 15.3268 2.4539 2.34586 -8.75915
3.68 1.2526 0.243358 20.455 2.4539 0.880655 -8.02655
3.681 1.2526 -3.41965 -7.38384 2.4539 16.1428 -5.82874
3.682 1.2526 -3.92465 -8.84904 1.23319 11.7472 -5.82874
3.683 1.2526 -1.22184 2.87257 1.23319 -2.04975 -2.92496
3.684 2.47331 -0.489243 0.674768 1.23319 -2.04975 1.47064
3.685 2.47331 -1.95444 -5.11092 1.23319 -4.24755 -5.12276
3.686 2.47331 -3.41965 -1.44792 1.23319 -2.78235 -8.78577
3.687 2.47331 -3.19205 2.21508 1.23319 -2.04975 -11.6896
3.688 2.47331 -3.19205 2.94768 1.23319 0.148055 -11.6896
3.689 2.47331 7.56937 0.674768 0.0124919 2.34586 -8.05316
3.69 2.47331 -3.41965 16.1345 0.0124919 0.148055 -8.78577
3.691 2.47331 2.66876 -11.0468 0.0124919 0.0256125 -9.49175
3.692 2.47331 0.470953 -6.65124 0.0124919 3.68862 -2.16574
3.693 2.47331 -2.45945 1.48248 0.0124919 8.08422 5.16027
3.694 2.47331 -3.92465 5.14549 0.0124919 9.54942 6.62547
3.695 2.47331 -3.41965 8.07589 0.0124919 11.7472 1.49726
3.696 2.47331 -2.68705 5.14549 0.0124919 11.7472 -1.43314
3.697 3.69401 -1.22184 -2.18052 0.0124919 8.20666 -4.36354
3.698 3.69401 -1.22184 -9.58164 0.0124919 6.00886 -4.39016
3.699 3.69401 0.243358 8.00078 0.0124919 -2.78235 10.2619
3.7 3.69401 -1.22184 8.00078 0.0124919 0.880655 9.52925
3.701 3.69401 -0.994249 -9.58164 0.0124919 1.61326 -8.78577
3.702 3.69401 -3.92465 -10.3142 0.0124919 2.34586 -1.43314
3.703 3.69401 -1.22184 -14.6347 0.0124919 -1.31715 11.7537
3.704 3.69401 -3.41965 -10.9717 0.0124919 -1.31715 12.4863
3.705 3.69401 -2.45945 -9.50653 0.0124919 -4.24755 6.62547
3.706 3.69401 -2.45945 -13.1695 0.0124919 2.95602 4.42767
3.707 3.69401 -3.19205 0.674768 -1.20821 11.7472 16.1493
3.708 3.69401 -3.92465 -0.790434 -1.20821 25.6666 13.9515
3.709 3.69401 -3.92465 -8.04133 -1.20821 35.923 4.40105
3.71 3.69401 -3.41965 -6.57613 -1.20821 34.4578 12.4597
3.711 3.69401 -1.95444 -12.512 -1.20821 13.2124 18.3205
3.712 3.69401 -1.95444 -11.7794 -1.20821 1.61326 16.8553
3.713 3.69401 -1.22184 -10.3142 -1.20821 22.1261 2.20325
3.714 3.69401 -1.95444 -11.0468 -1.20821 14.8001 30.7747
3.715 3.69401 -1.22184 -13.9021 -1.20821 4.42122 5.86625
3.716 3.69401 0.975958 -10.3142 -2.42891 8.20666 -7.29395
3.717 3.69401 3.17376 4.33777 -2.42891 16.9979 10.2885
3.718 3.69401 2.44116 -4.45344 -2.42891 13.3349 -5.09614
3.719 3.69401 8.52956 -2.18052 -2.42891 7.47406 -10.2243
3.72 3.69401 8.52956 -7.30873 -2.42891 6.74146 -5.09614
3.721 3.69401 -3.92465 -12.4369 -2.42891 -1.31715 0.0320622
3.722 2.47331 -1.95444 -11.7043 -2.42891 0.148055 -2.16574
3.723 2.47331 0.975958 -13.9021 -2.42891 -4.36999 -5.12276
3.724 2.47331 1.70856 -14.6347 -2.42891 1.61326 -4.39016
3.725 2.47331 0.243358 -13.1695 -2.42891 -2.78235 4.40105
3.726 2.47331 -1.95444 -13.1695 -2.42891 -2.78235 5.86625
3.727 2.47331 2.44116 -9.58164 -3.64962 2.34586 -10.957
3.728 2.47331 3.17376 -9.58164 -3.64962 2.34586 -8.78577
3.729 2.47331 4.13396 11.7389 -3.64962 9.54942 9.52925
3.73 2.47331 4.13396 13.2041 -3.64962 15.4102 -0.727157
3.731 1.2526 4.63896 18.3323 -3.64962 3.81106 16.1493
3.732 1.2526 6.10416 21.2627 -3.64962 4.54366 9.55587
3.733 1.2526 3.90636 12.4715 -3.64962 6.00886 0.0320622
3.734 1.2526 -1.22184 -13.9021 -3.64962 3.07846 -5.82874
3.735 1.2526 -2.45945 10.1986 -3.64962 -2.78235 -10.251
3.736 1.2526 2.66876 29.9788 -3.64962 -2.78235 0.00544388
3.737 1.2526 7.79696 43.1656 -3.64962 -4.36999 12.4597
3.738 1.2526 7.06436 29.9788 -3.64962 4.42122 11.7271
3.739 1.2526 -3.92465 24.118 -3.64962 -3.51495 -1.45976
3.74 0.031901 -3.41965 11.6638 -3.64962 -0.584546 -2.92496
3.741 0.031901 -3.41965 0.674768 -4.87032 2.34586 9.52925
3.742 0.031901 -3.92465 -14.7099 -4.87032 -1.31715 13.9249
3.743 0.031901 -0.261648 -2.18052 -4.87032 -4.36999 9.52925
3.744 0.031901 -1.72685 1.48248 -4.87032 -0.706988 3.66845
3.745 0.031901 -3.92465 -3.64572 -4.87032 2.95602 -2.19236
3.746 0.031901 -3.41965 -9.50653 -4.87032 2.95602 -10.957
3.747 0.031901 -2.68705 -14.7099 -4.87032 -1.31715 -0.700539
3.748 0.031901 -2.68705 -11.7794 -4.87032 -2.04975 1.49726
3.749 -1.1888 -1.22184 -13.2446 -3.64962 -2.04975 4.42767
3.75 -1.1888 -0.489243 -12.4369 -3.64962 -2.04975 2.96247
3.751 -1.1888 -1.22184 -5.84352 -3.64962 2.95602 -10.9836
3.752 -1.1888 -3.41965 -4.37832 -3.64962 4.42122 -2.19236
3.753 -1.1888 -3.19205 -12.4369 -3.64962 -4.36999 -10.9836
3.754 -1.1888 0.470953 -13.1695 -3.64962 -3.51495 -10.957
3.755 -1.1888 -3.41965 -6.57613 -3.64962 -2.04975 -9.49175
3.756 -1.1888 -3.41965 -5.11092 -3.64962 0.880655 -5.09614
3.757 -2.40951 -1.22184 -2.98824 -3.64962 -4.36999 -10.2243
3.758 -2.40951 -1.22184 -1.52303 -3.64962 -2.90479 -10.2243
3.759 -2.40951 -0.994249 -12.512 -3.64962 0.880655 5.16027
3.76 -2.40951 0.470953 -13.2446 -3.64962 0.880655 5.89287
3.761 -2.40951 -3.41965 -3.64572 -3.64962 4.42122 12.4863
3.762 -2.40951 -1.95444 -3.64572 -2.42891 -3.63739 16.1493
3.763 -2.40951 -0.489243 -8.77393 -2.42891 9.67186 22.7427
3.764 -2.40951 -0.489243 -13.9021 -2.42891 13.2124 8.82327
3.765 -2.40951 -3.41965 -11.0468 -2.42891 -2.90479 -1.45976
3.766 -3.63021 -3.19205 -1.52303 -2.42891 0.880655 -3.65756
3.767 -3.63021 -0.994249 6.53557 -2.42891 7.47406 3.66845
3.768 -3.63021 0.470953 -0.790434 -2.42891 6.00886 -5.85536
3.769 -3.63021 1.20355 -10.2391 -2.42891 5.15382 -2.19236
3.77 -3.63021 1.20355 -13.9021 -2.42891 -0.706988 -10.251
3.771 -3.63021 -3.41965 -10.9717 -2.42891 4.42122 -0.700539
3.772 -3.63021 -3.19205 -6.57613 -2.42891 -4.36999 -2.89834
3.773 -3.63021 0.470953 1.48248 -2.42891 -1.43959 -9.49175
3.774 -3.63021 -3.19205 -3.64572 -2.42891 -1.43959 -2.19236
3.775 -3.63021 2.44116 1.48248 -1.20821 -2.78235 16.8553
3.776 -3.63021 0.243358 13.2041 -1.20821 -1.31715 25.6465
3.777 -3.63021 -1.72685 23.4605 -1.20821 0.0256125 14.6575
3.778 -2.40951 -2.45945 21.9953 -1.20821 2.22341 9.52925
3.779 -2.40951 3.90636 -13.1695 -1.20821 -4.36999 2.20325
3.78 -2.40951 6.10416 -11.7794 -1.20821 -2.04975 -8.78577
3.781 -2.40951 2.44116 -7.38384 -1.20821 0.880655 -4.36354
3.782 -2.40951 1.70856 5.07037 -1.20821 8.20666 9.55587
3.783 -2.40951 11.965 16.0594 -1.20821 -2.78235 -6.56135
3.784 -2.40951 9.03457 16.0594 -1.20821 -1.43959 -11.6896
3.785 -2.40951 15.8556 4.33777 0.0124919 0.758213 -1.43314
3.786 -2.40951 -3.92465 4.33777 0.0124919 2.95602 3.69507
3.787 -2.40951 3.17376 21.1876 0.0124919 -1.43959 13.9515
3.788 -2.40951 3.90636 12.3964 0.0124919 -2.04975 13.9515
3.789 -2.40951 0.243358 21.1876 0.0124919 3.07846 -8.78577
3.79 -2.40951 2.66876 21.9202 0.0124919 3.07846 -9.51837
3.791 -2.40951 12.1926 -5.91864 0.0124919 0.880655 -6.58796
3.792 -2.40951 9.99476 -11.7794 0.0124919 2.22341 4.40105
3.793 -2.40951 -0.994249 -13.1695 0.0124919 13.945 13.1923
3.794 -2.40951 -0.261648 6.61069 1.23319 2.95602 13.1923
3.795 -2.40951 -3.92465 24.9257 1.23319 0.0256125 0.00544388
3.796 -2.40951 2.66876 41.0429 1.23319 -1.43959 -10.957
3.797 -2.40951 6.33176 27.1235 1.23319 -2.90479 -0.700539
3.798 -1.1888 4.13396 -0.715319 1.23319 -4.24755 7.35807
3.799 -1.1888 -0.489243 -4.45344 1.23319 -2.78235 13.9515
3.8 -1.1888 -0.489243 -8.11644 2.4539 -1.31715 13.2189
3.801 -1.1888 -3.41965 -2.25564 2.4539 -3.51495 -0.700539
3.802 -1.1888 -3.92465 -0.790434 2.4539 -2.78235 -5.09614
3.803 -1.1888 -1.95444 -14.6347 2.4539 0.880655 -9.51837
3.804 -1.1888 2.44116 -14.6347 2.4539 -2.90479 4.40105
3.805 -1.1888 6.10416 -6.65124 2.4539 -2.78235 -8.02655
3.806 -1.1888 6.10416 -13.2446 2.4539 -0.584546 -1.43314
3.807 -1.1888 -3.41965 6.61069 2.4539 -2.17219 -7.29395
3.808 -1.1888 11.46 10.2737 2.4539 -2.90479 -4.39016
3.809 -1.1888 27.5772 13.2041 2.4539 -2.78235 5.86625
3.81 -1.1888 27.5772 13.9367 2.4539 0.148055 18.3205
3.811 -1.1888 4.13396 -5.84352 2.4539 -4.24755 29.3095
3.812 0.031901 0.470953 -5.84352 2.4539 0.758213 34.4377
3.813 0.031901 -2.45945 8.07589 2.4539 5.88642 5.86625
3.814 0.031901 -0.489243 7.34329 2.4539 0.0256125 -3.65756
3.815 0.031901 5.37156 0.674768 2.4539 -2.90479 -10.9836
3.816 0.031901 6.83676 7.26818 2.4539 -1.43959 -5.09614
3.817 0.031901 -1.22184 12.3964 2.4539 -4.24755 -10.957
3.818 0.031901 -3.92465 7.26818 2.4539 -2.04975 -10.957
3.819 0.031901 -1.72685 11.6638 2.4539 -0.584546 2.96247
3.82 0.031901 -0.261648 11.6638 2.4539 -1.31715 2.96247
3.821 0.031901 4.13396 -14.7099 2.4539 -3.51495 -0.700539
3.822 0.031901 3.40136 7.34329 2.4539 -2.90479 -8.02655
3.823 0.031901 6.33176 29.3213 2.4539 -1.31715 -8.05316
3.824 0.031901 6.33176 29.3213 2.4539 1.61326 16.1227
3.825 0.031901 4.63896 11.6638 2.4539 -2.90479 39.5659
3.826 0.031901 12.6976 35.107 2.4539 1.49081 46.8919
3.827 0.031901 2.44116 15.3268 2.4539 -2.17219 51.2875
3.828 0.031901 -3.41965 -8.11644 2.4539 -1.31715 48.3571
3.829 0.031901 -0.994249 -3.64572 2.4539 8.93926 -8.02655
3.83 0.031901 -3.19205 -5.84352 2.4539 8.20666 10.2885
3.831 0.031901 -2.45945 0.674768 2.4539 -1.31715 29.3361
3.832 0.031901 -0.994249 8.00078 2.4539 -1.31715 35.9295
3.833 0.031901 -3.19205 12.3964 2.4539 0.880655 22.7427
3.834 0.031901 0.243358 24.8506 2.4539 0.880655 16.1493
3.835 0.031901 5.37156 38.77 2.4539 -4.24755 8.82327
3.836 0.031901 0.243358 13.129 2.4539 -2.90479 8.82327
3.837 0.031901 1.93615 11.7389 2.4539 2.22341 -0.700539
3.838 0.031901 1.20355 26.3909 2.4539 4.42122 -8.05316
3.839 0.031901 -0.994249 8.80849 2.4539 -2.04975 4.40105
3.84 0.031901 -0.994249 -11.7794 2.4539 -2.78235 5.86625
3.841 0.031901 -1.95444 11.6638 2.4539 -4.36999 18.3205
3.842 0.031901 -1.95444 4.33777 2.4539 -4.36999 9.52925
3.843 0.031901 -2.45945 -3.64572 2.4539 -2.78235 -10.957
3.844 0.031901 -0.994249 0.749882 2.4539 -1.31715 -5.82874
3.845 0.031901 -3.19205 4.41289 3.6746 -3.51495 -11.6896
3.846 0.031901 -3.92465 2.21508 3.6746 -2.90479 -5.85536
3.847 0.031901 -3.41965 -4.37832 3.6746 0.0256125 -0.727157
3.848 0.031901 -1.95444 -6.57613 3.6746 -2.17219 -3.65756
3.849 0.031901 0.243358 -10.2391 3.6746 -2.04975 -5.82874
3.85 0.031901 -1.22184 -3.64572 3.6746 -4.36999 -8.02655
3.851 0.031901 -3.92465 -8.04133 2.4539 4.42122 -3.65756
3.852 0.031901 -1.95444 -2.98824 2.4539 4.42122 -4.39016
3.853 0.031901 -3.92465 13.8616 2.4539 3.81106 6.62547
3.854 0.031901 -0.994249 21.1876 2.4539 1.61326 5.16027
3.855 0.031901 8.30197 40.9678 2.4539 -3.51495 1.49726
3.856 0.031901 10.4998 44.6308 2.4539 -3.51495 -3.63094
3.857 0.031901 7.06436 0.749882 2.4539 -4.36999 -10.2243
3.858 0.031901 6.33176 0.0172816 2.4539 -0.706988 -5.12276
3.859 0.031901 -3.19205 5.14549 2.4539 -4.36999 2.20325
3.86 0.031901 -1.95444 10.2737 1.23319 -4.24755 7.33145
3.861 0.031901 0.243358 18.3323 1.23319 0.758213 2.20325
3.862 0.031901 -2.68705 30.7865 1.23319 0.758213 -5.12276
3.863 0.031901 -1.72685 41.0429 1.23319 -3.63739 -10.251
3.864 0.031901 -1.72685 34.4495 1.23319 -3.51495 -5.85536
3.865 0.031901 -0.489243 -2.18052 1.23319 -1.43959 5.13365
3.866 0.031901 1.70856 -8.11644 1.23319 0.758213 2.93585
3.867 0.031901 -3.41965 10.1986 1.23319 -2.04975 -7.29395
3.868 0.031901 -2.45945 20.455 1.23319 -2.78235 -3.63094
3.869 0.031901 0.470953 28.5136 1.23319 -1.31715 -0.700539
3.87 0.031901 -0.994249 29.2462 1.23319 0.148055 -0.700539
3.871 0.031901 0.470953 10.9312 1.23319 -4.36999 -10.9836
3.872 0.031901 0.470953 -4.45344 1.23319 -2.17219 -7.32056
3.873 0.031901 -3.19205 -12.4369 1.23319 0.880655 -2.92496
3.874 0.031901 -2.68705 -7.30873 1.23319 1.61326 -5.12276
3.875 0.031901 -0.489243 -4.37832 1.23319 -2.78235 -10.9836
3.876 0.031901 -0.489243 -4.37832 1.23319 -4.36999 -2.89834
3.877 0.031901 -1.95444 -1.44792 1.23319 -2.17219 5.16027
3.878 0.031901 -0.994249 1.48248 1.23319 0.758213 5.16027
3.879 0.031901 4.13396 5.14549 1.23319 -2.17219 0.764663
3.88 0.031901 6.33176 -5.84352 1.23319 -2.17219 2.96247
3.881 0.031901 -2.68705 -13.2446 1.23319 -3.51495 -9.49175
3.882 0.031901 -0.489243 -8.84904 0.0124919 -3.51495 -10.957
3.883 0.031901 0.243358 -4.45344 0.0124919 -0.706988 -0.700539
3.884 0.031901 1.70856 -0.790434 0.0124919 -3.63739 5.16027
3.885 0.031901 3.40136 1.40737 0.0124919 -2.04975 10.2885
3.886 0.031901 1.93615 0.674768 0.0124919 -3.51495 8.82327
3.887 0.031901 -2.68705 -10.9717 0.0124919 -4.36999 -2.16574
3.888 0.031901 0.243358 -1.44792 0.0124919 -2.90479 -9.51837
3.889 0.031901 11.46 7.34329 0.0124919 0.0256125 2.20325
3.89 0.031901 11.46 10.2737 0.0124919 0.758213 2.20325
3.891 0.031901 -0.994249 13.2041 0.0124919 2.34586 8.06405
3.892 0.031901 -3.92465 11.7389 0.0124919 -3.63739 10.9945
3.893 0.031901 -1.22184 -14.6347 0.0124919 -2.78235 7.33145
3.894 0.031901 -1.95444 -11.0468 0.0124919 4.54366 0.738044
3.895 0.031901 -2.45945 -4.37832 0.0124919 -4.24755 -5.12276
3.896 0.031901 -0.994249 2.21508 -1.20821 -1.43959 -6.58796
3.897 0.031901 0.470953 8.07589 -1.20821 5.15382 -11.6896
3.898 0.031901 -0.261648 2.94768 -1.20821 11.0146 0.764663
3.899 0.031901 2.44116 13.8616 -1.20821 4.54366 12.4863
3.9 0.031901 3.17376 14.5942 -1.20821 9.67186 24.9405
3.901 0.031901 -3.19205 4.33777 -1.20821 14.8001 35.1969
3.902 0.031901 -3.92465 1.40737 -1.20821 16.9979 38.8599
3.903 0.031901 -2.45945 4.33777 -1.20821 0.880655 -0.700539
3.904 0.031901 0.470953 2.13997 -2.42891 -0.706988 7.33145
3.905 0.031901 1.93615 0.0172816 -2.42891 8.81682 34.4377
3.906 1.2526 1.20355 7.34329 -2.42891 8.08422 32.9725
3.907 1.2526 -0.994249 13.2041 -2.42891 -0.706988 14.6575
3.908 1.2526 1.20355 8.80849 -2.42891 -3.63739 -10.9836
3.909 1.2526 4.13396 -8.04133 -2.42891 -1.31715 13.9515
3.91 1.2526 2.66876 -5.91864 -2.42891 7.47406 32.2665
3.911 1.2526 -1.72685 8.73338 -2.42891 -1.31715 11.0211
3.912 1.2526 -3.92465 8.00078 -2.42891 1.49081 -5.82874
3.913 1.2526 -3.41965 -2.98824 -2.42891 9.54942 -5.85536
3.914 1.2526 -3.41965 -11.7794 -2.42891 9.54942 -8.78577
3.915 1.2526 -3.92465 -10.9717 -2.42891 -0.706988 -5.85536
3.916 1.2526 -3.19205 -13.1695 -2.42891 0.148055 0.738044
3.917 1.2526 -3.41965 -5.18604 -2.42891 8.20666 6.59885
3.918 2.47331 -3.41965 -2.98824 -2.42891 6.00886 9.52925
3.919 2.47331 -3.92465 -0.790434 -2.42891 2.95602 0.00544388
3.92 2.47331 -3.19205 -2.98824 -2.42891 4.42122 -0.727157
3.921 2.47331 -3.41965 -0.790434 -2.42891 8.81682 -9.51837
3.922 2.47331 -3.41965 -2.98824 -2.42891 6.61902 -8.05316
3.923 2.47331 -0.994249 -13.2446 -2.42891 -2.90479 -1.45976
3.924 2.47331 -0.994249 -11.7043 -2.42891 -4.36999 -1.45976
3.925 2.47331 -3.19205 -7.30873 -2.42891 -0.706988 0.764663
3.926 2.47331 -3.19205 -3.64572 -2.42891 -2.17219 2.96247
3.927 2.47331 -3.92465 -0.715319 -2.42891 -1.31715 -5.12276
3.928 2.47331 -3.41965 -0.715319 -2.42891 -2.04975 7.33145
3.929 2.47331 -3.41965 -3.64572 -2.42891 6.61902 -5.12276
3.93 2.47331 -3.41965 -10.2391 -2.42891 -2.90479 -10.251
3.931 2.47331 -2.68705 -14.7099 -2.42891 -1.43959 -8.02655
3.932 2.47331 -1.95444 -8.84904 -2.42891 -1.43959 -0.700539
3.933 2.47331 -0.489243 -3.72084 -2.42891 -0.706988 8.09067
3.934 2.47331 1.70856 2.87257 -2.42891 3.68862 7.35807
3.935 2.47331 -2.68705 -6.65124 -2.42891 6.61902 0.764663
3.936 2.47331 -3.19205 -11.7794 -2.42891 2.95602 3.69507
3.937 2.47331 -0.261648 -14.6347 -2.42891 -1.31715 -0.700539
3.938 2.47331 -0.261648 -11.7794 -2.42891 -0.584546 -2.19236
3.939 2.47331 -2.45945 -1.52303 -2.42891 -2.78235 16.8553
3.94 2.47331 -0.261648 -6.65124 -1.20821 -4.24755 9.52925
3.941 2.47331 -0.994249 -11.7043 -1.20821 -0.706988 -1.45976
3.942 2.47331 -2.45945 -11.7043 -1.20821 4.42122 -7.29395
3.943 2.47331 -1.72685 -3.64572 -1.20821 -3.51495 16.1493
3.944 2.47331 -2.45945 0.0172816 -1.20821 -1.31715 27.1383
3.945 2.47331 -2.68705 3.68029 -1.20821 -2.90479 -3.63094
3.946 2.47331 -1.22184 10.2737 -1.20821 -0.584546 -3.63094
3.947 2.47331 0.975958 16.1345 -1.20821 19.9283 34.4643
3.948 2.47331 0.975958 12.4715 -1.20821 7.47406 6.62547
3.949 2.47331 -3.41965 -3.64572 -1.20821 9.54942 24.1813
3.95 2.47331 -3.19205 -6.65124 -1.20821 5.88642 21.9835
3.951 2.47331 -1.72685 12.3964 -1.20821 -1.31715 13.1923
3.952 1.2526 -0.261648 14.5942 -1.20821 11.1371 -6.58796
3.953 1.2526 -3.41965 0.674768 -1.20821 -2.90479 1.49726
3.954 1.2526 -1.22184 -8.11644 -1.20821 -0.706988 12.4863
3.955 1.2526 -0.994249 -14.6347 -1.20821 3.81106 24.9405
3.956 1.2526 -0.994249 -9.50653 0.0124919 2.34586 24.2079
3.957 1.2526 -3.41965 -3.64572 0.0124919 11.7472 8.82327
3.958 1.2526 -3.41965 0.0172816 0.0124919 8.08422 -5.09614
3.959 1.2526 -3.92465 -12.4369 0.0124919 -2.17219 -5.85536
3.96 1.2526 -2.68705 -13.9021 0.0124919 -1.43959 -5.85536
3.961 1.2526 -3.92465 0.674768 0.0124919 -1.31715 2.20325
3.962 1.2526 -1.72685 10.1986 0.0124919 -1.31715 2.20325
3.963 1.2526 -3.41965 19.7224 0.0124919 -4.36999 -1.45976
3.964 1.2526 -2.68705 12.3964 0.0124919 -1.43959 -6.58796
3.965 1.2526 -0.994249 -3.72084 0.0124919 2.22341 -10.251
3.966 0.031901 -1.72685 -2.18052 0.0124919 4.42122 -5.85536
3.967 0.031901 -3.19205 21.2627 0.0124919 -0.706988 -9.51837
3.968 0.031901 -3.92465 19.7975 0.0124919 -2.90479 -9.49175
3.969 0.031901 -3.41965 0.0172816 0.0124919 -4.36999 -5.09614
3.97 0.031901 -3.92465 -8.77393 0.0124919 -4.36999 -5.09614
3.971 0.031901 -2.68705 -12.512 1.23319 -2.90479 -5.85536
3.972 0.031901 -3.92465 -11.0468 1.23319 -2.17219 -5.12276
3.973 0.031901 -3.41965 -2.98824 1.23319 -3.51495 -9.49175
3.974 0.031901 -2.68705 4.33777 1.23319 -3.51495 -10.957
3.975 0.031901 -3.19205 -10.3142 1.23319 5.88642 -5.12276
3.976 0.031901 -3.19205 -12.512 1.23319 9.54942 -8.05316
3.977 0.031901 -1.72685 -13.9021 1.23319 22.7362 -8.02655
3.978 0.031901 -1.72685 -8.77393 1.23319 26.3992 -3.63094
3.979 0.031901 -3.92465 -5.11092 1.23319 29.3296 0.764663
3.98 0.031901 -3.92465 -5.11092 2.4539 24.934 0.764663
3.981 0.031901 -2.45945 -3.64572 2.4539 4.42122 -10.9836
3.982 0.031901 -2.45945 -2.18052 2.4539 -3.63739 -5.12276
3.983 -1.1888 -1.22184 -10.3142 2.4539 -1.31715 1.47064
3.984 -1.1888 -1.22184 -5.18604 2.4539 14.0675 -2.92496
3.985 -1.1888 -2.68705 -2.25564 2.4539 26.5217 -2.89834
3.986 -1.1888 -1.95444 -2.25564 2.4539 19.1957 12.4597
3.987 -1.1888 -1.22184 -13.9772 2.4539 -1.31715 -10.251
3.988 -1.1888 -2.68705 -13.1695 2.4539 9.67186 -11.6896
3.989 -1.1888 -3.19205 -10.9717 2.4539 7.47406 -9.51837
3.99 -1.1888 -3.19205 -10.9717 2.4539 3.81106 -6.58796
3.991 -1.1888 -1.22184 -3.72084 2.4539 0.880655 -6.56135
3.992 -1.1888 2.44116 2.87257 2.4539 -4.24755 -5.09614
3.993 -1.1888 -3.92465 7.26818 2.4539 -0.706988 2.22986
3.994 -1.1888 -3.92465 -2.98824 2.4539 -1.43959 6.62547
3.995 -1.1888 6.10416 -3.64572 2.4539 4.42122 -1.43314
3.996 -1.1888 9.76717 9.54109 2.4539 4.42122 -5.82874
3.997 -1.1888 12.6976 21.2627 2.4539 0.880655 -10.957
3.998 -1.1888 9.03457 16.1345 2.4539 5.88642 4.40105
3.999 -1.1888 10.4998 -5.91864 2.4539 12.4798 19.0531
4 -1.1888 3.90636 -8.77393 2.4539 11.0146 13.1923
4.001 -1.1888 24.6468 19.0649 2.4539 -2.90479 -9.51837
4.002 -2.40951 12.1926 33.7169 2.4539 -2.78235 -8.78577
4.003 -2.40951 2.66876 16.1345 2.4539 -1.31715 -9.49175
4.004 -2.40951 -1.72685 3.68029 2.4539 2.34586 -2.16574
4.005 -2.40951 -3.41965 13.9367 2.4539 -0.584546 5.89287
4.006 -2.40951 -3.19205 13.2041 2.4539 -0.584546 8.82327
4.007 -2.40951 3.40136 24.118 2.4539 5.27626 -5.09614
4.008 -2.40951 1.93615 38.0374 2.4539 1.61326 -10.9836
4.009 -2.40951 -2.68705 22.6528 2.4539 -0.706988 -5.12276
4.01 -2.40951 -2.68705 6.53557 3.6746 -1.43959 -5.12276
4.011 -2.40951 0.470953 -7.38384 3.6746 -2.78235 -7.29395
4.012 -2.40951 0.470953 -8.11644 3.6746 -2.78235 -3.63094
4.013 -2.40951 -3.19205 24.118 3.6746 -4.36999 0.764663
4.014 -2.40951 -2.68705 35.8396 3.6746 -4.36999 0.764663
4.015 -2.40951 2.44116 43.8982 3.6746 -1.43959 -10.251
4.016 -1.1888 0.975958 29.9788 3.6746 -1.43959 -6.58796
4.017 -1.1888 -3.19205 2.87257 3.6746 -2.04975 -9.51837
4.018 -1.1888 -0.994249 -12.512 3.6746 -1.31715 -11.6896
4.019 -1.1888 0.470953 -5.11092 2.4539 0.758213 -6.58796
4.02 -1.1888 0.470953 -4.37832 2.4539 0.758213 -10.2243
4.021 -1.1888 12.6976 40.9678 2.4539 2.95602 -7.32056
4.022 -1.1888 9.76717 33.6418 2.4539 2.95602 -6.58796
4.023 -1.1888 -1.22184 -13.1695 2.4539 -3.51495 -3.63094
4.024 -1.1888 0.470953 -13.2446 2.4539 0.880655 -10.957
4.025 -1.1888 8.52956 -13.1695 2.4539 1.49081 3.66845
4.026 -1.1888 9.26216 -3.64572 2.4539 1.49081 -5.12276
4.027 -1.1888 5.37156 5.14549 2.4539 2.34586 -2.16574
4.028 -1.1888 6.10416 12.4715 2.4539 2.34586 -10.957
4.029 -1.1888 -0.994249 19.0649 2.4539 6.74146 -5.09614
4.03 -1.1888 -0.261648 17.5997 2.4539 11.1371 4.42767
4.031 -1.1888 -2.68705 -5.84352 2.4539 0.148055 11.0211
4.032 -1.1888 -3.41965 -7.30873 2.4539 -0.706988 6.62547
4.033 -1.1888 1.93615 -2.18052 1.23319 4.42122 -2.16574
4.034 -1.1888 -0.261648 -3.64572 1.23319 0.0256125 -7.29395
4.035 -1.1888 -0.994249 -8.11644 1.23319 -3.51495 -10.957
4.036 -1.1888 -2.68705 0.674768 1.23319 -2.90479 -10.957
4.037 -1.1888 2.44116 8.00078 1.23319 -2.90479 -10.9836
4.038 -1.1888 -1.22184 2.13997 1.23319 -3.51495 -6.58796
4.039 -1.1888 -3.19205 -9.50653 1.23319 -1.31715 -2.92496
4.04 -1.1888 -2.45945 -7.30873 1.23319 -1.31715 -5.12276
4.041 -1.1888 -3.19205 1.48248 0.0124919 -4.36999 15.3901
4.042 -2.40951 -3.19205 -9.50653 0.0124919 -2.17219 27.8443
4.043 -2.40951 -2.45945 -9.58164 0.0124919 0.0256125 14.6575
4.044 -2.40951 -3.19205 -5.18604 0.0124919 0.758213 -1.45976
4.045 -2.40951 -3.41965 -9.50653 0.0124919 2.22341 -9.49175
4.046 -2.40951 -1.95444 0.749882 0.0124919 1.49081 -9.49175
4.047 -2.40951 -0.489243 9.54109 0.0124919 2.95602 -7.32056
4.048 -2.40951 -1.22184 13.9367 -1.20821 3.68862 -3.65756
4.049 -2.40951 0.243358 -7.38384 -1.20821 3.07846 28.6035
4.05 -2.40951 0.243358 -0.790434 -1.20821 6.00886 30.0687
4.051 -2.40951 4.86656 17.5997 -1.20821 -0.584546 0.764663
4.052 -2.40951 -1.95444 -5.84352 -1.20821 -4.24755 -9.51837
4.053 -2.40951 0.470953 -2.25564 -1.20821 -1.43959 2.20325
4.054 -2.40951 1.20355 -4.45344 -1.20821 -2.90479 -9.51837
4.055 -2.40951 -0.994249 6.53557 -1.20821 -2.04975 -2.92496
4.056 -2.40951 -3.41965 -5.18604 -1.20821 -4.24755 -2.92496
4.057 -2.40951 0.243358 -14.7099 -1.20821 -4.36999 1.49726
4.058 -2.40951 -1.22184 -12.512 -1.20821 -4.24755 8.09067
4.059 -2.40951 -3.41965 -8.84904 -1.20821 -4.36999 0.764663
4.06 -2.40951 -3.92465 -9.58164 -1.20821 -4.36999 -5.82874
4.061 -2.40951 -0.261648 -13.9021 -1.20821 -2.17219 -10.957
4.062 -2.40951 4.13396 -10.9717 -1.20821 -2.90479 -3.63094
4.063 -2.40951 6.33176 -7.30873 -1.20821 -3.51495 5.89287
4.064 -2.40951 3.40136 -10.2391 -1.20821 -1.31715 0.0320622
4.065 -2.40951 -2.68705 -7.30873 -1.20821 1.61326 1.47064
4.066 -1.1888 -3.19205 -9.50653 -1.20821 2.34586 -5.12276
4.067 -1.1888 -3.41965 -4.45344 -1.20821 -1.43959 -8.75915
4.068 -1.1888 -3.92465 -13.2446 -1.20821 -2.90479 -10.251
4.069 -1.1888 1.93615 -10.3142 -1.20821 2.34586 21.2509
4.07 -1.1888 -0.261648 -8.11644 -1.20821 -2.90479 25.6465
4.071 -1.1888 -1.95444 -2.18052 -1.20821 -4.24755 -1.43314
4.072 -1.1888 -1.22184 5.14549 -1.20821 3.81106 17.6145
4.073 -1.1888 -3.19205 11.0063 -1.20821 11.1371 32.2665
4.074 -1.1888 -3.41965 5.14549 -1.20821 11.8697 28.6035
4.075 -1.1888 -1.22184 4.33777 -1.20821 5.88642 41.7637
4.076 -1.1888 2.44116 24.118 -1.20821 8.08422 55.6831
4.077 -1.1888 4.86656 2.13997 -2.42891 0.0256125 13.1923
4.078 -1.1888 4.86656 -6.65124 -2.42891 -2.78235 -0.727157
4.079 -1.1888 6.10416 -13.9772 -2.42891 0.758213 -10.251
4.08 -1.1888 6.10416 -11.7794 -2.42891 0.758213 -10.251
4.081 -1.1888 9.03457 -13.9772 -2.42891 -2.78235 -8.05316
4.082 -1.1888 6.83676 -13.9021 -2.42891 0.148055 0.738044
4.083 0.031901 18.0534 -13.2446 -2.42891 -2.90479 12.4597
4.084 0.031901 20.9838 -11.7794 -2.42891 -2.90479 13.1923
4.085 0.031901 0.470953 -9.58164 -2.42891 -2.04975 -6.58796
4.086 0.031901 -1.72685 -10.3142 -2.42891 -2.04975 -5.12276
4.087 0.031901 -3.19205 -12.512 -2.42891 -0.584546 2.20325
4.088 0.031901 -2.45945 -12.512 -2.42891 0.148055 6.59885
4.089 0.031901 -3.19205 -1.52303 -2.42891 -2.04975 -7.32056
4.09 0.031901 -3.92465 -4.45344 -2.42891 -1.31715 -5.82874
4.091 0.031901 -2.68705 -13.9021 -2.42891 0.880655 2.22986
4.092 0.031901 -2.68705 -9.50653 -2.42891 -0.584546 13.9515
4.093 1.2526 -3.19205 -3.64572 -2.42891 -4.36999 23.4753
4.094 1.2526 -0.261648 -2.18052 -2.42891 -2.17219 15.4167
4.095 1.2526 1.93615 -5.84352 -1.20821 -4.24755 -0.700539
4.096 1.2526 0.470953 -11.7794 -1.20821 -4.36999 -5.82874
4.097 1.2526 -0.489243 2.87257 -1.20821 -0.706988 6.62547
4.098 1.2526 -1.22184 1.40737 -1.20821 0.0256125 7.35807
4.099 1.2526 2.66876 -5.84352 -1.20821 -2.04975 -5.82874
4.1 1.2526 0.470953 -10.9717 -1.20821 4.54366 -6.56135
4.101 2.47331 -3.41965 -8.84904 -1.20821 10.4045 8.09067
4.102 2.47331 -1.22184 -11.7794 -1.20821 9.67186 -5.82874
4.103 2.47331 1.70856 -13.9772 -1.20821 2.22341 16.8553
4.104 2.47331 1.70856 -13.9021 -1.20821 0.758213 7.33145
4.105 2.47331 2.44116 -13.1695 -1.20821 -2.90479 -7.29395
4.106 2.47331 2.44116 -14.6347 -1.20821 -3.51495 -5.82874
4.107 2.47331 -2.68705 0.674768 -1.20821 -1.31715 8.79665
4.108 2.47331 0.470953 -0.790434 -1.20821 -4.24755 19.0531
4.109 2.47331 5.59916 -11.0468 -1.20821 -0.706988 8.06405
4.11 3.69401 7.79696 -14.6347 -1.20821 -2.90479 0.00544388
4.111 3.69401 -0.261648 -10.9717 -1.20821 0.758213 -6.58796
4.112 3.69401 -3.19205 -5.84352 -1.20821 3.68862 -10.2243
4.113 3.69401 -1.22184 -2.18052 -1.20821 5.88642 -3.63094
4.114 3.69401 0.975958 4.41289 -1.20821 5.88642 3.69507
4.115 3.69401 -3.41965 12.4715 -1.20821 4.54366 10.2885
4.116 3.69401 -3.41965 13.2041 -1.20821 4.54366 3.69507
4.117 3.69401 2.44116 -8.04133 -1.20821 13.2124 11.0211
4.118 3.69401 2.44116 -11.7794 0.0124919 16.9979 14.6841
4.119 3.69401 0.470953 -1.52303 0.0124919 2.95602 -8.05316
4.12 3.69401 0.470953 -0.057833 0.0124919 5.15382 -9.51837
4.121 3.69401 -1.22184 -4.37832 0.0124919 4.54366 3.66845
4.122 4.91471 -1.22184 5.14549 0.0124919 0.880655 10.2619
4.123 4.91471 -1.72685 -7.30873 0.0124919 4.42122 16.8553
4.124 4.91471 1.93615 -10.9717 0.0124919 -2.78235 19.0531
4.125 4.91471 -3.92465 -13.9021 0.0124919 5.88642 8.79665
4.126 4.91471 0.243358 -13.9772 0.0124919 2.95602 -11.6896
4.127 4.91471 -1.72685 -5.84352 0.0124919 -1.31715 6.62547
4.128 4.91471 -0.994249 -2.91312 0.0124919 -1.31715 11.0211
4.129 4.91471 -3.19205 0.749882 0.0124919 -2.90479 -7.29395
4.13 4.91471 -3.41965 0.0172816 0.0124919 -0.706988 -10.9836
4.131 4.91471 -2.68705 -2.25564 1.23319 -4.36999 -8.78577
4.132 4.91471 -2.68705 4.33777 1.23319 -2.90479 -8.78577
4.133 4.91471 0.243358 8.73338 1.23319 -4.24755 -4.36354
4.134 4.91471 0.243358 10.9312 1.23319 -2.78235 -2.89834
4.135 4.91471 -3.41965 8.00078 1.23319 5.88642 -9.49175
4.136 4.91471 -3.41965 7.26818 1.23319 -2.17219 -8.75915
4.137 4.91471 -3.92465 8.00078 1.23319 -0.584546 -9.49175
4.138 4.91471 -2.45945 7.26818 1.23319 -1.31715 -10.2243
4.139 3.69401 -0.261648 -9.58164 1.23319 -3.51495 -11.6896
4.14 3.69401 -0.994249 -14.6347 1.23319 -4.24755 -6.58796
4.141 3.69401 -0.994249 -9.50653 1.23319 -4.36999 -2.92496
4.142 3.69401 -0.994249 -5.11092 1.23319 -4.36999 -5.12276
4.143 3.69401 -1.72685 -0.715319 1.23319 -4.24755 -8.05316
4.144 3.69401 -2.45945 -1.44792 1.23319 -4.36999 -8.05316
4.145 3.69401 -3.19205 -5.11092 1.23319 1.49081 -6.58796
4.146 3.69401 -3.19205 -7.30873 2.4539 4.42122 -8.05316
4.147 3.69401 -3.92465 -10.9717 2.4539 -3.63739 -8.02655
4.148 3.69401 -3.19205 -13.1695 2.4539 -2.78235 -5.82874
4.149 3.69401 -3.41965 -14.7099 2.4539 -2.04975 -5.09614
4.15 2.47331 -2.68705 -10.3142 2.4539 -2.04975 -5.82874
4.151 2.47331 -3.92465 -5.91864 2.4539 -1.31715 -5.82874
4.152 2.47331 -3.92465 -4.45344 2.4539 -1.31715 -7.29395
4.153 2.47331 -3.19205 -2.98824 2.4539 -3.51495 -9.49175
4.154 2.47331 -3.19205 -4.45344 2.4539 -4.24755 -10.2243
4.155 2.47331 -2.45945 -8.11644 2.4539 -1.31715 -10.9836
4.156 2.47331 -3.19205 -13.9772 2.4539 -1.31715 -9.51837
4.157 2.47331 -2.45945 -10.9717 2.4539 -4.36999 -7.32056
4.158 2.47331 -2.45945 -5.11092 2.4539 0.758213 -1.45976
4.159 2.47331 -3.92465 0.749882 2.4539 -2.04975 -7.29395
4.16 2.47331 -3.19205 1.48248 2.4539 -0.584546 -3.63094
4.161 2.47331 -2.45945 5.14549 2.4539 -2.90479 -9.49175
4.162 2.47331 -3.19205 6.61069 2.4539 -4.36999 -8.75915
4.163 2.47331 -3.41965 -13.9772 2.4539 -2.90479 -2.89834
4.164 2.47331 -3.41965 -7.38384 2.4539 -4.24755 -2.16574
4.165 2.47331 -1.22184 -2.25564 2.4539 -2.17219 -5.85536
4.166 2.47331 -1.22184 -0.790434 2.4539 3.68862 -2.92496
4.167 2.47331 -0.489243 0.674768 3.6746 -4.36999 -9.49175
4.168 1.2526 2.44116 0.674768 3.6746 -2.78235 -2.89834
4.169 1.2526 4.63896 -14.7099 3.6746 -2.04975 2.22986
4.17 1.2526 4.63896 -9.50653 3.6746 -0.584546 3.69507
4.171 1.2526 0.243358 -3.64572 3.6746 -2.17219 5.16027
4.172 1.2526 1.93615 -3.64572 3.6746 -2.90479 6.62547
4.173 1.2526 20.2512 -10.2391 3.6746 -2.78235 -11.6896
4.174 1.2526 26.112 -12.4369 3.6746 -2.04975 -6.58796
4.175 1.2526 -3.19205 -12.512 3.6746 -0.584546 -2.92496
4.176 0.031901 -3.41965 -11.7794 3.6746 0.148055 -2.92496
4.177 0.031901 -1.95444 -13.1695 3.6746 -2.04975 -9.51837
4.178 0.031901 -1.22184 -14.6347 3.6746 -2.90479 -10.2243
4.179 0.031901 1.93615 -3.64572 3.6746 5.15382 -8.02655
4.18 0.031901 1.93615 16.1345 3.6746 1.49081 -4.36354
4.181 0.031901 -3.41965 32.2517 3.6746 -1.31715 -8.75915
4.182 0.031901 -3.41965 31.5191 3.6746 -0.706988 -6.58796
4.183 0.031901 -3.41965 2.94768 3.6746 -2.90479 0.00544388
4.184 0.031901 -3.41965 -10.2391 3.6746 -4.24755 -2.92496
4.185 -1.1888 -1.22184 -8.84904 3.6746 -2.04975 -7.29395
4.186 -1.1888 -1.22184 10.1986 3.6746 3.81106 -4.36354
4.187 -1.1888 -3.19205 27.781 3.6746 -1.31715 -10.957
4.188 -1.1888 -1.72685 55.6198 3.6746 -4.36999 -11.6896
4.189 -1.1888 -3.92465 28.5136 3.6746 -0.706988 -10.251
4.19 -1.1888 -3.92465 -0.057833 3.6746 -0.706988 -10.251
4.191 -1.1888 1.20355 -5.84352 3.6746 -2.04975 -10.957
4.192 -2.40951 2.66876 5.14549 3.6746 -4.36999 -10.251
4.193 -2.40951 0.470953 14.6693 2.4539 -1.31715 -6.58796
4.194 -2.40951 -3.19205 14.6693 2.4539 0.148055 2.93585
4.195 -2.40951 -3.41965 -8.04133 2.4539 -2.90479 13.9249
4.196 -2.40951 -1.22184 -9.50653 2.4539 5.15382 27.1117
4.197 -2.40951 -3.41965 4.41289 2.4539 0.148055 -5.12276
4.198 -2.40951 -3.19205 11.7389 2.4539 1.61326 -6.56135
4.199 -2.40951 -2.45945 18.3323 2.4539 -4.24755 1.49726
4.2 -2.40951 -1.72685 19.0649 2.4539 -4.24755 3.69507
4.201 -2.40951 -3.92465 -8.04133 2.4539 -2.04975 5.16027
4.202 -2.40951 -0.994249 -0.790434 2.4539 -2.04975 3.69507
4.203 -2.40951 -3.19205 19.7224 2.4539 -2.78235 -2.16574
4.204 -2.40951 -1.95444 20.455 2.4539 -4.36999 -7.29395
4.205 -2.40951 0.243358 -7.38384 2.4539 -2.90479 -11.6896
4.206 -2.40951 -3.41965 -5.84352 2.4539 -4.36999 -9.51837
4.207 -2.40951 2.66876 8.80849 2.4539 17.7305 -8.05316
4.208 -2.40951 2.66876 3.68029 2.4539 15.5327 -8.78577
4.209 -2.40951 3.40136 -14.6347 2.4539 -3.51495 2.96247
4.21 -2.40951 4.13396 -4.45344 2.4539 -2.90479 6.62547
4.211 -2.40951 -3.92465 7.26818 2.4539 7.35162 10.2885
4.212 -2.40951 -1.95444 11.6638 2.4539 3.68862 11.7537
4.213 -2.40951 -0.489243 -13.1695 2.4539 -4.36999 1.49726
4.214 -2.40951 -1.22184 2.21508 2.4539 0.148055 -5.12276
4.215 -2.40951 1.70856 14.6693 2.4539 3.81106 13.1923
4.216 -2.40951 0.975958 14.6693 2.4539 -2.78235 19.7857
4.217 -2.40951 -1.72685 -13.9021 2.4539 2.22341 0.00544388
4.218 -2.40951 -1.72685 4.33777 1.23319 5.88642 -0.727157
4.219 -2.40951 -3.41965 22.6528 1.23319 9.54942 13.1923
4.22 -2.40951 -3.41965 22.6528 1.23319 9.54942 13.1923
4.221 -2.40951 -0.994249 5.07037 1.23319 0.880655 -8.05316
4.222 -2.40951 -1.72685 -2.98824 1.23319 3.07846 -8.78577
4.223 -2.40951 -3.92465 -14.6347 1.23319 7.47406 3.66845
4.224 -2.40951 -3.19205 4.41289 0.0124919 8.20666 0.00544388
4.225 -2.40951 -0.994249 19.7975 0.0124919 -4.36999 3.66845
4.226 -2.40951 -3.19205 19.7975 0.0124919 -0.706988 2.20325
4.227 -2.40951 -3.92465 10.2737 0.0124919 -3.63739 -10.2243
4.228 -2.40951 -3.92465 5.87809 0.0124919 -3.51495 -5.82874
4.229 -2.40951 2.66876 1.48248 0.0124919 -2.90479 -2.16574
4.23 -2.40951 2.66876 -14.6347 0.0124919 -0.706988 -3.63094
4.231 -2.40951 -1.72685 0.674768 0.0124919 0.758213 -10.251
4.232 -2.40951 -3.41965 22.6528 0.0124919 0.758213 -8.78577
4.233 -2.40951 -0.489243 40.2352 0.0124919 -4.24755 -5.12276
4.234 -2.40951 3.90636 47.5612 0.0124919 -2.78235 -5.12276
4.235 -2.40951 8.30197 15.3268 0.0124919 -1.31715 -5.82874
4.236 -2.40951 5.37156 -6.65124 0.0124919 -2.04975 -1.43314
4.237 -2.40951 -3.92465 -7.30873 0.0124919 0.0256125 -5.82874
4.238 -2.40951 -3.19205 -5.91864 0.0124919 0.758213 -5.82874
4.239 -1.1888 -0.489243 3.60517 0.0124919 1.49081 -2.16574
4.24 -1.1888 -0.489243 1.40737 0.0124919 -0.706988 2.22986
4.241 -1.1888 2.66876 -2.18052 -1.20821 4.42122 -2.16574
4.242 -1.1888 2.66876 0.0172816 -1.20821 5.88642 -6.56135
4.243 -1.1888 3.90636 -10.2391 -1.20821 -2.04975 -10.2243
4.244 -1.1888 -1.95444 2.21508 -1.20821 -4.24755 -11.6896
4.245 -1.1888 0.975958 26.3909 -1.20821 17.608 -0.700539
4.246 -1.1888 0.243358 15.4019 -1.20821 11.0146 0.0320622
4.247 -1.1888 0.470953 -2.18052 -2.42891 13.2124 -8.02655
4.248 -1.1888 0.975958 -6.65124 -2.42891 8.08422 -9.49175
4.249 -1.1888 -0.261648 12.3964 -2.42891 13.3349 1.49726
4.25 -1.1888 4.13396 -9.50653 -2.42891 14.8001 2.96247
4.251 -1.1888 -1.22184 4.33777 -2.42891 4.54366 9.52925
4.252 -1.1888 6.10416 4.33777 -2.42891 -1.31715 16.8553
4.253 -1.1888 11.2324 -13.2446 -2.42891 -4.36999 21.9835
4.254 -1.1888 3.17376 -11.7043 -2.42891 -4.36999 11.7271
4.255 -1.1888 -3.41965 -8.04133 -3.64962 -2.78235 -9.51837
4.256 -1.1888 2.66876 -7.30873 -3.64962 -1.31715 8.09067
4.257 -1.1888 9.26216 -12.4369 -3.64962 5.27626 30.0687
4.258 -1.1888 10.7274 -14.7099 -3.64962 11.1371 48.3837
4.259 -1.1888 -2.68705 -10.2391 -3.64962 16.9979 63.0357
4.26 -1.1888 -2.68705 0.749882 -3.64962 8.20666 33.7317
4.261 -1.1888 -1.72685 8.80849 -3.64962 8.08422 10.9945
4.262 -1.1888 -0.994249 10.2737 -3.64962 9.54942 17.5879
4.263 -1.1888 -3.41965 -0.715319 -3.64962 3.68862 21.9835
4.264 -1.1888 -0.994249 1.48248 -3.64962 3.68862 19.0531
4.265 -1.1888 -3.19205 -5.84352 -3.64962 6.61902 -2.19236
4.266 -1.1888 -2.68705 -11.7043 -3.64962 3.68862 -8.78577
4.267 -1.1888 0.243358 -13.2446 -3.64962 -2.90479 -10.2243
4.268 -1.1888 0.243358 -14.7099 -3.64962 3.81106 -0.700539
4.269 -1.1888 -1.95444 -0.715319 -3.64962 13.3349 6.62547
4.27 -1.1888 -3.92465 -2.18052 -3.64962 5.27626 -8.75915
4.271 -1.1888 -1.72685 -0.790434 -3.64962 -2.78235 -4.39016
4.272 -1.1888 -0.994249 17.5246 -2.42891 -2.78235 -6.58796
4.273 -1.1888 -3.41965 32.9092 -2.42891 0.148055 -5.09614
4.274 -1.1888 0.975958 40.9678 -2.42891 0.148055 6.62547
4.275 -1.1888 3.90636 9.46598 -2.42891 -1.31715 16.8819
4.276 -1.1888 1.70856 -4.45344 -2.42891 -4.36999 16.1493
4.277 -1.1888 -1.95444 -12.4369 -2.42891 0.758213 8.06405
4.278 -1.1888 -3.92465 -7.30873 -2.42891 10.282 19.0531
4.279 -1.1888 0.243358 -10.3142 -2.42891 0.758213 -1.45976
4.28 -1.1888 -3.41965 -10.3142 -2.42891 -0.706988 2.22986
4.281 -1.1888 7.79696 -6.57613 -2.42891 2.34586 26.4057
4.282 -1.1888 1.93615 -10.9717 -2.42891 4.54366 27.1383
4.283 -1.1888 -2.68705 -8.84904 -2.42891 5.88642 19.0797
4.284 -1.1888 0.243358 -5.18604 -2.42891 3.68862 9.55587
4.285 -1.1888 2.44116 -1.52303 -2.42891 13.3349 -9.49175
4.286 -1.1888 2.44116 -2.25564 -2.42891 7.47406 -1.45976
4.287 -1.1888 -2.45945 2.87257 -2.42891 -0.706988 8.79665
4.288 -1.1888 -3.19205 6.53557 -2.42891 -4.24755 -2.92496
4.289 -1.1888 -3.41965 -5.91864 -2.42891 0.880655 -10.9836
4.29 -1.1888 -3.92465 -13.1695 -2.42891 4.54366 -11.6896
4.291 -1.1888 -3.19205 -2.91312 -2.42891 -0.706988 -4.39016
4.292 0.031901 -3.19205 5.14549 -2.42891 4.42122 3.66845
4.293 0.031901 -0.994249 13.9367 -2.42891 15.4102 -5.85536
4.294 0.031901 -0.994249 13.9367 -2.42891 16.8754 -10.251
4.295 0.031901 2.44116 -2.18052 -2.42891 4.54366 -1.43314
4.296 0.031901 2.44116 -2.18052 -1.20821 -2.90479 0.00544388
4.297 0.031901 -0.994249 22.7279 -1.20821 2.34586 29.3095
4.298 0.031901 -3.19205 5.14549 -1.20821 2.34586 4.40105
4.299 0.031901 0.243358 -11.7794 -1.20821 -4.36999 -2.92496
4.3 0.031901 0.243358 -9.58164 -1.20821 -2.90479 -2.92496
4.301 0.031901 -2.45945 -2.25564 -1.20821 0.758213 5.13365
4.302 0.031901 -2.45945 5.07037 -1.20821 -0.706988 3.66845
4.303 0.031901 1.70856 10.9312 -1.20821 6.74146 2.96247
4.304 0.031901 3.17376 6.53557 -1.20821 6.74146 0.764663
4.305 0.031901 0.975958 -13.9021 -1.20821 0.0256125 -6.58796
4.306 0.031901 0.243358 -8.77393 0.0124919 0.758213 -3.65756
4.307 0.031901 1.70856 -5.11092 0.0124919 -2.04975 -10.251
4.308 0.031901 0.975958 6.61069 0.0124919 -2.04975 -8.02655
4.309 0.031901 12.1926 19.7975 0.0124919 3.07846 -2.92496
4.31 0.031901 13.6578 15.4019 0.0124919 2.34586 16.8553
4.311 1.2526 0.470953 -5.11092 0.0124919 8.93926 -7.32056
4.312 1.2526 -0.994249 -10.9717 0.0124919 11.8697 -5.09614
4.313 1.2526 -3.19205 3.68029 0.0124919 0.758213 2.96247
4.314 1.2526 -3.19205 7.34329 0.0124919 0.758213 -0.700539
4.315 1.2526 0.975958 10.9312 0.0124919 -4.36999 8.09067
4.316 1.2526 0.975958 13.129 1.23319 -2.78235 14.6841
4.317 1.2526 -3.92465 -4.45344 1.23319 -2.04975 2.96247
4.318 1.2526 -1.22184 -5.18604 1.23319 -2.78235 -9.49175
4.319 1.2526 3.90636 5.80297 1.23319 1.49081 -3.65756
4.32 1.2526 4.63896 13.8616 1.23319 2.22341 -10.251
4.321 1.2526 1.70856 19.7224 1.23319 3.68862 0.00544388
4.322 1.2526 -3.41965 10.1986 1.23319 5.15382 0.738044
4.323 1.2526 0.470953 -12.4369 1.23319 2.95602 -6.58796
4.324 1.2526 1.20355 -8.77393 1.23319 0.0256125 -0.700539
4.325 1.2526 0.243358 -14.7099 1.23319 4.42122 13.2189
4.326 1.2526 0.243358 -12.4369 1.23319 3.68862 19.8123
4.327 1.2526 -1.22184 -3.64572 1.23319 2.22341 24.2079
4.328 1.2526 -3.19205 0.749882 1.23319 -1.31715 13.9515
4.329 1.2526 -0.261648 -6.57613 1.23319 8.20666 -8.02655
4.33 1.2526 0.470953 -7.30873 1.23319 8.20666 -1.45976
4.331 1.2526 -3.19205 2.94768 1.23319 -4.36999 16.1227
4.332 1.2526 -1.22184 1.48248 1.23319 -4.36999 21.2509
4.333 1.2526 1.70856 -0.790434 1.23319 -2.17219 8.79665
4.334 1.2526 3.90636 -0.057833 1.23319 -1.43959 -5.12276
4.335 1.2526 6.10416 1.40737 1.23319 -3.51495 -6.56135
4.336 1.2526 5.37156 0.674768 1.23319 0.880655 0.0320622
4.337 1.2526 0.470953 -12.4369 1.23319 -2.90479 5.89287
4.338 1.2526 -0.261648 -12.4369 1.23319 -2.17219 5.89287
4.339 1.2526 0.470953 -13.2446 1.23319 -4.24755 -8.02655
4.34 1.2526 1.93615 -11.7043 1.23319 -2.78235 -8.78577
4.341 2.47331 -3.41965 -5.84352 1.23319 -0.706988 -1.45976
4.342 2.47331 3.17376 -3.64572 1.23319 -0.706988 -2.19236
4.343 1.2526 9.03457 -2.18052 1.23319 -3.51495 -8.05316
4.344 1.2526 11.2324 -0.715319 1.23319 -4.24755 -3.65756
4.345 1.2526 9.03457 2.21508 1.23319 -2.17219 -6.58796
4.346 1.2526 -1.22184 5.14549 1.23319 -4.36999 -10.2243
4.347 1.2526 2.66876 2.21508 1.23319 0.148055 -3.63094
4.348 1.2526 7.79696 -5.84352 1.23319 0.148055 -3.63094
4.349 1.2526 17.3208 -13.1695 1.23319 -4.24755 2.20325
4.35 1.2526 9.26216 -9.50653 1.23319 -4.24755 5.86625
4.351 1.2526 -3.41965 -13.9021 1.23319 8.20666 -2.92496
4.352 1.2526 -3.92465 -14.6347 1.23319 4.54366 -3.65756
4.353 1.2526 11.46 -0.715319 1.23319 6.61902 -6.58796
4.354 1.2526 9.26216 -2.18052 1.23319 8.81682 -11.6896
4.355 1.2526 0.243358 12.3964 1.23319 0.758213 -6.56135
4.356 1.2526 0.243358 8.00078 1.23319 -1.43959 -10.2243
4.357 1.2526 -3.92465 -14.7099 1.23319 -4.36999 -5.12276
4.358 1.2526 -3.92465 -11.7043 1.23319 -4.36999 -1.45976
4.359 1.2526 -3.19205 -8.04133 1.23319 -1.43959 -8.78577
4.36 1.2526 -1.72685 -7.38384 1.23319 2.95602 -8.78577
4.361 1.2526 5.59916 8.00078 1.23319 -0.706988 0.764663
4.362 0.031901 2.66876 3.60517 1.23319 -0.706988 2.96247
4.363 0.031901 -3.19205 -5.84352 1.23319 2.95602 -3.63094
4.364 0.031901 -2.68705 -6.57613 1.23319 1.49081 -8.75915
4.365 0.031901 0.243358 -4.45344 1.23319 -2.78235 -10.9836
4.366 0.031901 0.975958 -2.98824 1.23319 -1.31715 -8.78577
4.367 0.031901 -2.45945 -10.3142 1.23319 -3.63739 -2.19236
4.368 0.031901 -2.45945 -9.58164 1.23319 -2.17219 -1.45976
4.369 0.031901 0.470953 -2.98824 1.23319 -2.78235 -11.6896
4.37 0.031901 0.470953 -4.45344 0.0124919 -2.78235 -10.9836
4.371 0.031901 -1.22184 -13.2446 0.0124919 -1.43959 -7.32056
4.372 0.031901 -0.489243 -13.2446 0.0124919 -0.706988 -5.85536
4.373 0.031901 -3.41965 -6.65124 0.0124919 -2.90479 -2.92496
4.374 0.031901 -3.41965 -6.65124 0.0124919 -2.90479 0.00544388
4.375 0.031901 -3.41965 -11.7043 0.0124919 -4.36999 -6.58796
4.376 0.031901 -3.92465 -3.64572 0.0124919 -2.78235 -10.957
4.377 0.031901 -1.72685 2.94768 0.0124919 -1.31715 -1.45976
4.378 0.031901 -0.261648 2.94768 0.0124919 -4.24755 1.47064
4.379 0.031901 1.20355 -8.04133 0.0124919 1.49081 -2.16574
4.38 0.031901 -0.994249 -3.72084 0.0124919 -2.17219 -0.700539
4.381 0.031901 -3.19205 13.8616 0.0124919 -4.36999 0.764663
4.382 0.031901 -1.95444 24.118 0.0124919 -2.78235 10.2885
4.383 0.031901 0.243358 32.9092 0.0124919 -1.31715 -2.89834
4.384 0.031901 -0.489243 21.1876 0.0124919 -4.24755 -6.58796
4.385 0.031901 -1.95444 -9.58164 0.0124919 5.88642 5.86625
4.386 0.031901 -3.41965 26.3909 0.0124919 5.88642 8.06405
4.387 0.031901 -3.19205 69.6144 0.0124919 0.880655 10.9945
4.388 0.031901 -3.19205 71.0796 0.0124919 6.74146 14.6575
4.389 0.031901 -2.68705 58.6253 0.0124919 -4.24755 19.0531
4.39 0.031901 -1.95444 50.5667 0.0124919 -4.24755 17.5879
4.391 0.031901 0.470953 43.9733 0.0124919 -2.04975 6.59885
4.392 0.031901 1.93615 24.1931 0.0124919 -2.04975 -9.51837
4.393 0.031901 3.40136 6.61069 0.0124919 -0.584546 2.22986
4.394 0.031901 0.470953 -2.98824 0.0124919 -0.584546 6.62547
4.395 0.031901 1.93615 26.3158 -1.20821 -1.43959 10.2885
4.396 0.031901 0.470953 34.3744 -1.20821 -0.706988 10.2885
4.397 0.031901 -1.95444 16.0594 -1.20821 -2.90479 0.0320622
4.398 0.031901 -1.22184 7.26818 -1.20821 -4.24755 -0.700539
4.399 0.031901 -1.95444 -0.790434 -1.20821 -2.04975 -2.16574
4.4 0.031901 -0.489243 0.674768 -1.20821 -3.51495 -2.89834
4.401 0.031901 -1.95444 3.60517 -1.20821 -1.31715 -2.16574
4.402 0.031901 -3.92465 1.40737 -1.20821 0.148055 -1.43314
4.403 0.031901 -3.19205 -14.7099 -1.20821 -2.78235 -4.36354
4.404 -1.1888 1.20355 -10.9717 -1.20821 -4.24755 -5.82874
4.405 -1.1888 -2.68705 2.13997 -1.20821 -2.04975 -1.43314
4.406 -1.1888 -1.22184 8.00078 -1.20821 -2.04975 -3.63094
4.407 -1.1888 -3.41965 -6.57613 -1.20821 -1.31715 -0.700539
4.408 -1.1888 -3.92465 -5.11092 -1.20821 -1.31715 -0.700539
4.409 -1.1888 -3.92465 -9.50653 -2.42891 -3.51495 -10.2243
4.41 -1.1888 -3.92465 -8.04133 -2.42891 -2.78235 -10.2243
4.411 -1.1888 -3.41965 -5.11092 -2.42891 0.148055 -8.05316
4.412 -1.1888 -3.92465 -5.11092 -2.42891 -0.584546 -0.727157
4.413 -2.40951 -3.19205 -8.84904 -2.42891 2.95602 5.86625
4.414 -2.40951 -3.19205 -2.25564 -2.42891 2.95602 4.40105
4.415 -2.40951 -1.72685 3.60517 -2.42891 3.68862 -2.92496
4.416 -2.40951 -3.19205 2.87257 -2.42891 4.42122 -10.9836
4.417 -2.40951 -3.92465 -13.2446 -3.64962 2.34586 -1.43314
4.418 -2.40951 -2.68705 -13.2446 -3.64962 5.27626 7.35807
4.419 -2.40951 0.243358 -4.45344 -3.64962 -2.78235 13.9515
4.42 -2.40951 0.975958 -4.45344 -3.64962 -2.78235 19.8123
4.421 -2.40951 -2.68705 -9.50653 -3.64962 -0.584546 6.62547
4.422 -2.40951 -3.41965 -2.18052 -3.64962 0.880655 1.49726
4.423 -2.40951 -1.95444 3.68029 -3.64962 3.81106 -4.36354
4.424 -2.40951 0.975958 2.94768 -3.64962 0.880655 2.20325
4.425 -2.40951 5.37156 -13.2446 -3.64962 2.22341 21.9835
4.426 -2.40951 11.2324 5.07037 -3.64962 -4.24755 8.79665
4.427 -2.40951 5.59916 48.3689 -3.64962 -1.43959 -8.05316
4.428 -2.40951 11.46 71.0796 -3.64962 2.95602 -9.51837
4.429 -2.40951 -0.994249 6.61069 -3.64962 5.88642 0.738044
4.43 -2.40951 -3.92465 -0.715319 -3.64962 4.42122 0.738044
4.431 -2.40951 1.20355 -6.57613 -3.64962 -2.90479 -10.251
4.432 -2.40951 1.20355 -13.1695 -3.64962 -1.31715 -10.957
4.433 -2.40951 1.70856 -11.7794 -4.87032 4.54366 7.33145
4.434 -2.40951 6.83676 -2.98824 -4.87032 8.93926 9.52925
4.435 -2.40951 11.2324 6.53557 -4.87032 -2.04975 2.20325
4.436 -2.40951 14.1628 16.0594 -4.87032 2.22341 -10.251
4.437 -2.40951 11.2324 24.118 -4.87032 -1.31715 1.49726
4.438 -2.40951 -2.68705 20.455 -3.64962 -4.36999 5.16027
4.439 -2.40951 7.79696 -13.9021 -3.64962 1.61326 7.35807
4.44 -2.40951 8.52956 -12.4369 -3.64962 -0.584546 2.96247
4.441 -2.40951 3.40136 12.4715 -3.64962 -4.36999 -2.89834
4.442 -2.40951 4.13396 17.5997 -3.64962 -2.78235 -4.36354
4.443 -2.40951 1.20355 20.5301 -3.64962 -1.31715 9.55587
4.444 -2.40951 0.470953 22.7279 -3.64962 -1.31715 9.55587
4.445 -2.40951 -2.45945 2.94768 -3.64962 -2.90479 12.4863
4.446 -2.40951 -3.19205 5.14549 -3.64962 -4.24755 12.4863
4.447 -2.40951 9.99476 -0.715319 -3.64962 -4.36999 -4.39016
4.448 -2.40951 9.26216 10.9312 -3.64962 -4.36999 6.59885
4.449 -2.40951 -1.22184 48.2938 -3.64962 -1.31715 15.3901
4.45 -2.40951 3.17376 54.8872 -2.42891 -1.31715 5.13365
4.451 -2.40951 6.83676 27.0484 -2.42891 -2.78235 0.738044
4.452 -2.40951 0.975958 17.5246 -2.42891 -4.36999 -7.32056
4.453 -2.40951 -1.22184 10.1986 -2.42891 2.22341 -9.49175
4.454 -1.1888 -3.41965 -5.91864 -2.42891 2.22341 0.0320622
4.455 -1.1888 -3.19205 -11.7043 -2.42891 -2.04975 -11.6896
4.456 -1.1888 -3.19205 -10.9717 -2.42891 4.54366 -5.85536
4.457 -1.1888 -2.45945 -8.77393 -2.42891 11.1371 2.96247
4.458 -1.1888 -2.45945 -9.50653 -2.42891 6.00886 0.0320622
4.459 -1.1888 -3.41965 -10.9717 -2.42891 -4.36999 -1.45976
4.46 -1.1888 0.243358 -5.91864 -2.42891 -1.31715 -8.78577
4.461 -1.1888 2.44116 5.80297 -2.42891 -2.78235 12.4863
4.462 -1.1888 -2.68705 -1.52303 -2.42891 2.22341 1.49726
4.463 -1.1888 -0.994249 -9.50653 -2.42891 4.54366 -2.92496
4.464 -1.1888 -2.45945 -4.37832 -1.20821 4.54366 2.20325
4.465 -1.1888 -0.489243 -0.715319 -1.20821 -2.90479 10.9945
4.466 -1.1888 0.243358 -3.64572 -1.20821 0.758213 10.2619
4.467 -1.1888 1.70856 -13.9021 -1.20821 8.08422 -9.49175
4.468 -1.1888 0.243358 -5.11092 -1.20821 15.4102 -9.49175
4.469 -1.1888 -1.22184 -8.77393 -1.20821 -0.706988 -6.58796
4.47 -1.1888 -0.489243 -13.2446 -1.20821 -4.36999 -6.58796
4.471 -1.1888 -1.95444 -5.18604 0.0124919 -2.04975 -10.251
4.472 -1.1888 -1.95444 -2.98824 0.0124919 -1.31715 -2.19236
4.473 -1.1888 2.44116 -13.2446 0.0124919 -2.90479 -8.05316
4.474 -1.1888 -1.95444 -7.30873 0.0124919 -0.706988 -11.6896
4.475 -1.1888 -1.72685 2.21508 0.0124919 4.42122 -9.49175
4.476 0.031901 -3.19205 5.87809 0.0124919 5.15382 -2.89834
4.477 0.031901 -0.994249 8.80849 0.0124919 -2.78235 2.22986
4.478 0.031901 -3.19205 3.68029 0.0124919 -1.31715 0.764663
4.479 0.031901 -2.68705 -11.7043 1.23319 -2.90479 -10.957
4.48 0.031901 -3.41965 -9.50653 1.23319 -2.17219 -3.63094
4.481 0.031901 0.470953 1.48248 1.23319 -3.51495 5.89287
4.482 0.031901 -3.19205 -4.37832 1.23319 -4.36999 4.42767
4.483 0.031901 3.17376 -10.2391 1.23319 -2.04975 -5.09614
4.484 0.031901 2.44116 -9.50653 1.23319 -2.04975 -7.29395
4.485 0.031901 -1.22184 -5.84352 1.23319 -1.31715 -9.51837
4.486 0.031901 -3.41965 -8.77393 1.23319 -1.31715 3.66845
4.487 0.031901 -3.19205 -4.45344 1.23319 -0.706988 15.3901
4.488 0.031901 -0.994249 -8.11644 1.23319 -0.706988 16.1227
4.489 0.031901 -3.19205 -2.91312 1.23319 -2.04975 -0.727157
4.49 0.031901 -1.22184 3.68029 2.4539 -2.78235 -5.85536
4.491 0.031901 2.44116 -1.52303 2.4539 -2.90479 -10.251
4.492 0.031901 3.90636 16.792 2.4539 -4.36999 2.96247
4.493 0.031901 -1.22184 -7.30873 2.4539 -1.31715 17.6145
4.494 0.031901 -3.19205 1.48248 2.4539 -4.36999 16.8819
4.495 0.031901 2.66876 -9.50653 2.4539 8.81682 -2.16574
4.496 0.031901 15.8556 19.7975 2.4539 -2.17219 -2.89834
4.497 0.031901 -3.41965 -7.30873 2.4539 0.148055 2.96247
4.498 0.031901 3.17376 -8.84904 2.4539 -1.31715 -3.63094
4.499 0.031901 -3.19205 0.674768 2.4539 -3.51495 1.47064
4.5 0.031901 -2.45945 -0.790434 2.4539 -3.51495 10.2619
4.501 0.031901 -1.95444 -13.2446 2.4539 -4.36999 18.3205
4.502 0.031901 0.243358 -7.30873 2.4539 -2.90479 17.5879
4.503 0.031901 -3.41965 2.94768 2.4539 -0.584546 -10.251
4.504 0.031901 -3.41965 8.07589 2.4539 0.880655 -9.49175
4.505 0.031901 0.975958 -5.84352 2.4539 -3.63739 -2.92496
4.506 0.031901 0.243358 -7.30873 2.4539 -3.63739 -2.92496
4.507 0.031901 -3.92465 -4.37832 2.4539 -4.24755 -5.82874
4.508 0.031901 -3.92465 -0.715319 2.4539 -4.24755 -3.63094
4.509 0.031901 -0.994249 -10.9717 2.4539 0.758213 0.764663
4.51 0.031901 -0.261648 -13.1695 2.4539 0.758213 3.69507
4.511 0.031901 -1.22184 -13.1695 2.4539 4.42122 -4.36354
4.512 0.031901 3.17376 -13.1695 2.4539 4.42122 -8.75915
4.513 0.031901 6.83676 -12.4369 2.4539 4.54366 -10.957
4.514 0.031901 6.83676 -9.50653 2.4539 3.07846 -8.78577
4.515 0.031901 9.76717 -13.9772 2.4539 -3.63739 -4.39016
4.516 0.031901 11.965 -11.7794 2.4539 -4.36999 -7.32056
4.517 0.031901 4.13396 -9.58164 2.4539 -0.706988 -0.700539
4.518 0.031901 10.7274 0.674768 2.4539 5.88642 -3.63094
4.519 0.031901 1.70856 8.73338 2.4539 -4.36999 -8.75915
4.52 0.031901 1.20355 2.87257 2.4539 -4.24755 -7.29395
4.521 0.031901 15.123 -11.7794 2.4539 -2.78235 -8.75915
4.522 0.031901 15.8556 -12.512 2.4539 -4.24755 -9.49175
4.523 0.031901 -2.45945 -8.11644 2.4539 -3.51495 -7.29395
4.524 0.031901 -3.19205 -7.38384 2.4539 -0.584546 -7.29395
4.525 0.031901 -3.92465 -11.7794 2.4539 3.07846 -10.2243
4.526 0.031901 -3.19205 -5.11092 2.4539 10.4045 -11.6896
4.527 0.031901 -0.994249 7.34329 2.4539 2.34586 -10.251
4.528 0.031901 -0.994249 5.87809 2.4539 0.758213 -10.251
4.529 0.031901 -3.19205 -2.91312 2.4539 13.2124 -9.49175
4.53 0.031901 -3.19205 2.21508 2.4539 13.945 -9.49175
4.531 0.031901 -0.261648 21.2627 2.4539 8.81682 -8.05316
4.532 0.031901 -0.994249 16.1345 2.4539 2.22341 -10.957
4.533 0.031901 -3.92465 -9.50653 1.23319 -2.90479 -0.700539
4.534 0.031901 -3.41965 -13.1695 1.23319 -4.36999 0.764663
4.535 0.031901 -1.22184 -3.64572 1.23319 -2.04975 -1.43314
4.536 0.031901 -3.41965 -0.715319 1.23319 -1.31715 -8.75915
4.537 0.031901 -1.22184 9.46598 1.23319 2.34586 -8.78577
4.538 0.031901 -0.489243 17.5246 1.23319 0.880655 -10.251
4.539 0.031901 -3.41965 6.53557 1.23319 -1.43959 -9.51837
4.54 0.031901 -3.41965 6.53557 0.0124919 -3.63739 -8.78577
4.541 0.031901 -3.92465 27.781 0.0124919 6.00886 -5.85536
4.542 0.031901 -0.994249 16.792 0.0124919 0.880655 -6.58796
4.543 0.031901 0.470953 -5.11092 0.0124919 -2.78235 -5.82874
4.544 0.031901 1.20355 7.34329 0.0124919 -2.78235 -2.16574
4.545 0.031901 -2.68705 -13.1695 0.0124919 0.880655 1.49726
4.546 0.031901 0.243358 -7.38384 0.0124919 -0.584546 0.764663
4.547 0.031901 2.44116 -0.057833 0.0124919 -4.24755 -8.02655
4.548 0.031901 3.90636 -4.45344 0.0124919 -3.63739 -10.2243
4.549 0.031901 2.66876 -6.65124 -1.20821 -2.04975 -11.6896
4.55 0.031901 1.93615 -8.11644 -1.20821 -2.04975 -10.957
4.551 0.031901 -1.22184 -2.98824 -1.20821 -0.706988 -10.9836
4.552 0.031901 -1.22184 8.73338 -1.20821 2.95602 -2.19236
4.553 0.031901 -0.489243 19.7224 -1.20821 6.61902 5.86625
4.554 0.031901 -1.22184 20.455 -1.20821 5.15382 1.47064
4.555 0.031901 -3.19205 4.33777 -2.42891 0.758213 -3.63094
4.556 0.031901 -3.19205 0.674768 -2.42891 -1.43959 -9.51837
4.557 0.031901 -3.41965 -2.98824 -2.42891 2.95602 16.8553
4.558 0.031901 -2.68705 -8.04133 -2.42891 2.95602 16.8553
4.559 -1.1888 -3.92465 11.7389 -2.42891 1.61326 3.66845
4.56 -1.1888 -3.92465 12.4715 -2.42891 3.07846 -9.51837
4.561 -1.1888 -2.68705 19.0649 -2.42891 1.49081 -2.16574
4.562 -1.1888 -3.41965 19.0649 -2.42891 7.35162 5.16027
4.563 -1.1888 -3.92465 -0.715319 -2.42891 12.4798 11.7537
4.564 -1.1888 -2.45945 -6.65124 -2.42891 11.7472 10.2885
4.565 -1.1888 -0.994249 13.8616 -2.42891 10.4045 2.22986
4.566 -1.1888 -3.19205 17.5246 -2.42891 12.6023 -3.63094
4.567 -1.1888 -3.92465 13.8616 -2.42891 0.880655 -8.75915
4.568 -1.1888 -3.41965 5.80297 -3.64962 0.880655 -2.89834
4.569 -1.1888 -1.95444 -2.25564 -3.64962 5.27626 12.4863
4.57 -1.1888 0.975958 -7.38384 -3.64962 -2.78235 11.7537
4.571 -1.1888 3.90636 -11.7794 -3.64962 0.880655 13.9515
4.572 -1.1888 3.90636 -11.7794 -3.64962 1.61326 13.9515
4.573 -1.1888 1.70856 -13.9772 -3.64962 4.42122 0.738044
4.574 -1.1888 -0.489243 -2.91312 -3.64962 0.0256125 3.66845
4.575 -1.1888 -2.68705 -13.2446 -3.64962 6.00886 5.13365
4.576 -1.1888 -0.994249 -11.7794 -3.64962 0.880655 2.20325
4.577 -1.1888 -0.489243 -5.11092 -3.64962 1.61326 -10.251
4.578 0.031901 0.243358 -2.18052 -3.64962 0.148055 -3.63094
4.579 0.031901 -2.68705 -0.715319 -3.64962 -4.24755 5.16027
4.58 0.031901 0.470953 3.68029 -3.64962 -3.51495 6.62547
4.581 0.031901 7.79696 8.80849 -3.64962 -1.31715 1.49726
4.582 0.031901 6.33176 1.48248 -3.64962 -0.584546 -9.51837
4.583 0.031901 -1.22184 4.33777 -3.64962 20.5384 5.13365
4.584 0.031901 0.243358 13.8616 -3.64962 24.2014 15.3901
4.585 0.031901 2.44116 4.33777 -3.64962 5.88642 2.20325
4.586 0.031901 1.70856 -5.18604 -3.64962 -2.17219 -5.12276
4.587 0.031901 0.243358 -14.7099 -3.64962 -1.31715 -9.51837
4.588 0.031901 -3.41965 -14.6347 -4.87032 3.81106 -9.51837
4.589 0.031901 -1.72685 8.00078 -4.87032 8.20666 0.00544388
4.59 0.031901 -0.994249 16.792 -4.87032 7.47406 -2.92496
4.591 0.031901 5.59916 10.2737 -4.87032 0.880655 -7.29395
4.592 0.031901 4.13396 9.54109 -4.87032 -1.31715 -7.29395
4.593 0.031901 -3.41965 -6.57613 -4.87032 4.54366 -10.2243
4.594 0.031901 -3.41965 -3.64572 -4.87032 4.54366 -8.02655
4.595 0.031901 8.52956 10.2737 -4.87032 -2.90479 -1.43314
4.596 0.031901 2.66876 10.2737 -4.87032 -0.706988 1.49726
4.597 0.031901 -3.41965 2.21508 -4.87032 -2.78235 5.16027
4.598 0.031901 -2.68705 -12.4369 -4.87032 -0.584546 12.4863
4.599 0.031901 -2.45945 -3.72084 -4.87032 -2.78235 17.6145
4.6 0.031901 -0.994249 -1.52303 -4.87032 -2.04975 20.5449
4.601 0.031901 0.470953 15.3268 -4.87032 1.49081 -10.957
4.602 0.031901 -0.994249 13.8616 -4.87032 2.95602 10.9945
4.603 0.031901 -3.41965 5.07037 -4.87032 2.34586 30.7747
4.604 0.031901 -3.41965 -3.72084 -4.87032 2.34586 16.8553
4.605 0.031901 -3.92465 -13.2446 -4.87032 -2.78235 -1.45976
4.606 0.031901 -3.19205 -13.1695 -4.87032 -4.36999 -1.45976
4.607 0.031901 -2.45945 -5.91864 -3.64962 -2.17219 -5.12276
4.608 0.031901 -2.45945 -5.18604 -3.64962 -3.63739 -5.12276
4.609 0.031901 -3.41965 -9.50653 -3.64962 0.148055 -1.45976
4.61 0.031901 -3.19205 -0.715319 -3.64962 -1.31715 -0.727157
4.611 0.031901 -3.19205 8.07589 -3.64962 4.42122 3.66845
4.612 0.031901 -3.19205 12.4715 -3.64962 8.81682 2.20325
4.613 0.031901 -3.41965 15.4019 -3.64962 -2.17219 -9.49175
4.614 0.031901 -2.68705 19.7975 -2.42891 1.49081 -2.16574
4.615 0.031901 -1.22184 11.7389 -2.42891 -3.63739 10.2885
4.616 0.031901 -1.22184 -0.715319 -2.42891 0.148055 12.4863
4.617 0.031901 -3.19205 -12.4369 -2.42891 4.54366 1.47064
4.618 0.031901 -3.92465 -5.91864 -2.42891 2.34586 3.66845
4.619 -1.1888 -1.22184 5.80297 -2.42891 -2.04975 -1.45976
4.62 -1.1888 -3.41965 24.118 -2.42891 -2.78235 0.738044
4.621 -1.1888 -3.19205 38.77 -2.42891 -4.24755 -2.19236
4.622 -1.1888 -3.92465 35.107 -2.42891 -4.36999 -8.05316
4.623 -1.1888 -3.19205 1.40737 -2.42891 -2.17219 -10.957
4.624 -1.1888 -2.45945 -9.58164 -2.42891 -2.17219 -8.02655
4.625 -1.1888 -1.22184 -10.9717 -2.42891 -2.78235 -5.82874
4.626 -1.1888 -1.95444 0.0172816 -1.20821 -4.36999 -8.02655
4.627 -1.1888 2.66876 9.54109 -1.20821 -0.706988 -9.51837
4.628 -1.1888 0.470953 1.48248 -1.20821 0.0256125 -10.9836
4.629 -1.1888 -3.19205 4.41289 -1.20821 2.22341 -9.51837
4.63 -1.1888 -3.92465 5.14549 -1.20821 1.49081 -11.6896
4.631 -2.40951 -2.68705 0.749882 -1.20821 -4.24755 6.62547
4.632 -2.40951 -1.22184 -3.64572 -1.20821 0.0256125 13.2189
4.633 -2.40951 0.975958 -11.7043 -1.20821 -3.51495 -2.16574
4.634 -2.40951 0.975958 -14.6347 0.0124919 2.34586 -10.2243
4.635 -2.40951 -1.22184 -7.30873 0.0124919 -2.90479 -5.85536
4.636 -2.40951 -1.95444 -7.30873 0.0124919 0.758213 0.00544388
4.637 -2.40951 -1.95444 -8.11644 0.0124919 8.08422 3.66845
4.638 -1.1888 -2.68705 7.26818 0.0124919 6.61902 3.66845
4.639 -1.1888 2.44116 21.9202 0.0124919 0.148055 -5.12276
4.64 -1.1888 2.44116 21.1876 0.0124919 6.74146 -8.78577
4.641 -1.1888 -0.994249 -12.512 1.23319 -4.36999 -10.2243
4.642 -1.1888 -3.19205 -14.6347 1.23319 8.08422 -7.29395
4.643 -1.1888 -2.68705 -13.1695 1.23319 6.00886 6.62547
4.644 -1.1888 -2.68705 -13.9021 1.23319 8.93926 15.4167
4.645 -1.1888 2.66876 -10.3142 2.4539 2.95602 3.66845
4.646 -1.1888 0.470953 -5.91864 2.4539 -4.36999 5.86625
4.647 -1.1888 7.56937 -8.77393 2.4539 3.68862 1.47064
4.648 -1.1888 7.56937 -2.18052 2.4539 16.8754 -8.02655
4.649 -1.1888 3.17376 -11.7043 2.4539 -0.584546 12.4863
4.65 -1.1888 -3.92465 -11.7043 2.4539 -2.04975 13.9515
4.651 -1.1888 2.66876 -13.1695 2.4539 -0.706988 3.69507
4.652 -1.1888 7.06436 -13.1695 3.6746 -4.36999 -5.09614
4.653 -1.1888 0.470953 -5.84352 3.6746 -2.90479 -8.78577
4.654 -1.1888 -3.19205 -5.84352 3.6746 -4.36999 -6.58796
4.655 -1.1888 -3.41965 -0.715319 3.6746 -0.706988 0.738044
4.656 -1.1888 -3.19205 2.21508 3.6746 0.758213 9.52925
4.657 -1.1888 0.470953 -10.9717 3.6746 -3.51495 -2.19236
4.658 -1.1888 2.66876 -7.30873 3.6746 -0.584546 -8.78577
4.659 -1.1888 -0.261648 -10.9717 3.6746 2.34586 -10.957
4.66 0.031901 -0.994249 -8.77393 3.6746 1.61326 -6.56135
4.661 0.031901 4.13396 13.9367 3.6746 3.68862 -7.32056
4.662 0.031901 4.13396 13.9367 3.6746 6.61902 -7.32056
4.663 0.031901 -1.72685 12.4715 4.8953 -4.24755 -8.02655
4.664 0.031901 -3.92465 -14.7099 4.8953 -3.51495 -9.49175
4.665 0.031901 -0.489243 13.129 4.8953 0.758213 2.93585
4.666 0.031901 -1.22184 34.3744 4.8953 8.08422 8.06405
4.667 0.031901 0.243358 51.9568 4.8953 -2.78235 2.96247
4.668 0.031901 -0.489243 63.6784 4.8953 0.880655 13.9515
4.669 0.031901 0.470953 53.422 4.8953 4.54366 20.5449
4.67 0.031901 2.66876 55.6198 4.8953 0.880655 11.0211
4.671 0.031901 2.44116 46.096 6.11601 -4.36999 -6.56135
4.672 0.031901 2.44116 18.9898 6.11601 -4.24755 -9.51837
4.673 -1.1888 -3.92465 -2.98824 6.11601 4.54366 -2.92496
4.674 -1.1888 -3.92465 -6.65124 6.11601 2.34586 18.3205
4.675 -1.1888 8.30197 -10.3142 6.11601 -1.43959 -3.65756
4.676 -1.1888 8.30197 -1.44792 6.11601 -4.36999 -3.63094
4.677 -1.1888 -3.92465 16.1345 6.11601 2.34586 10.2885
4.678 -2.40951 -2.45945 21.2627 4.8953 1.61326 8.82327
4.679 -2.40951 -0.261648 -5.84352 4.8953 -4.36999 -8.78577
4.68 -2.40951 -2.68705 -6.57613 4.8953 -1.31715 -9.49175
4.681 -1.1888 -2.45945 8.00078 4.8953 3.68862 -3.65756
4.682 -1.1888 0.470953 4.33777 4.8953 0.758213 -0.727157
4.683 -1.1888 -3.92465 -11.7794 4.8953 3.68862 -9.49175
4.684 -1.1888 -3.41965 -4.45344 4.8953 0.0256125 -9.49175
4.685 -1.1888 0.470953 7.26818 4.8953 2.95602 10.2619
4.686 -1.1888 -1.72685 13.129 4.8953 2.95602 7.33145
4.687 0.031901 2.44116 1.40737 4.8953 -2.17219 0.738044
4.688 0.031901 1.70856 -10.3142 4.8953 -3.63739 0.738044
4.689 0.031901 3.90636 -0.790434 4.8953 -4.24755 5.86625
4.69 0.031901 2.44116 -1.52303 4.8953 -2.78235 2.93585
4.691 0.031901 5.37156 -12.512 4.8953 0.880655 -6.58796
4.692 0.031901 6.10416 -11.7794 3.6746 -2.78235 0.738044
4.693 0.031901 16.5882 1.48248 3.6746 -2.90479 -2.19236
4.694 0.031901 9.26216 3.68029 3.6746 -1.43959 0.738044
4.695 -1.1888 3.17376 -10.9717 2.4539 1.49081 -3.65756
4.696 -1.1888 -3.92465 1.48248 2.4539 1.49081 -8.75915
4.697 -1.1888 7.06436 25.6583 2.4539 -3.63739 0.764663
4.698 -1.1888 -3.19205 5.14549 2.4539 -2.78235 12.4863
4.699 -1.1888 0.975958 4.33777 2.4539 0.148055 22.7427
4.7 -2.40951 0.975958 5.07037 2.4539 -0.584546 22.7427
4.701 -2.40951 2.66876 -12.4369 1.23319 -1.43959 -2.16574
4.702 -2.40951 4.13396 -10.9717 1.23319 -2.17219 -6.58796
4.703 -2.40951 -3.92465 -4.45344 1.23319 -2.04975 7.33145
4.704 -2.40951 -3.19205 -3.72084 1.23319 -3.51495 8.79665
4.705 -2.40951 -1.72685 -5.91864 0.0124919 -1.43959 11.7271
4.706 -2.40951 -3.19205 -10.3142 0.0124919 -0.706988 14.6575
4.707 -2.40951 0.243358 -13.9772 0.0124919 -1.31715 11.7271
4.708 -2.40951 -3.41965 -10.9717 0.0124919 -2.78235 4.40105
4.709 -2.40951 -0.994249 -7.30873 0.0124919 -4.36999 -1.45976
4.71 -2.40951 0.470953 -6.57613 0.0124919 -3.51495 -10.957
4.711 -2.40951 -1.72685 -8.04133 0.0124919 -4.24755 -1.43314
4.712 -2.40951 -3.19205 -7.30873 0.0124919 -4.36999 0.0320622
4.713 -2.40951 -3.41965 1.48248 0.0124919 -3.63739 -5.09614
4.714 -2.40951 -3.41965 1.48248 -1.20821 -3.63739 -9.49175
4.715 -2.40951 -3.41965 -5.84352 -1.20821 -0.584546 -10.251
4.716 -2.40951 -2.68705 -13.2446 -1.20821 0.148055 -11.6896
4.717 -2.40951 -1.22184 -3.72084 -1.20821 -3.51495 -8.75915
4.718 -2.40951 -2.68705 -2.98824 -1.20821 -2.90479 -4.36354
4.719 -2.40951 -2.68705 1.40737 -1.20821 -0.706988 0.0320622
4.72 -2.40951 -2.68705 3.60517 -1.20821 -4.24755 2.96247
4.721 -2.40951 -0.994249 13.129 -1.20821 -1.31715 5.16027
4.722 -2.40951 -1.72685 17.5246 -1.20821 3.81106 10.2885
4.723 -2.40951 -2.68705 24.8506 -1.20821 -1.31715 -3.63094
4.724 -2.40951 -3.41965 15.3268 -1.20821 -3.51495 -7.29395
4.725 -2.40951 -1.95444 -14.6347 -2.42891 -4.36999 -9.49175
4.726 -2.40951 -2.68705 2.21508 -2.42891 -3.51495 -10.957
4.727 -2.40951 2.66876 20.5301 -2.42891 -0.584546 -3.63094
4.728 -2.40951 4.86656 30.7865 -2.42891 -3.51495 -4.36354
4.729 -2.40951 -1.72685 39.5777 -2.42891 0.758213 -10.957
4.73 -2.40951 -2.68705 25.6583 -2.42891 0.758213 -10.957
4.731 -2.40951 0.975958 1.40737 -2.42891 -3.51495 13.9515
4.732 -2.40951 0.975958 5.07037 -2.42891 -2.78235 13.9515
4.733 -2.40951 -1.22184 7.26818 -2.42891 -4.36999 -2.92496
4.734 -1.1888 -2.68705 8.00078 -2.42891 -4.36999 2.20325
4.735 -1.1888 -3.41965 2.13997 -2.42891 -1.31715 5.86625
4.736 -1.1888 0.470953 2.87257 -3.64962 -1.31715 9.52925
4.737 -1.1888 -3.41965 21.1876 -3.64962 -4.36999 0.00544388
4.738 -1.1888 0.975958 20.455 -3.64962 -2.90479 -1.45976
4.739 -1.1888 4.63896 -5.91864 -3.64962 -1.43959 6.59885
4.74 -1.1888 5.37156 -11.0468 -3.64962 -0.706988 9.52925
4.741 0.031901 2.44116 -14.6347 -4.87032 -1.43959 11.7271
4.742 0.031901 -0.489243 -12.4369 -4.87032 -2.90479 8.06405
4.743 0.031901 7.56937 9.46598 -4.87032 -4.36999 -1.45976
4.744 0.031901 7.56937 18.9898 -4.87032 -4.36999 -5.85536
4.745 0.031901 16.5882 14.6693 -4.87032 -4.24755 -8.78577
4.746 0.031901 12.9252 13.9367 -6.09102 -2.78235 -10.957
4.747 0.031901 0.243358 -13.9021 -6.09102 -0.584546 -7.29395
4.748 0.031901 0.243358 -14.7099 -6.09102 -1.31715 -8.75915
4.749 0.031901 -3.92465 -13.2446 -6.09102 -2.90479 -1.45976
4.75 0.031901 -3.92465 -14.6347 -6.09102 -1.43959 0.738044
4.751 0.031901 -3.19205 -3.64572 -6.09102 -2.90479 -3.65756
4.752 0.031901 -3.19205 -13.2446 -6.09102 -4.36999 -5.85536
4.753 0.031901 -3.41965 1.40737 -6.09102 -2.78235 -7.32056
4.754 0.031901 -3.41965 -8.84904 -6.09102 -2.78235 -6.58796
4.755 0.031901 -3.92465 -9.50653 -6.09102 -2.90479 -1.45976
4.756 0.031901 -3.19205 -7.30873 -6.09102 -1.43959 -1.45976
4.757 0.031901 -1.72685 -13.9021 -6.09102 -4.36999 -5.82874
4.758 0.031901 -3.19205 -13.9021 -6.09102 -4.36999 -5.82874
4.759 0.031901 -1.22184 -5.11092 -6.09102 -3.63739 -9.49175
4.76 0.031901 2.44116 -5.11092 -6.09102 -2.90479 -5.82874
4.761 0.031901 -1.22184 -2.18052 -6.09102 0.758213 -10.957
4.762 0.031901 0.243358 0.0172816 -6.09102 0.758213 -1.45976
4.763 0.031901 2.44116 3.68029 -6.09102 -2.04975 8.79665
4.764 1.2526 5.37156 3.68029 -6.09102 -1.31715 14.6575
4.765 1.2526 -0.994249 -0.715319 -7.31173 -4.24755 3.66845
4.766 1.2526 2.66876 -4.37832 -7.31173 -1.31715 0.738044
4.767 1.2526 4.13396 9.54109 -7.31173 8.93926 -1.45976
4.768 1.2526 4.13396 12.4715 -7.31173 5.27626 -8.78577
4.769 1.2526 7.06436 5.14549 -7.31173 0.0256125 -2.16574
4.77 1.2526 2.66876 -2.91312 -6.09102 5.88642 6.62547
4.771 1.2526 -0.994249 -9.50653 -6.09102 11.0146 -7.29395
4.772 1.2526 0.470953 -6.57613 -6.09102 4.42122 -10.9836
4.773 1.2526 4.13396 -10.9717 -6.09102 -2.78235 -7.32056
4.774 1.2526 2.66876 -8.11644 -6.09102 0.880655 -8.05316
4.775 1.2526 -3.41965 0.674768 -6.09102 4.54366 -9.49175
4.776 2.47331 -3.41965 -11.7794 -6.09102 -1.31715 -10.2243
4.777 2.47331 0.470953 -6.65124 -6.09102 -2.90479 -1.45976
4.778 2.47331 0.470953 -5.91864 -6.09102 -2.90479 -2.19236
4.779 2.47331 -2.68705 6.61069 -6.09102 1.49081 -11.6896
4.78 2.47331 -0.489243 6.61069 -6.09102 -4.36999 -11.6896
4.781 2.47331 1.70856 -7.30873 -6.09102 0.148055 8.06405
4.782 2.47331 3.90636 -9.58164 -6.09102 -1.31715 10.9945
4.783 2.47331 6.10416 2.87257 -6.09102 2.95602 14.6575
4.784 2.47331 6.10416 6.53557 -4.87032 -0.706988 12.4597
4.785 2.47331 0.243358 1.40737 -4.87032 0.880655 1.49726
4.786 2.47331 1.20355 -0.057833 -4.87032 0.148055 9.55587
4.787 2.47331 9.99476 7.26818 -4.87032 -4.36999 -9.49175
4.788 2.47331 9.26216 10.1986 -4.87032 -4.36999 -10.957
4.789 2.47331 -2.45945 6.53557 -4.87032 -2.78235 -3.63094
4.79 2.47331 -3.19205 -1.52303 -4.87032 -4.24755 -8.02655
4.791 2.47331 -0.994249 -11.7794 -4.87032 -3.51495 -6.58796
4.792 2.47331 1.20355 -13.1695 -3.64962 -2.04975 -8.78577
4.793 2.47331 1.70856 -8.04133 -3.64962 -4.36999 -10.9836
4.794 2.47331 6.10416 -5.84352 -3.64962 -4.36999 -7.29395
4.795 2.47331 0.243358 3.68029 -3.64962 -1.31715 -2.16574
4.796 2.47331 0.975958 2.94768 -3.64962 -2.04975 -3.63094
4.797 2.47331 -1.95444 -3.64572 -3.64962 -2.90479 -10.2243
4.798 2.47331 -0.994249 -8.04133 -2.42891 0.758213 -3.65756
4.799 2.47331 2.66876 -12.4369 -2.42891 5.15382 5.86625
4.8 2.47331 1.93615 -12.4369 -2.42891 5.15382 -8.78577
4.801 2.47331 0.470953 -1.52303 -2.42891 0.148055 -0.700539
4.802 2.47331 -0.994249 1.40737 -2.42891 -1.31715 1.49726
4.803 2.47331 -2.45945 -8.11644 -2.42891 0.148055 4.42767
4.804 2.47331 -3.41965 -13.1695 -2.42891 0.880655 4.42767
4.805 2.47331 -1.22184 -3.64572 -2.42891 -2.17219 4.40105
4.806 2.47331 -3.41965 6.61069 -1.20821 2.22341 20.5183
4.807 2.47331 0.470953 14.6693 -1.20821 -2.90479 2.93585
4.808 2.47331 -1.72685 19.0649 -1.20821 -4.36999 -3.65756
4.809 2.47331 -3.19205 24.1931 -1.20821 -4.24755 -8.78577
4.81 2.47331 -3.92465 23.4605 -1.20821 -4.24755 -10.9836
4.811 2.47331 -1.95444 2.94768 0.0124919 0.0256125 -9.49175
4.812 1.2526 -3.41965 -3.64572 0.0124919 -0.706988 -7.29395
4.813 1.2526 4.13396 -13.9772 0.0124919 -0.584546 -5.82874
4.814 1.2526 3.40136 2.87257 0.0124919 -1.31715 -4.36354
4.815 1.2526 0.243358 18.9898 0.0124919 -2.17219 -10.251
4.816 1.2526 -1.22184 16.0594 1.23319 8.08422 0.738044
4.817 1.2526 2.66876 -4.45344 1.23319 -4.24755 19.0797
4.818 1.2526 1.20355 -2.98824 1.23319 3.07846 41.0577
4.819 1.2526 -3.41965 -9.58164 1.23319 8.93926 22.0101
4.82 1.2526 -3.92465 -13.9772 1.23319 8.20666 5.16027
4.821 1.2526 -3.41965 -13.1695 2.4539 9.67186 -8.75915
4.822 1.2526 -2.68705 -12.4369 2.4539 8.20666 4.40105
4.823 1.2526 -3.19205 -6.57613 2.4539 23.4688 30.7747
4.824 1.2526 -2.45945 0.749882 2.4539 19.0732 39.5659
4.825 0.031901 -1.72685 6.61069 2.4539 -2.78235 -1.45976
4.826 0.031901 -0.994249 2.94768 2.4539 -2.04975 -9.49175
4.827 0.031901 -3.19205 5.87809 3.6746 -4.36999 -0.700539
4.828 0.031901 -3.19205 6.61069 3.6746 -0.706988 1.49726
4.829 0.031901 0.470953 2.94768 3.6746 2.95602 0.738044
4.83 0.031901 0.470953 0.0172816 3.6746 2.95602 0.00544388
4.831 0.031901 -3.19205 -3.64572 3.6746 -2.90479 5.86625
4.832 0.031901 -3.92465 -8.77393 3.6746 -2.90479 6.59885
4.833 0.031901 -1.22184 -14.6347 3.6746 4.42122 -9.49175
4.834 0.031901 1.70856 -13.9021 3.6746 -0.706988 -1.43314
4.835 0.031901 -1.22184 -1.44792 3.6746 -2.04975 5.16027
4.836 0.031901 -3.41965 -9.50653 4.8953 -2.04975 11.0211
4.837 0.031901 -2.45945 -11.0468 4.8953 -1.31715 2.96247
4.838 0.031901 -1.72685 -3.72084 4.8953 -2.04975 1.47064
4.839 0.031901 -3.92465 3.60517 4.8953 6.61902 27.1117
4.84 0.031901 -3.41965 -2.98824 4.8953 8.08422 32.2399
4.841 0.031901 -3.19205 -7.30873 4.8953 -4.24755 13.1923
4.842 0.031901 -2.45945 -2.18052 4.8953 -3.51495 5.86625
4.843 0.031901 -0.994249 2.94768 4.8953 -2.17219 -1.45976
4.844 0.031901 -1.72685 2.94768 4.8953 -2.17219 -10.251
4.845 -1.1888 -1.22184 -13.1695 4.8953 -0.706988 -3.63094
4.846 -1.1888 2.44116 -12.4369 4.8953 2.22341 -1.43314
4.847 -1.1888 4.63896 -5.84352 4.8953 4.42122 0.0320622
4.848 -1.1888 7.56937 -8.77393 4.8953 2.95602 6.62547
4.849 -1.1888 9.76717 -13.9021 4.8953 -2.90479 13.2189
4.85 -1.1888 11.2324 -14.7099 4.8953 -4.36999 13.2189
4.851 -1.1888 -0.261648 -11.7794 4.8953 -4.24755 3.69507
4.852 -1.1888 10.7274 -10.3142 4.8953 -2.78235 -0.700539
4.853 -1.1888 19.5186 -13.2446 4.8953 -2.04975 7.35807
4.854 -1.1888 5.59916 -8.04133 6.11601 -2.04975 2.96247
4.855 -1.1888 -0.994249 1.48248 6.11601 4.42122 27.1117
4.856 -1.1888 -3.19205 0.0172816 6.11601 -0.706988 17.5879
4.857 -1.1888 1.93615 -10.9717 6.11601 2.95602 21.2775
4.858 -1.1888 1.93615 -10.2391 6.11601 4.42122 24.2079
4.859 -2.40951 -3.19205 16.1345 6.11601 -4.36999 16.1493
4.86 -2.40951 -1.22184 19.0649 6.11601 -2.78235 15.4167
4.861 -2.40951 1.70856 20.5301 6.11601 0.880655 22.7427
4.862 -2.40951 0.975958 21.2627 6.11601 -4.36999 16.1493
4.863 -2.40951 2.66876 16.1345 4.8953 6.00886 2.20325
4.864 -2.40951 4.13396 8.07589 4.8953 6.00886 16.1227
4.865 -2.40951 -0.261648 0.0172816 4.8953 8.08422 27.8443
4.866 -2.40951 -1.72685 -5.11092 4.8953 5.88642 32.9725
4.867 -2.40951 1.20355 -9.50653 4.8953 13.945 41.7637
4.868 -2.40951 1.20355 -8.84904 4.8953 15.4102 35.1703
4.869 -1.1888 -0.994249 0.674768 4.8953 0.758213 19.0531
4.87 -1.1888 -0.994249 -3.72084 4.8953 0.758213 6.59885
4.871 -1.1888 3.40136 -14.7099 4.8953 -2.90479 -5.85536
4.872 -1.1888 1.20355 -13.2446 4.8953 -2.90479 -3.63094
4.873 -1.1888 -3.92465 -1.52303 4.8953 3.68862 10.2885
4.874 -1.1888 -1.72685 -5.18604 4.8953 3.68862 6.62547
4.875 -1.1888 -2.45945 1.48248 4.8953 -0.706988 -6.58796
4.876 -1.1888 -3.92465 8.80849 4.8953 -2.78235 -11.6896
4.877 -1.1888 -2.68705 14.6693 3.6746 2.34586 -8.05316
4.878 -1.1888 -3.92465 17.5997 3.6746 8.20666 0.00544388
4.879 -1.1888 -1.95444 4.41289 3.6746 13.3349 -10.957
4.88 -1.1888 0.243358 6.61069 3.6746 2.34586 -3.63094
4.881 -1.1888 -3.41965 20.5301 3.6746 -3.51495 2.22986
4.882 -1.1888 -3.19205 8.80849 3.6746 -2.04975 5.16027
4.883 -1.1888 -0.994249 -7.30873 3.6746 -2.78235 10.2885
4.884 -1.1888 -1.72685 -2.25564 2.4539 -4.36999 10.2885
4.885 -1.1888 0.243358 18.2572 2.4539 -3.63739 12.4863
4.886 -1.1888 1.70856 20.455 2.4539 -4.36999 15.4167
4.887 -1.1888 2.44116 3.60517 2.4539 1.61326 5.16027
4.888 -1.1888 0.243358 -14.6347 2.4539 1.61326 0.764663
4.889 -1.1888 2.66876 0.749882 1.23319 -0.706988 -3.63094
4.89 0.031901 0.470953 -10.2391 1.23319 1.49081 -7.32056
4.891 0.031901 0.243358 17.5246 1.23319 5.15382 3.66845
4.892 0.031901 -1.22184 17.5246 1.23319 -3.63739 3.66845
4.893 0.031901 2.66876 -13.1695 1.23319 -0.706988 -6.58796
4.894 0.031901 1.20355 -5.11092 0.0124919 5.88642 -10.251
4.895 0.031901 2.44116 2.21508 0.0124919 13.2124 -9.49175
4.896 0.031901 7.56937 1.48248 0.0124919 19.0732 -2.16574
4.897 0.031901 -0.489243 -4.37832 0.0124919 2.95602 2.22986
4.898 0.031901 0.470953 -4.45344 0.0124919 -3.51495 13.9515
4.899 0.031901 0.243358 17.5246 -1.20821 2.34586 25.6731
4.9 0.031901 16.3606 40.9678 -1.20821 7.47406 25.6731
4.901 0.031901 0.470953 -0.715319 -1.20821 11.8697 6.62547
4.902 0.031901 1.93615 4.41289 -1.20821 8.20666 -8.78577
4.903 0.031901 -3.41965 -9.50653 -1.20821 -1.31715 8.06405
4.904 0.031901 -3.41965 -9.50653 -1.20821 -2.90479 9.52925
4.905 0.031901 -2.68705 1.48248 -1.20821 2.22341 1.47064
4.906 0.031901 -2.68705 -2.18052 -1.20821 1.49081 2.93585
4.907 0.031901 -1.95444 1.48248 -1.20821 4.54366 18.3205
4.908 0.031901 -1.22184 6.61069 -1.20821 8.20666 13.9249
4.909 0.031901 0.243358 -10.2391 -1.20821 0.0256125 3.66845
4.91 0.031901 2.44116 -11.7794 -1.20821 -0.706988 -6.58796
4.911 0.031901 0.243358 -4.45344 -1.20821 -1.31715 -8.02655
4.912 0.031901 0.470953 -9.58164 -2.42891 -1.31715 -10.9836
4.913 0.031901 9.99476 2.21508 -2.42891 -2.90479 6.59885
4.914 0.031901 9.99476 2.94768 -2.42891 5.88642 7.33145
4.915 0.031901 -3.41965 -12.4369 -2.42891 15.4102 -5.82874
4.916 0.031901 -1.22184 -11.7794 -2.42891 11.7472 0.764663
4.917 0.031901 0.975958 -5.91864 -2.42891 11.1371 6.62547
4.918 0.031901 -0.489243 -14.6347 -2.42891 3.07846 12.4863
4.919 0.031901 -3.92465 -9.58164 -2.42891 -2.04975 2.22986
4.92 0.031901 -3.92465 -5.91864 -2.42891 0.148055 1.49726
4.921 0.031901 -0.994249 -10.3142 -2.42891 -2.17219 -7.29395
4.922 0.031901 -3.19205 -5.91864 -3.64962 -4.36999 -3.63094
4.923 0.031901 0.243358 2.87257 -3.64962 -2.78235 -6.56135
4.924 0.031901 0.243358 -0.790434 -3.64962 -2.04975 -2.16574
4.925 0.031901 -3.41965 -8.04133 -3.64962 -4.24755 6.62547
4.926 0.031901 -3.92465 5.14549 -3.64962 -4.24755 6.62547
4.927 0.031901 1.20355 17.5997 -3.64962 -0.584546 2.96247
4.928 -1.1888 6.33176 22.7279 -3.64962 -0.584546 2.96247
4.929 -1.1888 12.1926 5.14549 -3.64962 0.148055 16.1493
4.93 -1.1888 15.123 2.21508 -3.64962 -1.31715 16.1493
4.931 -1.1888 -0.489243 6.61069 -3.64962 3.68862 10.2885
4.932 -1.1888 0.243358 5.14549 -3.64962 2.22341 6.62547
4.933 -1.1888 -2.68705 1.40737 -3.64962 -0.584546 3.69507
4.934 -1.1888 -1.22184 16.0594 -3.64962 -0.584546 -7.29395
4.935 -1.1888 -2.45945 -5.91864 -3.64962 -2.90479 -6.58796
4.936 -1.1888 -0.994249 -11.7794 -4.87032 -0.706988 -10.9836
4.937 -1.1888 -3.41965 -3.72084 -4.87032 -2.90479 -6.58796
4.938 0.031901 -1.95444 -5.91864 -4.87032 -4.36999 -1.45976
4.939 0.031901 2.66876 24.1931 -4.87032 -1.31715 -11.6896
4.94 0.031901 1.93615 27.1235 -4.87032 -2.04975 -6.58796
4.941 0.031901 -2.68705 -3.64572 -4.87032 -1.43959 19.0531
4.942 0.031901 -0.489243 -10.2391 -4.87032 -4.36999 19.0531
4.943 0.031901 1.70856 -14.7099 -4.87032 -2.04975 15.3901
4.944 0.031901 -0.489243 -13.9021 -4.87032 -3.51495 9.52925
4.945 0.031901 -0.994249 4.41289 -4.87032 0.758213 5.13365
4.946 0.031901 2.66876 7.34329 -4.87032 2.95602 -7.32056
4.947 0.031901 -0.994249 -10.2391 -4.87032 5.88642 -3.63094
4.948 0.031901 -1.22184 -12.512 -4.87032 5.88642 -2.89834
4.949 0.031901 4.63896 -11.7043 -4.87032 -2.78235 0.764663
4.95 0.031901 3.90636 -13.9021 -4.87032 -2.78235 1.49726
4.951 0.031901 -0.489243 8.00078 -4.87032 -2.90479 -8.75915
4.952 0.031901 -1.22184 11.6638 -4.87032 -4.36999 -7.29395
4.953 0.031901 -1.95444 21.1876 -4.87032 -2.04975 -2.16574
4.954 0.031901 -3.92465 7.26818 -4.87032 -1.31715 -4.36354
4.955 0.031901 3.90636 13.8616 -4.87032 0.880655 -3.63094
4.956 0.031901 6.10416 16.792 -4.87032 0.880655 -4.36354
4.957 0.031901 -1.72685 -13.1695 -4.87032 -0.706988 -10.251
4.958 0.031901 1.20355 3.68029 -4.87032 -0.706988 -10.957
4.959 0.031901 3.40136 17.5997 -4.87032 -2.90479 -5.09614
4.96 0.031901 8.52956 21.2627 -4.87032 -2.90479 -5.09614
4.961 0.031901 -0.261648 14.6693 -4.87032 0.0256125 -10.957
4.962 0.031901 -3.19205 12.4715 -4.87032 -0.706988 -6.58796
4.963 0.031901 -0.994249 2.94768 -4.87032 -2.78235 -1.45976
4.964 0.031901 -0.994249 -10.3142 -4.87032 -3.51495 -3.65756
4.965 0.031901 -3.92465 8.73338 -4.87032 -2.90479 -9.51837
4.966 0.031901 -3.41965 11.6638 -4.87032 -0.706988 -10.957
4.967 0.031901 -3.41965 4.33777 -4.87032 0.0256125 -7.29395
4.968 0.031901 -1.22184 4.33777 -4.87032 -0.706988 -7.29395
4.969 0.031901 0.975958 13.8616 -4.87032 -0.584546 -7.32056
4.97 0.031901 2.44116 14.5942 -4.87032 -0.584546 -9.51837
4.971 0.031901 -3.92465 -10.9717 -4.87032 -2.90479 -11.6896
4.972 0.031901 -3.92465 -10.9717 -4.87032 -4.36999 -10.957
4.973 0.031901 -0.994249 -8.11644 -4.87032 -2.04975 -9.49175
4.974 0.031901 2.66876 -14.6347 -4.87032 -1.31715 -9.51837
4.975 0.031901 6.33176 -0.715319 -4.87032 0.880655 -8.75915
4.976 0.031901 4.13396 5.14549 -4.87032 3.81106 -3.63094
4.977 0.031901 -2.45945 10.2737 -4.87032 -0.584546 1.49726
4.978 0.031901 -3.19205 6.61069 -4.87032 -0.706988 -8.02655
4.979 0.031901 -3.92465 12.4715 -4.87032 8.08422 -5.09614
4.98 0.031901 -3.41965 13.9367 -4.87032 7.35162 -0.700539
4.981 0.031901 -1.22184 12.4715 -4.87032 -3.51495 2.96247
4.982 0.031901 -1.95444 -0.715319 -4.87032 -2.17219 2.22986
4.983 0.031901 0.243358 -12.4369 -4.87032 -3.51495 -5.85536
4.984 0.031901 -0.489243 -10.2391 -3.64962 3.81106 -10.2243
4.985 -1.1888 -3.92465 -13.1695 -3.64962 9.67186 -9.51837
4.986 0.031901 -3.92465 10.1986 -3.64962 -0.584546 -1.45976
4.987 -1.1888 -0.489243 35.107 -3.64962 1.49081 -2.16574
4.988 0.031901 -1.22184 44.6308 -3.64962 -3.51495 2.22986
4.989 0.031901 -2.45945 26.3158 -3.64962 -0.584546 -2.89834
4.99 0.031901 -2.45945 5.07037 -3.64962 -1.31715 -10.9836
4.991 0.031901 -3.19205 -14.7099 -2.42891 -2.90479 -3.65756
4.992 0.031901 -1.95444 -11.7043 -2.42891 -2.90479 -3.65756
4.993 0.031901 0.243358 -2.18052 -2.42891 0.148055 17.6145
4.994 0.031901 -1.22184 16.1345 -2.42891 8.93926 24.2079
4.995 0.031901 -3.41965 30.0539 -2.42891 9.54942 29.3361
4.996 0.031901 -0.261648 18.3323 -2.42891 15.4102 22.7427
4.997 0.031901 7.06436 -2.18052 -1.20821 4.54366 6.62547
4.998 0.031901 9.26216 -5.84352 -1.20821 11.8697 0.738044
4.999 0.031901 -2.68705 -14.6347 -1.20821 7.35162 30.0421
5 0.031901 -1.95444 -14.7099 -1.20821 2.95602 21.9835
5.001 0.031901 2.44116 -10.9717 -1.20821 -1.31715 15.3901
5.002 0.031901 0.975958 -10.9717 0.0124919 -2.04975 0.738044
5.003 0.031901 -3.92465 -13.9772 0.0124919 -1.31715 -10.9836
5.004 0.031901 -0.994249 -14.7099 0.0124919 -1.31715 -8.75915
5.005 0.031901 0.470953 -13.2446 0.0124919 0.880655 0.00544388
5.006 0.031901 0.470953 -13.9021 0.0124919 -0.584546 4.40105
5.007 1.2526 -1.22184 -11.7794 0.0124919 -0.706988 -11.6896
5.008 1.2526 -1.22184 -8.84904 0.0124919 2.22341 -7.29395
5.009 1.2526 -1.22184 -6.65124 0.0124919 -1.43959 -10.251
5.01 1.2526 -3.41965 -8.11644 0.0124919 -2.90479 -8.75915
5.011 1.2526 -0.994249 -14.6347 1.23319 -3.63739 0.0320622
5.012 1.2526 6.33176 -13.1695 1.23319 -1.31715 -1.43314
5.013 1.2526 1.70856 -9.58164 1.23319 6.00886 -6.58796
5.014 1.2526 3.17376 -5.91864 1.23319 8.20666 -4.36354
5.015 1.2526 4.63896 -8.04133 1.23319 2.95602 -5.82874
5.016 1.2526 6.10416 -0.715319 1.23319 1.49081 -2.89834
5.017 1.2526 18.786 5.87809 1.23319 -4.36999 -5.82874
5.018 1.2526 18.786 7.34329 1.23319 0.880655 -5.82874
5.019 1.2526 -0.994249 -10.2391 2.4539 9.67186 12.4863
5.02 1.2526 -3.19205 -7.38384 2.4539 6.74146 7.35807
5.021 1.2526 -1.22184 3.60517 2.4539 4.42122 -8.05316
5.022 1.2526 -1.22184 3.60517 2.4539 3.68862 -9.51837
5.023 1.2526 0.470953 -13.2446 2.4539 -2.17219 -3.63094
5.024 1.2526 -0.261648 -11.7043 2.4539 -0.706988 -5.82874
5.025 2.47331 -3.92465 -8.04133 2.4539 -1.31715 -10.957
5.026 2.47331 -3.92465 -4.37832 2.4539 0.880655 -6.58796
5.027 2.47331 -2.45945 -0.715319 3.6746 0.758213 -1.45976
5.028 2.47331 1.20355 -2.18052 3.6746 0.758213 -10.251
5.029 2.47331 4.13396 -4.45344 3.6746 3.68862 -5.12276
5.03 2.47331 2.66876 -2.98824 3.6746 8.08422 2.20325
5.031 2.47331 -3.19205 -5.84352 3.6746 -1.31715 7.33145
5.032 2.47331 -1.22184 0.749882 3.6746 -1.31715 5.86625
5.033 2.47331 3.17376 -8.04133 3.6746 -3.51495 -10.957
5.034 2.47331 3.90636 -10.2391 3.6746 0.758213 -9.49175
5.035 2.47331 -2.45945 -11.7043 3.6746 6.61902 -5.12276
5.036 2.47331 -3.19205 -10.2391 3.6746 7.35162 -5.12276
5.037 1.2526 -1.95444 -13.1695 3.6746 3.07846 2.96247
5.038 1.2526 -1.22184 -14.7099 3.6746 6.74146 -1.43314
5.039 1.2526 -3.19205 -12.512 3.6746 -1.31715 -5.82874
5.04 1.2526 -3.19205 -14.7099 3.6746 -0.584546 -6.56135
5.041 1.2526 -0.994249 -10.9717 3.6746 -2.78235 -4.39016
5.042 1.2526 -0.261648 -10.2391 3.6746 -4.36999 -4.39016
5.043 1.2526 -0.994249 -5.84352 3.6746 1.61326 -0.700539
5.044 1.2526 -0.994249 -4.37832 3.6746 1.61326 -0.700539
5.045 1.2526 -2.45945 -0.715319 3.6746 -0.706988 2.93585
5.046 1.2526 -3.19205 1.48248 3.6746 0.758213 5.86625
5.047 1.2526 -3.19205 -8.04133 3.6746 -2.04975 -7.29395
5.048 1.2526 -3.41965 -11.7794 3.6746 -0.584546 -6.56135
5.049 1.2526 -1.22184 -2.25564 3.6746 -2.17219 0.00544388
5.05 1.2526 -0.489243 4.33777 3.6746 1.49081 0.00544388
5.051 1.2526 -1.95444 8.73338 3.6746 5.15382 -4.36354
5.052 1.2526 -3.92465 8.73338 3.6746 2.95602 -2.16574
5.053 1.2526 -2.45945 -5.91864 3.6746 -2.04975 -0.700539
5.054 1.2526 0.470953 -11.0468 3.6746 -2.78235 10.2885
5.055 1.2526 1.93615 -14.7099 3.6746 -2.17219 21.2775
5.056 1.2526 0.470953 -12.512 3.6746 -2.90479 17.6145
5.057 1.2526 -3.41965 4.33777 3.6746 -4.36999 -7.29395
5.058 0.031901 -3.41965 -6.65124 3.6746 -4.36999 -10.251
5.059 0.031901 -1.72685 -0.715319 3.6746 -2.90479 -6.58796
5.06 0.031901 -0.994249 24.9257 3.6746 -0.706988 2.20325
5.061 0.031901 0.470953 45.4385 3.6746 0.758213 9.52925
5.062 0.031901 -0.261648 43.2407 3.6746 -0.706988 3.66845
5.063 0.031901 -2.68705 14.6693 3.6746 -2.90479 -10.251
5.064 0.031901 0.243358 -3.64572 3.6746 -2.17219 -6.56135
5.065 0.031901 -2.68705 -10.3142 3.6746 0.0256125 -0.700539
5.066 0.031901 0.243358 7.26818 3.6746 -0.706988 -2.16574
5.067 0.031901 3.17376 24.118 3.6746 0.880655 -7.29395
5.068 0.031901 2.44116 24.118 3.6746 3.81106 -6.56135
5.069 0.031901 -1.22184 -12.4369 3.6746 4.42122 -10.2243
5.07 0.031901 -0.261648 -7.30873 3.6746 4.42122 -10.2243
5.071 0.031901 6.33176 0.674768 3.6746 -0.706988 -5.82874
5.072 0.031901 4.13396 11.6638 3.6746 -3.63739 -8.02655
5.073 0.031901 -3.92465 -7.38384 3.6746 -3.51495 -2.92496
5.074 0.031901 -3.19205 -8.11644 2.4539 -1.31715 9.52925
5.075 0.031901 -3.41965 -0.790434 2.4539 0.880655 21.9835
5.076 0.031901 -1.22184 -6.65124 2.4539 1.61326 22.7161
5.077 0.031901 -0.994249 8.80849 2.4539 -2.90479 -2.92496
5.078 -1.1888 -0.994249 9.54109 2.4539 -0.706988 -8.02655
5.079 -1.1888 -3.92465 -2.18052 2.4539 -2.90479 2.22986
5.08 -1.1888 -3.92465 -5.11092 2.4539 -4.36999 5.16027
5.081 -1.1888 4.86656 -13.9021 2.4539 -2.17219 -7.29395
5.082 -1.1888 4.86656 11.6638 2.4539 -1.43959 -10.9836
5.083 -1.1888 -2.45945 36.5722 2.4539 -2.17219 -5.82874
5.084 -1.1888 -3.41965 33.6418 1.23319 -4.36999 -0.700539
5.085 -1.1888 -1.95444 10.1986 1.23319 -2.78235 5.16027
5.086 -1.1888 0.243358 -0.790434 1.23319 -2.04975 7.35807
5.087 -1.1888 2.44116 -13.2446 1.23319 -2.04975 10.2885
5.088 -1.1888 6.10416 -8.04133 0.0124919 -2.78235 8.82327
5.089 -1.1888 9.03457 -2.18052 0.0124919 -4.36999 10.2885
5.09 -1.1888 6.10416 5.87809 0.0124919 -2.90479 9.55587
5.091 -1.1888 -1.95444 -11.7794 0.0124919 -0.706988 2.96247
5.092 -1.1888 -3.41965 -9.58164 0.0124919 1.49081 1.49726
5.093 -1.1888 2.66876 8.00078 -1.20821 4.42122 -5.82874
5.094 -1.1888 -3.19205 13.8616 -1.20821 5.88642 -5.09614
5.095 -1.1888 -3.92465 -0.057833 -1.20821 -2.90479 4.42767
5.096 -1.1888 -3.92465 -4.45344 -1.20821 0.880655 9.55587
5.097 -1.1888 0.470953 18.9898 -1.20821 8.20666 17.6145
5.098 -1.1888 3.40136 20.455 -2.42891 0.880655 6.62547
5.099 -1.1888 0.470953 2.94768 -2.42891 7.35162 -2.92496
5.1 -1.1888 -2.45945 11.7389 -2.42891 4.42122 -9.49175
5.101 -1.1888 -3.41965 -5.84352 -2.42891 3.81106 13.2189
5.102 -1.1888 1.70856 -5.18604 -2.42891 3.07846 7.35807
5.103 -1.1888 6.10416 11.6638 -2.42891 2.22341 -0.700539
5.104 -1.1888 6.10416 11.6638 -2.42891 3.68862 -6.58796
5.105 -1.1888 -2.45945 -0.715319 -3.64962 5.15382 8.06405
5.106 -1.1888 -0.994249 -2.91312 -3.64962 2.95602 3.66845
5.107 -1.1888 1.93615 -6.65124 -3.64962 -4.36999 8.79665
5.108 -1.1888 1.93615 -4.45344 -3.64962 2.95602 12.4597
5.109 -1.1888 -3.41965 -14.7099 -3.64962 0.758213 14.6575
5.11 -1.1888 -1.22184 -10.3142 -3.64962 -2.90479 10.2619
5.111 -1.1888 -3.19205 -13.9021 -4.87032 -2.78235 -5.12276
5.112 -1.1888 -3.19205 -2.18052 -4.87032 -2.78235 -10.957
5.113 -1.1888 -3.41965 6.61069 -4.87032 -2.78235 -3.63094
5.114 -1.1888 0.243358 5.14549 -4.87032 2.34586 1.49726
5.115 -1.1888 3.90636 -10.9717 -4.87032 -2.78235 8.82327
5.116 -1.1888 0.975958 -14.7099 -4.87032 5.15382 13.9515
5.117 -1.1888 -1.22184 -7.38384 -4.87032 16.8754 19.0797
5.118 -1.1888 -1.95444 -8.11644 -4.87032 13.2124 18.3471
5.119 -1.1888 -3.41965 -12.4369 -6.09102 -3.63739 -2.89834
5.12 -1.1888 -3.41965 -10.9717 -6.09102 4.54366 0.0320622
5.121 -1.1888 3.40136 0.749882 -6.09102 4.42122 3.69507
5.122 -1.1888 5.59916 -2.18052 -6.09102 15.4102 5.16027
5.123 -1.1888 -1.22184 -2.98824 -6.09102 2.95602 5.89287
5.124 -1.1888 3.17376 8.73338 -6.09102 -0.706988 8.82327
5.125 -1.1888 3.40136 -13.9021 -6.09102 -4.36999 3.66845
5.126 -1.1888 2.66876 -13.1695 -6.09102 0.880655 19.0531
5.127 -1.1888 -1.22184 -12.4369 -6.09102 6.74146 -5.12276
5.128 -1.1888 0.975958 -9.50653 -6.09102 -2.04975 0.0320622
5.129 -1.1888 7.56937 -13.9021 -6.09102 13.2124 16.1493
5.13 0.031901 6.83676 -8.77393 -6.09102 2.95602 12.4863
5.131 0.031901 -2.68705 5.14549 -6.09102 9.54942 -7.29395
5.132 0.031901 -3.41965 2.94768 -6.09102 10.282 -8.78577
5.133 0.031901 3.90636 -12.512 -6.09102 -2.90479 0.00544388
5.134 0.031901 3.90636 -13.9021 -6.09102 -2.04975 1.47064
5.135 0.031901 -3.19205 2.21508 -6.09102 0.880655 2.20325
5.136 0.031901 -3.92465 -3.64572 -6.09102 -1.31715 2.20325
5.137 0.031901 3.17376 -13.1695 -6.09102 -4.24755 -6.56135
5.138 0.031901 -3.19205 -13.1695 -6.09102 2.95602 -0.700539
5.139 0.031901 16.5882 -6.65124 -6.09102 9.54942 -10.957
5.14 0.031901 7.79696 -0.790434 -6.09102 9.54942 -10.957
5.141 0.031901 -2.45945 4.33777 -6.09102 13.3349 -4.36354
5.142 0.031901 0.470953 6.53557 -6.09102 16.9979 -8.02655
5.143 0.031901 -2.45945 2.13997 -6.09102 2.34586 -10.9836
5.144 0.031901 -0.994249 -8.84904 -6.09102 -3.51495 -6.58796
5.145 0.031901 2.66876 -10.9717 -6.09102 0.0256125 -1.45976
5.146 0.031901 2.66876 -10.9717 -6.09102 -2.90479 -7.32056
5.147 0.031901 -2.68705 -14.6347 -6.09102 3.81106 1.49726
5.148 0.031901 0.243358 -8.84904 -6.09102 -2.78235 -5.82874
5.149 0.031901 -2.68705 -0.790434 -6.09102 -1.31715 -9.49175
5.15 0.031901 -2.68705 -0.057833 -6.09102 6.00886 -8.75915
5.151 0.031901 0.975958 -2.25564 -6.09102 -2.04975 -10.957
5.152 0.031901 1.70856 -6.65124 -6.09102 0.758213 -8.78577
5.153 0.031901 -3.19205 -11.7794 -6.09102 8.20666 -7.29395
5.154 0.031901 -2.45945 -10.9717 -6.09102 10.4045 -7.29395
5.155 0.031901 -3.41965 -4.37832 -6.09102 0.758213 5.13365
5.156 0.031901 -3.41965 -4.37832 -6.09102 -0.706988 3.66845
5.157 0.031901 2.66876 -11.0468 -6.09102 2.34586 -10.957
5.158 0.031901 0.470953 -2.98824 -6.09102 2.34586 -11.6896
5.159 1.2526 -3.41965 3.60517 -6.09102 9.54942 -10.957
5.16 1.2526 -3.19205 0.674768 -6.09102 0.0256125 -9.49175
5.161 1.2526 2.44116 -10.9717 -6.09102 -4.36999 -7.32056
5.162 1.2526 1.70856 -2.18052 -6.09102 -4.24755 -6.58796
5.163 1.2526 3.90636 -13.2446 -6.09102 -2.17219 -3.63094
5.164 1.2526 7.56937 -1.52303 -6.09102 -2.17219 -3.63094
5.165 1.2526 0.243358 8.00078 -4.87032 9.67186 1.49726
5.166 1.2526 -1.22184 -6.65124 -4.87032 9.67186 5.89287
5.167 1.2526 3.17376 -10.9717 -4.87032 9.54942 8.82327
5.168 1.2526 3.90636 -10.2391 -4.87032 -0.706988 16.1493
5.169 2.47331 13.6578 -13.9021 -4.87032 2.34586 22.0101
5.17 2.47331 17.3208 -6.65124 -3.64962 -1.31715 20.5449
5.171 2.47331 0.470953 10.1986 -3.64962 -3.63739 4.42767
5.172 2.47331 -3.19205 21.9202 -3.64962 -0.706988 -7.32056
5.173 2.47331 -2.68705 29.9788 -3.64962 0.880655 10.2619
5.174 2.47331 -3.92465 15.3268 -3.64962 -0.584546 12.4597
5.175 2.47331 -0.994249 6.53557 -3.64962 -3.63739 6.59885
5.176 2.47331 -1.72685 -8.11644 -2.42891 -0.706988 5.86625
5.177 2.47331 -3.41965 -7.30873 -2.42891 5.15382 21.2509
5.178 2.47331 -3.92465 2.21508 -2.42891 1.49081 21.2509
5.179 2.47331 -3.41965 -7.30873 -2.42891 3.81106 8.06405
5.18 2.47331 -2.68705 -8.04133 -2.42891 3.07846 -1.45976
5.181 2.47331 -3.19205 -2.18052 -2.42891 15.4102 -10.251
5.182 2.47331 0.470953 1.48248 -2.42891 5.88642 -5.09614
5.183 2.47331 -3.19205 -11.7794 -1.20821 0.148055 -0.700539
5.184 2.47331 -3.92465 -6.65124 -1.20821 -1.31715 5.16027
5.185 2.47331 -3.92465 -2.98824 -1.20821 2.34586 13.2189
5.186 2.47331 -2.68705 -8.11644 -1.20821 2.34586 16.1493
5.187 2.47331 -1.22184 -2.98824 0.0124919 -0.584546 19.0797
5.188 2.47331 -0.489243 5.07037 0.0124919 -3.51495 19.8123
5.189 2.47331 0.243358 12.3964 0.0124919 -2.17219 5.89287
5.19 2.47331 1.70856 6.53557 0.0124919 -2.90479 -0.700539
5.191 2.47331 -3.92465 -11.7794 0.0124919 0.880655 -5.82874
5.192 2.47331 -3.92465 -12.512 1.23319 6.74146 7.33145
5.193 2.47331 3.90636 -12.512 1.23319 -4.36999 33.7051
5.194 2.47331 6.10416 -12.4369 1.23319 -4.36999 39.5659
5.195 2.47331 21.7164 -6.57613 2.4539 0.880655 13.9249
5.196 2.47331 20.9838 -7.30873 2.4539 -1.31715 17.5879
5.197 2.47331 1.20355 -2.98824 2.4539 5.88642 33.7051
5.198 2.47331 -0.994249 -0.790434 2.4539 2.95602 27.1117
5.199 2.47331 -3.19205 -5.18604 2.4539 6.61902 -5.85536
5.2 2.47331 -1.72685 -6.65124 2.4539 8.08422 -8.05316
5.201 2.47331 -3.19205 -13.1695 3.6746 4.54366 5.16027
5.202 2.47331 -3.41965 -13.1695 3.6746 0.880655 6.62547
5.203 2.47331 -2.68705 -2.98824 3.6746 -2.17219 12.4863
5.204 2.47331 -2.68705 -3.72084 3.6746 -1.43959 2.22986
5.205 2.47331 -1.22184 -12.512 3.6746 -4.36999 -1.45976
5.206 2.47331 -0.489243 -13.9772 4.8953 1.61326 0.738044
5.207 2.47331 -3.41965 -13.1695 4.8953 -3.63739 -1.45976
5.208 2.47331 -3.92465 -2.91312 4.8953 -3.63739 -8.05316
5.209 2.47331 -2.45945 7.34329 4.8953 1.61326 -10.2243
5.21 2.47331 -3.19205 5.14549 4.8953 -2.78235 -3.65756
5.211 2.47331 -3.41965 -11.7043 6.11601 -3.63739 -7.32056
5.212 2.47331 -3.41965 -7.30873 6.11601 -1.43959 -6.58796
5.213 2.47331 -1.22184 -13.1695 6.11601 0.758213 -10.251
5.214 2.47331 -1.22184 -10.9717 6.11601 0.758213 -10.9836
5.215 2.47331 -3.41965 16.1345 6.11601 3.07846 -10.251
5.216 2.47331 -3.92465 16.1345 6.11601 0.880655 -5.85536
5.217 2.47331 -1.22184 -2.91312 6.11601 -2.78235 2.20325
5.218 2.47331 -0.489243 -2.91312 6.11601 -3.51495 9.52925
5.219 2.47331 0.243358 7.34329 6.11601 2.34586 -8.05316
5.22 1.2526 0.243358 14.6693 6.11601 6.00886 -9.49175
5.221 1.2526 -1.95444 6.61069 6.11601 0.880655 -3.63094
5.222 1.2526 -0.994249 -12.4369 6.11601 -2.04975 -9.51837
5.223 1.2526 6.33176 -0.790434 6.11601 -4.24755 8.06405
5.224 1.2526 9.26216 -0.790434 6.11601 -1.43959 8.79665
5.225 1.2526 0.470953 -13.9021 6.11601 -2.78235 -9.51837
5.226 1.2526 -0.994249 -11.7043 6.11601 0.148055 -8.75915
5.227 1.2526 -3.19205 -3.72084 6.11601 2.34586 -2.89834
5.228 1.2526 -3.19205 0.674768 6.11601 -0.584546 -2.16574
5.229 1.2526 -3.92465 -5.84352 6.11601 0.758213 1.49726
5.23 1.2526 -2.68705 -3.64572 6.11601 0.0256125 2.96247
5.231 1.2526 -1.22184 -10.9717 6.11601 -2.78235 5.16027
5.232 1.2526 -0.489243 -9.58164 6.11601 -1.31715 6.62547
5.233 1.2526 1.70856 -0.790434 6.11601 0.880655 -5.82874
5.234 1.2526 2.44116 2.87257 6.11601 -0.584546 -10.957
5.235 1.2526 -1.22184 -12.512 6.11601 3.68862 -9.51837
5.236 1.2526 -2.45945 -11.7794 6.11601 3.68862 -10.251
5.237 1.2526 2.66876 -0.790434 6.11601 -3.51495 -11.6896
5.238 1.2526 2.66876 -11.0468 6.11601 -1.31715 -10.9836
5.239 1.2526 0.470953 6.61069 6.11601 2.34586 -4.39016
5.24 1.2526 1.20355 8.80849 6.11601 -2.78235 -11.6896
5.241 0.031901 -2.45945 20.5301 4.8953 -3.51495 -3.63094
5.242 0.031901 -2.45945 21.9953 4.8953 -2.78235 -2.16574
5.243 0.031901 -3.19205 12.4715 4.8953 -2.78235 -1.43314
5.244 0.031901 -3.19205 2.21508 4.8953 -4.24755 -1.43314
5.245 0.031901 -2.45945 -5.84352 4.8953 -3.63739 -8.02655
5.246 0.031901 -2.45945 -11.7794 4.8953 -3.51495 -10.251
5.247 0.031901 -1.22184 -0.057833 4.8953 -4.24755 -5.85536
5.248 0.031901 -1.95444 -0.790434 4.8953 -2.78235 -11.6896
5.249 0.031901 -3.41965 -5.91864 4.8953 -2.04975 -7.29395
5.25 0.031901 -1.95444 -0.057833 4.8953 -1.31715 -6.56135
5.251 0.031901 -0.489243 17.5246 3.6746 0.880655 -10.957
5.252 0.031901 -0.489243 15.3268 3.6746 2.34586 -10.957
5.253 0.031901 -1.72685 -13.1695 3.6746 -2.17219 -9.51837
5.254 0.031901 -1.72685 -10.9717 3.6746 -3.63739 -5.12276
5.255 0.031901 -1.22184 -11.7794 3.6746 -1.31715 -8.75915
5.256 0.031901 -1.22184 -13.1695 3.6746 -0.584546 -0.700539
5.257 0.031901 -3.19205 2.21508 3.6746 1.61326 6.62547
5.258 0.031901 -0.261648 6.61069 3.6746 0.880655 4.42767
5.259 -1.1888 -3.19205 11.0063 3.6746 0.0256125 -1.45976
5.26 -1.1888 -1.95444 13.2041 3.6746 0.758213 2.20325
5.261 -1.1888 -2.45945 21.2627 3.6746 -2.04975 4.40105
5.262 -1.1888 -2.45945 21.2627 3.6746 -3.51495 8.79665
5.263 -1.1888 -1.95444 8.80849 2.4539 4.42122 12.4597
5.264 -1.1888 -1.95444 10.2737 2.4539 0.758213 8.79665
5.265 -1.1888 -3.19205 33.7169 2.4539 -4.36999 -7.29395
5.266 -1.1888 -1.72685 16.8671 2.4539 -3.63739 1.49726
5.267 -1.1888 2.44116 6.53557 2.4539 -2.90479 8.82327
5.268 -1.1888 3.90636 32.1766 2.4539 -3.63739 2.96247
5.269 -1.1888 6.10416 5.07037 1.23319 -2.78235 -10.2243
5.27 -1.1888 4.63896 -8.11644 1.23319 -2.04975 -10.251
5.271 -1.1888 -3.19205 -12.4369 1.23319 -1.31715 -6.58796
5.272 -1.1888 -1.72685 -13.1695 1.23319 -1.31715 -2.19236
5.273 -1.1888 7.56937 47.5612 0.0124919 -2.78235 1.47064
5.274 -1.1888 6.83676 47.5612 0.0124919 -4.24755 -5.85536
5.275 -1.1888 7.06436 9.46598 0.0124919 -3.63739 -9.51837
5.276 -1.1888 -0.261648 -1.52303 0.0124919 -2.90479 -8.05316
5.277 -1.1888 4.13396 -4.37832 0.0124919 -3.51495 -1.45976
5.278 -1.1888 4.13396 18.3323 0.0124919 4.54366 -7.32056
5.279 -1.1888 0.243358 37.3799 -1.20821 4.42122 6.59885
5.28 -1.1888 0.243358 24.9257 -1.20821 10.282 13.9249
5.281 0.031901 -1.72685 12.4715 -1.20821 -4.24755 2.96247
5.282 0.031901 2.66876 -14.6347 -1.20821 -0.584546 11.7537
5.283 0.031901 -1.22184 10.9312 -1.20821 2.34586 17.6145
5.284 0.031901 2.44116 37.3048 -1.20821 0.880655 13.9515
5.285 0.031901 -1.95444 58.5502 -1.20821 -3.51495 -10.251
5.286 0.031901 -3.41965 32.1766 -2.42891 -2.04975 4.40105
5.287 0.031901 -3.41965 -8.84904 -2.42891 1.61326 16.8553
5.288 0.031901 -3.19205 -5.91864 -2.42891 1.61326 6.59885
5.289 0.031901 -0.261648 8.00078 -2.42891 -1.31715 19.8123
5.29 0.031901 1.20355 -8.11644 -2.42891 -2.90479 22.7427
5.291 0.031901 -3.41965 -0.715319 -2.42891 2.95602 11.0211
5.292 0.031901 -0.489243 -13.9021 -2.42891 7.35162 3.69507
5.293 0.031901 1.70856 2.87257 -3.64962 6.74146 12.4863
5.294 0.031901 2.44116 2.13997 -3.64962 6.00886 11.0211
5.295 0.031901 -3.92465 -5.11092 -3.64962 -4.36999 -5.09614
5.296 0.031901 3.40136 0.749882 -3.64962 0.148055 -2.16574
5.297 0.031901 -2.68705 -10.3142 -3.64962 -2.78235 -10.957
5.298 0.031901 9.03457 -9.58164 -3.64962 -2.78235 -8.05316
5.299 0.031901 -1.22184 -5.84352 -3.64962 -3.51495 -3.65756
5.3 0.031901 1.20355 -0.715319 -4.87032 -4.36999 -10.251
5.301 0.031901 -1.22184 4.41289 -4.87032 -2.78235 5.89287
5.302 0.031901 2.44116 -6.57613 -4.87032 0.880655 2.96247
5.303 0.031901 4.63896 10.9312 -4.87032 5.27626 -8.78577
5.304 0.031901 3.17376 11.6638 -4.87032 6.74146 -5.12276
5.305 0.031901 -2.45945 -8.11644 -4.87032 5.27626 -1.45976
5.306 -1.1888 4.13396 -11.7794 -4.87032 2.34586 10.9945
5.307 -1.1888 -0.994249 -13.2446 -4.87032 0.148055 21.9835
5.308 -1.1888 -2.68705 -11.7794 -4.87032 -2.90479 30.7747
5.309 -1.1888 0.243358 -5.91864 -4.87032 4.42122 0.738044
5.31 -1.1888 -3.41965 -11.7794 -4.87032 5.88642 -8.75915
5.311 -1.1888 2.44116 -2.91312 -4.87032 1.49081 4.42767
5.312 -1.1888 3.90636 2.13997 -4.87032 -0.706988 5.16027
5.313 -1.1888 7.56937 -14.7099 -6.09102 -3.63739 -0.700539
5.314 -1.1888 10.4998 -6.57613 -6.09102 -4.24755 -5.09614
5.315 -1.1888 12.6976 0.0172816 -6.09102 2.22341 -10.2243
5.316 0.031901 10.4998 -0.715319 -6.09102 2.95602 -10.957
5.317 0.031901 -1.95444 -11.7794 -6.09102 2.34586 14.6841
5.318 0.031901 2.66876 -5.91864 -6.09102 9.67186 17.6145
5.319 0.031901 9.99476 -0.790434 -6.09102 16.9979 -2.89834
5.32 0.031901 17.3208 4.33777 -6.09102 16.9979 -5.09614
5.321 0.031901 -3.19205 -3.72084 -6.09102 3.07846 2.93585
5.322 0.031901 -3.92465 -11.0468 -6.09102 0.758213 17.5879
5.323 0.031901 -3.41965 -12.4369 -6.09102 12.4798 30.0421
5.324 0.031901 -3.92465 -3.64572 -6.09102 5.15382 13.1923
5.325 0.031901 4.86656 2.94768 -4.87032 -4.36999 -1.45976
5.326 0.031901 0.470953 2.94768 -4.87032 -2.78235 -6.58796
5.327 0.031901 -3.19205 -5.84352 -4.87032 4.42122 -10.251
5.328 0.031901 -3.41965 -9.50653 -4.87032 -2.04975 -5.09614
5.329 0.031901 -1.22184 -13.9772 -4.87032 -4.36999 1.49726
5.33 0.031901 -1.22184 -13.2446 -4.87032 -4.36999 5.16027
5.331 0.031901 -0.489243 -14.6347 -4.87032 0.880655 -3.65756
5.332 0.031901 -2.68705 -9.50653 -4.87032 1.61326 -2.92496
5.333 0.031901 0.470953 -5.18604 -3.64962 7.35162 -10.251
5.334 0.031901 -3.41965 6.53557 -3.64962 2.22341 -1.43314
5.335 0.031901 6.83676 15.3268 -3.64962 2.34586 10.2885
5.336 0.031901 6.10416 15.3268 -3.64962 3.81106 20.5449
5.337 0.031901 7.56937 5.80297 -3.64962 -1.43959 9.55587
5.338 0.031901 8.30197 -6.65124 -3.64962 -0.706988 3.69507
5.339 0.031901 7.79696 -13.1695 -3.64962 2.34586 0.0320622
5.34 0.031901 11.46 -12.4369 -2.42891 3.81106 -2.89834
5.341 0.031901 2.66876 -13.9021 -2.42891 4.54366 -10.251
5.342 0.031901 2.66876 -11.7043 -2.42891 2.34586 5.13365
5.343 0.031901 -0.994249 -2.18052 -2.42891 -0.706988 -9.49175
5.344 0.031901 -3.19205 10.2737 -2.42891 -2.04975 -4.36354
5.345 0.031901 -3.92465 21.2627 -2.42891 -2.90479 -6.58796
5.346 0.031901 -3.41965 17.5997 -2.42891 -2.90479 -2.92496
5.347 0.031901 0.243358 -10.2391 -2.42891 -2.78235 0.738044
5.348 0.031901 -1.22184 -10.9717 -2.42891 -1.31715 0.738044
5.349 0.031901 -3.19205 -13.2446 -1.20821 0.880655 -1.43314
5.35 0.031901 -1.72685 0.674768 -1.20821 0.880655 5.89287
5.351 1.2526 -0.261648 13.8616 -1.20821 -4.36999 0.0320622
5.352 1.2526 -3.19205 13.8616 -1.20821 -2.78235 5.16027
5.353 1.2526 -3.41965 -2.25564 -1.20821 -1.43959 -2.89834
5.354 1.2526 -3.19205 -11.7794 -1.20821 -1.43959 -10.9836
5.355 1.2526 -3.92465 -0.790434 -1.20821 -2.78235 -4.39016
5.356 1.2526 -3.41965 0.674768 -1.20821 -2.78235 -6.58796
5.357 1.2526 -2.68705 -9.58164 -1.20821 -4.24755 -7.29395
5.358 1.2526 -2.68705 -14.6347 0.0124919 -2.17219 -9.49175
5.359 1.2526 -3.41965 -9.50653 0.0124919 1.49081 -7.32056
5.36 1.2526 -3.41965 -13.1695 0.0124919 1.49081 -6.58796
5.361 1.2526 -2.45945 -14.6347 0.0124919 -2.90479 13.1923
5.362 1.2526 -0.261648 -11.0468 0.0124919 -1.43959 12.4597
5.363 1.2526 -2.45945 -7.38384 0.0124919 0.758213 -1.45976
5.364 2.47331 -3.92465 -5.18604 0.0124919 -1.43959 -8.05316
5.365 2.47331 -2.68705 -13.2446 0.0124919 5.88642 -10.957
5.366 2.47331 -3.41965 -13.9772 1.23319 5.88642 -5.82874
5.367 2.47331 -1.95444 -8.11644 1.23319 -2.78235 0.764663
5.368 2.47331 -1.95444 -8.84904 1.23319 -1.43959 -2.16574
5.369 2.47331 -3.19205 -10.9717 1.23319 -2.90479 -7.29395
5.37 2.47331 -3.92465 -5.91864 1.23319 -0.706988 -10.251
5.371 2.47331 0.975958 15.3268 1.23319 4.42122 -5.85536
5.372 2.47331 0.975958 15.3268 1.23319 1.49081 -2.92496
5.373 2.47331 -3.41965 2.13997 1.23319 3.81106 -10.9836
5.374 2.47331 -3.92465 -8.11644 1.23319 1.61326 -5.82874
5.375 2.47331 -2.45945 -13.1695 1.23319 -0.706988 -9.51837
5.376 2.47331 -1.72685 -8.77393 1.23319 0.0256125 2.93585
5.377 2.47331 -0.994249 -5.11092 1.23319 -1.31715 -9.51837
5.378 2.47331 -1.72685 -5.11092 2.4539 -1.31715 -10.2243
5.379 2.47331 1.70856 -5.91864 2.4539 0.880655 -8.02655
5.38 2.47331 3.90636 -0.790434 2.4539 -2.04975 -3.63094
5.381 2.47331 5.37156 -4.45344 2.4539 -2.17219 0.0320622
5.382 2.47331 8.30197 -13.9021 2.4539 -4.36999 2.22986
5.383 2.47331 11.2324 -2.91312 2.4539 4.42122 -10.957
5.384 2.47331 11.2324 5.14549 2.4539 5.88642 -11.6896
5.385 2.47331 15.123 11.0063 2.4539 7.47406 12.4863
5.386 2.47331 2.66876 1.48248 2.4539 1.61326 8.09067
5.387 1.2526 5.37156 8.80849 2.4539 -4.36999 -11.6896
5.388 1.2526 4.63896 13.9367 2.4539 -1.31715 8.06405
5.389 1.2526 3.40136 0.0172816 2.4539 -2.78235 25.6465
5.39 1.2526 2.66876 -10.9717 3.6746 -4.36999 24.9139
5.391 1.2526 -3.19205 -10.3142 3.6746 -2.78235 5.13365
5.392 1.2526 0.470953 7.26818 3.6746 -1.31715 0.738044
5.393 1.2526 11.46 22.6528 3.6746 -2.78235 -2.92496
5.394 1.2526 1.20355 31.444 3.6746 -2.17219 -8.05316
5.395 1.2526 -3.41965 10.9312 3.6746 1.49081 -10.957
5.396 1.2526 -3.19205 3.60517 3.6746 6.61902 -5.82874
5.397 1.2526 -3.92465 -2.25564 3.6746 11.7472 -0.700539
5.398 1.2526 -3.92465 0.674768 3.6746 11.7472 -5.09614
5.399 1.2526 -3.19205 10.1986 3.6746 -2.90479 -10.957
5.4 1.2526 -3.92465 16.0594 3.6746 -3.63739 -1.43314
5.401 1.2526 -1.22184 8.00078 3.6746 2.34586 2.96247
5.402 1.2526 -1.22184 -3.72084 3.6746 8.93926 2.22986
5.403 1.2526 -0.489243 -13.9772 3.6746 -2.04975 -8.78577
5.404 1.2526 0.243358 -11.7043 3.6746 -2.78235 -8.78577
5.405 1.2526 2.44116 -8.04133 3.6746 -4.24755 -10.251
5.406 1.2526 3.17376 -8.77393 3.6746 -0.706988 -8.78577
5.407 1.2526 -0.489243 -14.6347 3.6746 2.95602 -1.45976
5.408 1.2526 -3.92465 -13.9021 3.6746 1.49081 -7.32056
5.409 1.2526 -0.261648 -9.58164 3.6746 2.34586 -4.36354
5.41 1.2526 0.470953 1.40737 2.4539 6.00886 -0.700539
5.411 1.2526 1.93615 9.46598 2.4539 -2.04975 -6.56135
5.412 1.2526 1.93615 -0.790434 2.4539 -4.24755 -6.58796
5.413 1.2526 -3.41965 -14.6347 2.4539 -2.17219 2.20325
5.414 1.2526 -1.95444 -14.6347 2.4539 -4.36999 -9.51837
5.415 1.2526 -0.261648 -10.2391 2.4539 -2.17219 -3.63094
5.416 1.2526 0.470953 -8.04133 2.4539 -2.17219 0.0320622
5.417 1.2526 -1.22184 -10.2391 2.4539 -2.04975 8.09067
5.418 1.2526 -0.489243 -10.3142 2.4539 0.148055 5.89287
5.419 1.2526 0.243358 -0.790434 2.4539 5.15382 8.06405
5.42 1.2526 1.70856 -0.790434 3.6746 5.88642 16.1227
5.421 1.2526 -2.68705 -4.45344 3.6746 0.758213 21.9835
5.422 1.2526 -3.41965 -5.91864 3.6746 2.22341 21.9835
5.423 1.2526 -3.92465 7.26818 3.6746 15.4102 4.40105
5.424 1.2526 -3.92465 10.1986 3.6746 12.4798 -2.92496
5.425 1.2526 -2.68705 0.674768 3.6746 0.758213 -9.51837
5.426 0.031901 0.243358 -14.6347 3.6746 -2.78235 -5.09614
5.427 0.031901 3.90636 -2.18052 3.6746 3.07846 2.96247
5.428 0.031901 11.2324 -0.057833 3.6746 8.20666 8.82327
5.429 0.031901 2.66876 6.61069 3.6746 4.54366 13.2189
5.43 0.031901 4.86656 11.0063 3.6746 -1.31715 21.2775
5.431 0.031901 -0.994249 -2.25564 3.6746 -3.63739 27.8709
5.432 0.031901 -3.19205 5.80297 3.6746 -2.17219 24.9405
5.433 0.031901 -3.92465 12.3964 3.6746 -0.706988 9.52925
5.434 0.031901 -2.68705 15.3268 3.6746 4.42122 10.9945
5.435 0.031901 -1.22184 8.00078 3.6746 12.4798 5.86625
5.436 0.031901 -1.22184 6.53557 2.4539 12.4798 -10.957
5.437 0.031901 -1.95444 4.33777 2.4539 3.07846 7.35807
5.438 0.031901 -1.95444 -2.98824 2.4539 2.34586 4.42767
5.439 0.031901 -3.41965 -9.58164 2.4539 0.148055 5.86625
5.44 0.031901 -3.41965 -11.7794 2.4539 4.54366 10.2619
5.441 0.031901 -1.72685 0.749882 1.23319 -2.17219 27.1117
5.442 0.031901 0.470953 2.21508 1.23319 -0.706988 21.9835
5.443 0.031901 -2.68705 3.68029 1.23319 6.00886 -7.32056
5.444 0.031901 -1.95444 3.68029 0.0124919 0.880655 -0.727157
5.445 0.031901 -1.22184 -5.84352 0.0124919 -0.706988 -8.78577
5.446 0.031901 -1.22184 -9.50653 0.0124919 -2.78235 -10.9836
5.447 0.031901 -0.994249 -13.9021 0.0124919 -2.90479 -5.12276
5.448 0.031901 0.470953 -2.98824 0.0124919 -2.90479 2.93585
5.449 0.031901 1.70856 8.00078 0.0124919 -2.78235 10.9945
5.45 0.031901 1.70856 8.00078 0.0124919 -2.78235 10.9945
5.451 0.031901 -0.994249 -13.2446 0.0124919 -2.04975 -3.65756
5.452 0.031901 1.93615 -8.04133 0.0124919 -2.78235 0.00544388
5.453 0.031901 -1.95444 0.0172816 0.0124919 -1.31715 8.79665
5.454 0.031901 0.243358 -11.7043 0.0124919 -0.584546 3.66845
5.455 0.031901 -3.92465 -0.790434 0.0124919 0.880655 0.764663
5.456 0.031901 -0.994249 -10.2391 0.0124919 0.880655 1.49726
5.457 0.031901 2.66876 26.3909 0.0124919 -3.63739 -10.251
5.458 0.031901 2.66876 26.3909 0.0124919 -4.36999 -5.12276
5.459 0.031901 -3.41965 -5.18604 0.0124919 -2.78235 3.66845
5.46 0.031901 -1.22184 8.73338 0.0124919 -4.36999 13.1923
5.461 0.031901 1.70856 18.9898 0.0124919 -1.43959 20.5183
5.462 0.031901 1.70856 18.9898 -1.20821 -2.17219 17.5879
5.463 0.031901 -3.41965 -5.18604 -1.20821 4.54366 -3.65756
5.464 0.031901 3.40136 -13.2446 -1.20821 3.81106 -3.65756
5.465 0.031901 12.1926 -5.91864 -1.20821 -2.90479 -8.78577
5.466 0.031901 2.66876 4.33777 -1.20821 2.95602 13.9515
5.467 0.031901 -3.19205 13.129 -1.20821 0.880655 41.0577
5.468 0.031901 -3.92465 4.33777 -1.20821 2.34586 44.7207
5.469 0.031901 -1.22184 -7.38384 -1.20821 -1.31715 32.9991
5.47 0.031901 0.243358 -9.50653 -1.20821 -2.78235 23.4753
5.471 0.031901 -3.41965 10.2737 -1.20821 -1.31715 14.6841
5.472 0.031901 -3.41965 14.6693 -1.20821 0.880655 -8.75915
5.473 0.031901 -1.22184 0.0172816 -1.20821 -2.04975 4.40105
5.474 0.031901 -2.68705 -13.9021 -1.20821 -4.36999 0.738044
5.475 0.031901 -0.994249 -4.45344 -1.20821 -0.706988 -10.9836
5.476 0.031901 -3.19205 -1.52303 -2.42891 -2.04975 -0.700539
5.477 0.031901 -2.45945 -7.30873 -2.42891 4.54366 10.2885
5.478 0.031901 -3.19205 -5.84352 -2.42891 -1.31715 11.0211
5.479 0.031901 2.44116 -4.37832 -2.42891 4.42122 -2.92496
5.48 0.031901 -1.95444 -9.50653 -2.42891 9.54942 -4.39016
5.481 0.031901 -3.19205 -0.715319 -2.42891 2.22341 -8.78577
5.482 -1.1888 -3.92465 22.7279 -2.42891 -2.04975 -6.58796
5.483 -1.1888 4.63896 43.2407 -2.42891 6.74146 -10.251
5.484 -1.1888 5.37156 43.2407 -2.42891 7.47406 -8.05316
5.485 -1.1888 2.66876 16.1345 -2.42891 -4.36999 -11.6896
5.486 -1.1888 2.66876 -2.25564 -2.42891 -0.584546 -9.49175
5.487 -1.1888 -3.92465 38.77 -2.42891 -3.51495 -7.32056
5.488 -1.1888 -1.22184 58.5502 -2.42891 -3.63739 -5.85536
5.489 -1.1888 1.70856 74.6674 -2.42891 -2.78235 -7.29395
5.49 -1.1888 -3.92465 49.0264 -2.42891 -2.04975 -5.82874
5.491 -1.1888 -2.68705 2.87257 -2.42891 -2.90479 -4.39016
5.492 -1.1888 2.44116 3.60517 -2.42891 0.0256125 -0.727157
5.493 -2.40951 7.56937 22.6528 -2.42891 5.88642 3.66845
5.494 -2.40951 0.975958 4.33777 -2.42891 5.88642 3.66845
5.495 -2.40951 2.66876 -14.7099 -2.42891 -3.63739 -8.02655
5.496 -2.40951 4.13396 -6.65124 -2.42891 -4.24755 -4.36354
5.497 -2.40951 2.44116 11.6638 -2.42891 -2.04975 -1.43314
5.498 -2.40951 3.90636 10.1986 -2.42891 -2.78235 -1.43314
5.499 -2.40951 5.37156 1.40737 -2.42891 -2.90479 -4.36354
5.5 -2.40951 3.90636 3.60517 -2.42891 -4.36999 -10.9836
5.501 -2.40951 -3.19205 -0.790434 -2.42891 -3.63739 -3.65756
5.502 -2.40951 -0.994249 -2.98824 -2.42891 -2.90479 0.738044
5.503 -2.40951 0.470953 4.33777 -2.42891 -2.04975 -10.957
5.504 -2.40951 -0.994249 14.5942 -2.42891 -2.04975 -9.49175
5.505 -2.40951 -3.41965 4.33777 -2.42891 -1.31715 -9.49175
5.506 -2.40951 -3.92465 1.40737 -2.42891 -1.31715 -7.29395
5.507 -2.40951 -3.19205 0.674768 -2.42891 -3.63739 0.0320622
5.508 -2.40951 -3.19205 -3.72084 -2.42891 -4.36999 1.49726
5.509 -2.40951 -3.19205 -8.11644 -2.42891 -2.90479 -10.251
5.51 -2.40951 -3.19205 -10.3142 -2.42891 -3.63739 -6.58796
5.511 -1.1888 -3.92465 -13.2446 -2.42891 8.93926 -0.700539
5.512 -1.1888 -2.68705 -14.7099 -2.42891 13.3349 4.42767
5.513 -1.1888 -1.22184 -8.11644 -2.42891 19.0732 -1.45976
5.514 -1.1888 0.975958 -0.790434 -2.42891 9.54942 16.8553
5.515 -1.1888 -1.72685 -5.84352 -2.42891 19.1957 36.6355
5.516 -1.1888 -1.72685 -2.18052 -2.42891 13.945 38.1007
5.517 -1.1888 -1.95444 -7.30873 -2.42891 2.34586 -8.02655
5.518 -1.1888 -1.22184 -9.50653 -2.42891 3.81106 -5.09614
5.519 -1.1888 -0.489243 -10.9717 -2.42891 4.42122 7.33145
5.52 -1.1888 -1.22184 -8.04133 -1.20821 3.68862 6.59885
5.521 0.031901 -3.92465 -2.18052 -1.20821 8.93926 -9.49175
5.522 0.031901 -3.92465 -5.84352 -1.20821 8.20666 -10.2243
5.523 0.031901 -3.41965 -9.58164 -1.20821 12.4798 -7.32056
5.524 0.031901 -3.92465 6.53557 -1.20821 13.2124 -10.9836
5.525 0.031901 -3.41965 22.6528 -1.20821 -0.584546 0.0320622
5.526 0.031901 -1.22184 21.1876 -1.20821 0.148055 -10.957
5.527 0.031901 0.243358 -5.11092 -1.20821 -3.63739 13.1923
5.528 0.031901 -1.22184 5.14549 -1.20821 -2.17219 5.86625
5.529 0.031901 -3.41965 13.9367 0.0124919 -0.706988 -2.89834
5.53 0.031901 -3.19205 17.5997 0.0124919 -0.706988 -6.56135
5.531 0.031901 7.79696 19.7975 0.0124919 -1.31715 1.47064
5.532 0.031901 12.1926 19.7975 0.0124919 -0.584546 0.738044
5.533 0.031901 -2.68705 -5.91864 0.0124919 -2.90479 -5.12276
5.534 0.031901 -3.19205 -4.45344 0.0124919 0.0256125 -7.32056
5.535 1.2526 -3.92465 4.33777 0.0124919 -4.36999 1.47064
5.536 1.2526 -3.92465 9.46598 0.0124919 -3.51495 0.738044
5.537 1.2526 -3.41965 15.3268 0.0124919 -1.31715 -2.92496
5.538 1.2526 -3.92465 25.5832 0.0124919 -1.31715 0.00544388
5.539 1.2526 4.13396 2.13997 1.23319 2.95602 5.86625
5.54 1.2526 0.470953 -13.2446 1.23319 -2.90479 3.66845
5.541 1.2526 -0.994249 -3.64572 1.23319 -2.78235 4.40105
5.542 1.2526 -2.45945 -1.44792 1.23319 -2.78235 8.06405
5.543 1.2526 -3.92465 0.749882 1.23319 -2.90479 5.13365
5.544 1.2526 -2.68705 -2.18052 1.23319 -3.63739 -1.45976
5.545 1.2526 -3.19205 -10.9717 1.23319 -2.90479 -7.32056
5.546 2.47331 -3.41965 -9.58164 1.23319 -2.90479 -9.51837
5.547 2.47331 -3.92465 -12.4369 2.4539 -4.24755 -10.251
5.548 2.47331 -3.41965 -3.64572 2.4539 -4.24755 -11.6896
5.549 2.47331 -3.19205 3.68029 2.4539 -3.51495 -10.957
5.55 2.47331 -3.19205 2.94768 2.4539 -2.78235 -9.49175
5.551 2.47331 3.17376 -13.2446 2.4539 0.758213 -9.51837
5.552 2.47331 3.90636 -11.0468 2.4539 0.758213 -10.251
5.553 2.47331 0.975958 -9.58164 2.4539 -2.78235 -3.63094
5.554 2.47331 -0.489243 -0.790434 2.4539 -3.63739 9.55587
5.555 2.47331 -2.68705 8.73338 2.4539 -4.24755 21.2775
5.556 2.47331 1.93615 0.674768 2.4539 -4.36999 17.6145
5.557 3.69401 9.26216 6.61069 2.4539 3.68862 5.89287
5.558 3.69401 4.13396 8.07589 2.4539 2.22341 -5.09614
5.559 3.69401 -0.994249 3.68029 2.4539 -4.24755 -5.12276
5.56 3.69401 -0.994249 2.94768 2.4539 0.758213 -2.19236
5.561 3.69401 -3.19205 -13.9021 2.4539 4.54366 34.4377
5.562 3.69401 -0.994249 -14.6347 2.4539 10.4045 25.6465
5.563 3.69401 -3.19205 -9.58164 2.4539 5.27626 9.52925
5.564 3.69401 -3.19205 -8.84904 2.4539 -4.24755 -5.85536
5.565 3.69401 -3.92465 -13.9772 2.4539 5.88642 -4.36354
5.566 3.69401 -3.92465 -14.6347 2.4539 -2.17219 2.96247
5.567 3.69401 -3.19205 -13.1695 3.6746 2.34586 6.62547
5.568 3.69401 -3.92465 -14.7099 3.6746 6.00886 5.16027
5.569 3.69401 0.243358 -4.45344 3.6746 -4.24755 3.66845
5.57 3.69401 -1.95444 -8.84904 3.6746 -4.36999 25.6465
5.571 3.69401 -3.92465 -13.9772 3.6746 -0.706988 45.4267
5.572 3.69401 -2.45945 -11.0468 3.6746 2.22341 45.4267
5.573 3.69401 0.470953 -2.25564 3.6746 4.42122 14.6575
5.574 3.69401 3.40136 -10.3142 3.6746 3.68862 -4.39016
5.575 3.69401 -3.92465 -8.77393 3.6746 4.54366 -2.16574
5.576 3.69401 -3.41965 3.68029 3.6746 3.07846 -9.49175
5.577 3.69401 -3.92465 15.4019 3.6746 4.42122 31.5073
5.578 3.69401 -3.92465 15.4019 3.6746 3.68862 30.7747
5.579 2.47331 -3.19205 12.4715 3.6746 -2.04975 13.9249
5.58 2.47331 -0.994249 13.9367 3.6746 -1.31715 -0.727157
5.581 2.47331 1.20355 22.7279 3.6746 -2.78235 -9.49175
5.582 2.47331 0.470953 19.0649 3.6746 -2.78235 -0.700539
5.583 2.47331 -1.95444 -9.50653 3.6746 -0.706988 6.62547
5.584 2.47331 -1.95444 -14.7099 3.6746 1.49081 4.42767
5.585 2.47331 -3.19205 -5.84352 2.4539 2.95602 8.09067
5.586 2.47331 -2.45945 -2.18052 2.4539 0.758213 6.62547
5.587 2.47331 -2.68705 -0.715319 2.4539 -3.51495 -4.36354
5.588 2.47331 -2.68705 4.41289 2.4539 -3.51495 -8.75915
5.589 2.47331 -2.45945 -14.6347 2.4539 -4.24755 -11.6896
5.59 2.47331 -3.41965 19.7224 2.4539 -4.36999 -10.251
5.591 2.47331 4.86656 8.07589 2.4539 -4.36999 -10.251
5.592 2.47331 7.06436 21.9953 2.4539 -3.63739 -10.251
5.593 2.47331 -3.19205 -8.77393 2.4539 -2.90479 -10.957
5.594 2.47331 -3.19205 -14.7099 2.4539 -2.90479 -10.2243
5.595 1.2526 -0.261648 -2.91312 2.4539 -2.17219 -9.49175
5.596 1.2526 -0.261648 0.0172816 2.4539 -0.706988 -8.02655
5.597 1.2526 -3.92465 1.48248 2.4539 0.0256125 -7.29395
5.598 1.2526 -3.41965 -2.18052 2.4539 0.758213 -5.82874
5.599 1.2526 -2.68705 -14.7099 2.4539 1.49081 -2.89834
5.6 1.2526 -2.68705 -11.0468 2.4539 0.758213 -2.89834
5.601 1.2526 0.470953 -5.91864 2.4539 -2.90479 -5.09614
5.602 1.2526 0.470953 -2.98824 2.4539 -4.24755 -6.56135
5.603 1.2526 -3.41965 -8.04133 2.4539 -2.04975 -7.29395
5.604 1.2526 -3.41965 10.2737 2.4539 -1.31715 -9.49175
5.605 1.2526 -3.19205 26.3909 2.4539 0.880655 -0.700539
5.606 0.031901 -3.19205 25.6583 2.4539 0.880655 1.49726
5.607 0.031901 -2.45945 4.41289 2.4539 -0.584546 2.22986
5.608 0.031901 -2.45945 -2.91312 2.4539 -1.31715 4.42767
5.609 0.031901 -1.72685 -8.77393 2.4539 3.07846 7.35807
5.61 0.031901 -1.72685 -13.1695 2.4539 3.07846 5.16027
5.611 0.031901 -3.19205 -13.9772 2.4539 13.945 -5.12276
5.612 0.031901 -3.92465 -13.2446 2.4539 15.4102 3.66845
5.613 0.031901 -0.994249 18.3323 2.4539 1.61326 8.82327
5.614 0.031901 -1.72685 22.7279 2.4539 9.67186 16.1493
5.615 -1.1888 -3.19205 19.7975 1.23319 17.7305 20.5449
5.616 -1.1888 -3.19205 7.34329 1.23319 24.3239 10.2885
5.617 -1.1888 -2.68705 -3.64572 1.23319 8.93926 -10.251
5.618 -1.1888 -1.22184 -12.512 1.23319 -4.36999 -6.58796
5.619 -1.1888 -1.22184 -0.790434 1.23319 9.54942 -3.65756
5.62 -1.1888 -1.22184 -8.11644 1.23319 11.0146 0.738044
5.621 -1.1888 0.243358 0.749882 1.23319 2.95602 5.13365
5.622 -1.1888 2.44116 6.61069 0.0124919 -4.36999 2.93585
5.623 -2.40951 -3.41965 14.6693 0.0124919 0.880655 -10.251
5.624 -2.40951 2.66876 33.7169 0.0124919 -1.31715 -1.45976
5.625 -2.40951 9.99476 51.2993 0.0124919 -2.90479 10.9945
5.626 -2.40951 9.99476 60.0905 0.0124919 -0.706988 6.59885
5.627 -2.40951 6.10416 2.94768 0.0124919 0.758213 -1.45976
5.628 -2.40951 11.2324 -13.1695 0.0124919 3.68862 -5.12276
5.629 -2.40951 14.8954 -4.45344 0.0124919 6.61902 -11.6896
5.63 -2.40951 9.76717 -3.72084 0.0124919 0.758213 -5.09614
5.631 -1.1888 -3.92465 -5.84352 0.0124919 -4.36999 0.0320622
5.632 -1.1888 -0.489243 -6.57613 0.0124919 -3.51495 -0.700539
5.633 -1.1888 2.66876 13.129 -1.20821 0.758213 -5.09614
5.634 -1.1888 12.1926 13.129 -1.20821 0.0256125 -3.63094
5.635 -1.1888 -3.19205 6.53557 -1.20821 -4.36999 -8.02655
5.636 -1.1888 -1.72685 -1.52303 -1.20821 -3.51495 -10.9836
5.637 -1.1888 -3.19205 -7.38384 -1.20821 0.148055 -8.05316
5.638 -1.1888 -3.19205 -7.38384 -1.20821 2.34586 -1.45976
5.639 -1.1888 4.86656 0.674768 -1.20821 -2.78235 3.66845
5.64 -1.1888 5.59916 -6.65124 -1.20821 -3.51495 -2.19236
5.641 -2.40951 2.66876 -7.30873 -1.20821 -2.90479 -8.78577
5.642 -2.40951 0.470953 -3.64572 -1.20821 -2.90479 -9.51837
5.643 -2.40951 -0.994249 -0.715319 -1.20821 -2.90479 -9.51837
5.644 -2.40951 -3.92465 1.48248 -1.20821 -2.90479 -9.51837
5.645 -2.40951 -0.489243 2.94768 -1.20821 -1.43959 -10.251
5.646 -2.40951 -0.489243 2.21508 -1.20821 -1.43959 -9.49175
5.647 -2.40951 -3.92465 -2.18052 -1.20821 -4.36999 -6.56135
5.648 -2.40951 -3.41965 -3.64572 -1.20821 -4.36999 -4.36354
5.649 -2.40951 -3.41965 -5.11092 -1.20821 -4.36999 -6.56135
5.65 -2.40951 -2.68705 -9.50653 -1.20821 -4.24755 -8.75915
5.651 -2.40951 -1.95444 -13.9021 -1.20821 -4.36999 -10.2243
5.652 -2.40951 -2.68705 -13.9021 -1.20821 -3.51495 -9.49175
5.653 -2.40951 -0.261648 -0.715319 -1.20821 -2.04975 -8.02655
5.654 -2.40951 -0.261648 -0.715319 -1.20821 -2.78235 -8.02655
5.655 -2.40951 -1.95444 -2.91312 -1.20821 -3.51495 -10.957
5.656 -2.40951 -1.95444 -0.715319 -1.20821 -4.24755 -8.78577
5.657 -2.40951 -3.19205 19.0649 -1.20821 -4.24755 -5.12276
5.658 -2.40951 -2.45945 15.4019 -1.20821 -4.36999 -3.65756
5.659 -2.40951 2.66876 27.8561 -1.20821 -2.90479 -2.92496
5.66 -2.40951 4.86656 33.7169 -1.20821 -2.17219 -2.92496
5.661 -2.40951 -1.72685 37.3799 -1.20821 -0.706988 -10.9836
5.662 -2.40951 -1.95444 32.2517 -1.20821 0.758213 -3.63094
5.663 -2.40951 5.59916 41.0429 -2.42891 -3.51495 3.69507
5.664 -2.40951 4.13396 31.5191 -2.42891 -4.36999 2.22986
5.665 -2.40951 0.243358 -13.2446 -2.42891 2.95602 -2.16574
5.666 -2.40951 -1.22184 -9.50653 -2.42891 -2.90479 -9.49175
5.667 -2.40951 -3.41965 2.94768 -2.42891 -2.78235 -8.78577
5.668 -1.1888 -3.19205 -10.9717 -2.42891 -4.36999 -6.58796
5.669 -1.1888 -2.45945 25.5832 -2.42891 1.49081 -8.75915
5.67 -1.1888 -2.45945 29.2462 -2.42891 0.758213 -3.63094
5.671 -1.1888 -0.994249 13.8616 -2.42891 1.61326 10.2885
5.672 -1.1888 -0.994249 18.9898 -2.42891 1.61326 12.4863
5.673 -1.1888 0.243358 37.3048 -2.42891 -2.90479 5.16027
5.674 -1.1888 0.243358 27.781 -2.42891 -2.90479 -0.700539
5.675 -2.40951 -1.72685 -8.04133 -1.20821 1.49081 -8.75915
5.676 -2.40951 -3.19205 -8.04133 -1.20821 0.758213 -8.05316
5.677 -2.40951 -2.68705 -14.7099 -1.20821 -2.90479 1.47064
5.678 -2.40951 -3.41965 -8.84904 -1.20821 -2.17219 0.00544388
5.679 -2.40951 -3.19205 -2.98824 -1.20821 2.95602 32.2665
5.68 -2.40951 -3.19205 -3.72084 -1.20821 3.68862 39.5925
5.681 -2.40951 -1.22184 -13.2446 -1.20821 10.4045 46.1859
5.682 -2.40951 -1.22184 -14.6347 -1.20821 14.0675 47.6511
5.683 -1.1888 -3.92465 -13.9021 -1.20821 -1.31715 -5.09614
5.684 -1.1888 -3.92465 -13.2446 -1.20821 9.54942 21.2509
5.685 -1.1888 -1.72685 2.13997 -1.20821 -0.584546 53.4853
5.686 -1.1888 0.470953 -5.91864 -1.20821 3.07846 56.4157
5.687 -1.1888 -2.45945 -10.9717 -1.20821 6.00886 -8.02655
5.688 -1.1888 -3.19205 -10.9717 -1.20821 4.54366 2.96247
5.689 0.031901 -0.261648 -12.512 -1.20821 5.88642 11.0211
5.69 0.031901 -0.994249 -13.2446 -1.20821 1.49081 11.7537
5.691 0.031901 -1.72685 17.5997 -1.20821 3.68862 -0.700539
5.692 0.031901 -3.19205 19.7975 -1.20821 2.95602 -7.29395
5.693 0.031901 -3.41965 21.2627 -1.20821 0.880655 -6.58796
5.694 0.031901 -3.19205 21.2627 -1.20821 6.00886 0.00544388
5.695 0.031901 -3.19205 -0.715319 -1.20821 -1.31715 5.16027
5.696 0.031901 -3.92465 -13.1695 -1.20821 -2.90479 24.9405
5.697 0.031901 -3.41965 -5.91864 -1.20821 0.758213 41.0577
5.698 0.031901 -3.41965 -7.38384 -1.20821 -2.04975 41.0577
5.699 0.031901 -1.22184 -2.25564 -1.20821 -2.90479 24.1813
5.7 0.031901 14.1628 -1.52303 -1.20821 2.95602 45.4267
5.701 0.031901 27.3496 -7.30873 -1.20821 8.08422 62.2765
5.702 0.031901 28.8148 1.48248 -1.20821 2.22341 49.8223
5.703 0.031901 23.6866 9.54109 -1.20821 0.880655 -8.78577
5.704 0.031901 3.17376 11.7389 0.0124919 4.54366 -6.56135
5.705 0.031901 9.26216 -3.64572 0.0124919 -1.31715 -9.51837
5.706 0.031901 34.1706 -2.18052 0.0124919 -3.51495 -2.92496
5.707 0.031901 12.1926 5.14549 0.0124919 -3.63739 1.47064
5.708 0.031901 -0.994249 2.94768 -1.20821 -2.17219 0.00544388
5.709 0.031901 16.5882 -10.2391 -1.20821 2.95602 2.20325
5.71 0.031901 20.2512 -10.3142 -1.20821 3.68862 2.20325
5.711 0.031901 6.33176 6.61069 -1.20821 1.61326 -11.6896
5.712 0.031901 2.66876 20.5301 -1.20821 -3.51495 -7.29395
5.713 0.031901 -0.261648 30.7865 -1.20821 6.61902 0.0320622
5.714 0.031901 -2.45945 26.3909 -1.20821 -2.17219 3.69507
5.715 0.031901 -0.261648 8.80849 -1.20821 2.22341 6.62547
5.716 0.031901 0.470953 -5.84352 -1.20821 6.61902 8.09067
5.717 0.031901 -0.489243 -9.58164 -1.20821 -2.90479 1.49726
5.718 0.031901 1.70856 8.00078 -1.20821 -2.17219 -10.957
5.719 0.031901 0.470953 21.1876 -1.20821 0.758213 -2.19236
5.72 0.031901 0.470953 15.3268 -1.20821 0.0256125 -5.85536
5.721 0.031901 -2.45945 -2.98824 -1.20821 -3.63739 -9.49175
5.722 0.031901 -1.72685 -14.6347 -1.20821 -1.31715 -7.29395
5.723 0.031901 -3.19205 -0.715319 -1.20821 1.61326 -6.56135
5.724 0.031901 -3.92465 2.21508 -1.20821 -4.36999 -8.02655
5.725 0.031901 -2.45945 -8.04133 -1.20821 -4.24755 -10.957
5.726 0.031901 -2.45945 -11.7794 0.0124919 -4.24755 -10.957
5.727 0.031901 -2.45945 -10.2391 0.0124919 8.08422 -0.700539
5.728 0.031901 -1.72685 -5.11092 0.0124919 8.81682 -2.16574
5.729 0.031901 -0.994249 -0.715319 0.0124919 -3.63739 -3.63094
5.73 0.031901 -0.994249 1.48248 0.0124919 -4.36999 -9.51837
5.731 0.031901 -3.19205 -10.9717 0.0124919 0.758213 1.47064
5.732 0.031901 -3.41965 -13.1695 1.23319 4.42122 2.20325
5.733 0.031901 0.243358 -8.77393 1.23319 -2.78235 -10.957
5.734 0.031901 -1.22184 -7.30873 1.23319 0.148055 -9.49175
5.735 0.031901 -3.41965 -14.6347 1.23319 -1.43959 -7.29395
5.736 0.031901 -1.95444 -10.3142 1.23319 -2.17219 1.49726
5.737 0.031901 6.10416 -5.91864 1.23319 -3.51495 8.82327
5.738 0.031901 6.10416 -3.72084 2.4539 -2.78235 9.55587
5.739 0.031901 -0.994249 -4.37832 2.4539 4.42122 -3.63094
5.74 0.031901 -3.19205 -8.77393 2.4539 1.49081 -1.43314
5.741 0.031901 -1.72685 -9.58164 2.4539 3.07846 -8.75915
5.742 0.031901 -0.994249 -11.0468 2.4539 -4.36999 -8.02655
5.743 0.031901 0.243358 -6.65124 2.4539 -2.78235 8.09067
5.744 0.031901 -2.68705 -10.3142 2.4539 -2.90479 8.82327
5.745 0.031901 3.90636 -1.44792 2.4539 -2.78235 2.96247
5.746 0.031901 -3.92465 6.61069 2.4539 -3.51495 -10.2243
5.747 0.031901 2.66876 12.4715 2.4539 5.15382 -1.45976
5.748 0.031901 -2.45945 17.5997 2.4539 5.15382 2.93585
5.749 0.031901 1.70856 27.1235 2.4539 -2.04975 5.86625
5.75 0.031901 3.17376 30.0539 2.4539 0.880655 19.7857
5.751 0.031901 -3.19205 16.1345 2.4539 -2.17219 34.4377
5.752 0.031901 -2.45945 -13.1695 2.4539 -2.90479 32.9725
5.753 0.031901 -1.22184 9.46598 2.4539 2.22341 10.2619
5.754 0.031901 0.243358 9.46598 2.4539 2.95602 5.13365
5.755 0.031901 -1.95444 -10.9717 2.4539 3.07846 0.738044
5.756 0.031901 -0.489243 -11.7794 2.4539 2.34586 -5.82874
5.757 0.031901 -3.19205 -9.50653 2.4539 -2.78235 12.4863
5.758 0.031901 1.93615 -5.11092 1.23319 -3.51495 30.0687
5.759 0.031901 5.59916 -13.9021 1.23319 0.880655 13.9515
5.76 0.031901 1.20355 -11.0468 1.23319 -1.31715 14.6841
5.761 0.031901 -3.19205 -5.91864 1.23319 13.2124 17.6145
5.762 0.031901 -2.45945 -13.2446 1.23319 8.08422 13.9515
5.763 0.031901 -3.41965 4.41289 1.23319 -0.706988 1.49726
5.764 0.031901 -1.22184 3.68029 0.0124919 -2.90479 -0.700539
5.765 0.031901 0.470953 7.34329 0.0124919 -4.36999 -3.63094
5.766 0.031901 1.93615 10.2737 0.0124919 -2.90479 -7.29395
5.767 0.031901 -3.19205 8.07589 0.0124919 0.758213 2.96247
5.768 0.031901 -1.95444 -14.6347 0.0124919 4.42122 4.42767
5.769 0.031901 0.975958 8.00078 0.0124919 8.08422 -9.51837
5.77 0.031901 8.30197 33.6418 0.0124919 13.2124 2.93585
5.771 0.031901 -1.72685 52.6894 0.0124919 17.608 14.6575
5.772 0.031901 -1.72685 15.3268 0.0124919 11.0146 14.6575
5.773 0.031901 5.37156 29.2462 -1.20821 -0.584546 -2.92496
5.774 0.031901 0.243358 13.8616 -1.20821 -2.04975 -8.78577
5.775 0.031901 1.20355 -8.04133 -1.20821 0.880655 -10.2243
5.776 0.031901 -0.261648 0.0172816 -1.20821 6.00886 -3.63094
5.777 0.031901 0.243358 8.80849 -1.20821 -3.63739 1.49726
5.778 0.031901 0.975958 13.9367 -1.20821 -4.36999 2.96247
5.779 0.031901 -3.92465 17.5997 -1.20821 -2.78235 -2.89834
5.78 1.2526 -3.19205 12.4715 -1.20821 -3.51495 -10.2243
5.781 1.2526 -3.19205 -3.64572 -1.20821 -2.78235 -7.32056
5.782 1.2526 -1.72685 -8.11644 -1.20821 -2.78235 -6.58796
5.783 1.2526 -0.261648 9.46598 -1.20821 -4.24755 -6.56135
5.784 1.2526 -3.19205 16.0594 -1.20821 -2.78235 -3.63094
5.785 1.2526 2.44116 21.9202 -1.20821 12.6023 -0.700539
5.786 0.031901 3.90636 13.8616 -1.20821 16.9979 -0.700539
5.787 0.031901 4.63896 -2.98824 -1.20821 6.00886 -5.82874
5.788 0.031901 3.90636 -11.0468 -2.42891 -1.43959 -5.82874
5.789 0.031901 2.44116 -10.9717 -2.42891 11.7472 -1.43314
5.79 0.031901 5.59916 -8.04133 -2.42891 9.54942 0.0320622
5.791 0.031901 22.449 -5.11092 -2.42891 -1.31715 1.49726
5.792 0.031901 11.46 -2.18052 -2.42891 -0.584546 -0.700539
5.793 0.031901 -3.41965 4.41289 -2.42891 -0.706988 10.2619
5.794 0.031901 -2.45945 2.94768 -2.42891 -0.706988 16.8553
5.795 0.031901 -3.92465 -14.6347 -2.42891 -2.78235 -8.02655
5.796 0.031901 -2.68705 -13.2446 -2.42891 -2.90479 -5.82874
5.797 0.031901 -1.22184 -13.1695 -2.42891 -4.24755 -3.63094
5.798 0.031901 -1.95444 -8.04133 -2.42891 -1.31715 0.0320622
5.799 0.031901 -2.68705 -3.64572 -2.42891 2.34586 2.96247
5.8 0.031901 -3.41965 -14.6347 -2.42891 2.34586 1.49726
5.801 -1.1888 0.243358 -8.11644 -2.42891 -2.04975 1.49726
5.802 -1.1888 -0.489243 -9.58164 -2.42891 -2.90479 1.49726
5.803 -1.1888 -1.22184 -8.11644 -1.20821 -1.31715 -2.16574
5.804 -1.1888 -3.19205 -2.98824 -1.20821 -1.31715 -8.75915
5.805 -1.1888 -0.261648 2.87257 -1.20821 0.148055 -8.78577
5.806 -1.1888 0.470953 6.53557 -1.20821 4.54366 -9.51837
5.807 -1.1888 -0.994249 -11.0468 -2.42891 0.880655 -8.05316
5.808 0.031901 -1.72685 -12.4369 -2.42891 -2.04975 -8.78577
5.809 -1.1888 -3.19205 -7.30873 -2.42891 -4.36999 -9.49175
5.81 0.031901 -3.19205 -7.30873 -2.42891 -2.04975 -5.82874
5.811 -1.1888 -1.72685 -1.44792 -2.42891 0.148055 -2.89834
5.812 -1.1888 -2.45945 2.94768 -2.42891 -0.584546 -5.82874
5.813 -1.1888 -3.41965 -1.44792 -2.42891 -0.706988 -2.92496
5.814 -1.1888 -3.41965 -2.91312 -2.42891 0.0256125 -2.92496
5.815 -1.1888 -3.92465 -3.64572 -2.42891 -2.78235 -2.89834
5.816 -1.1888 -3.92465 -13.1695 -2.42891 -2.04975 -3.63094
5.817 -1.1888 -3.41965 -8.11644 -2.42891 0.758213 -10.957
5.818 -1.1888 -2.68705 -1.52303 -2.42891 -0.706988 -3.63094
5.819 -1.1888 -3.41965 4.33777 -2.42891 -3.51495 8.09067
5.82 -1.1888 -3.41965 13.8616 -2.42891 -2.04975 -3.63094
5.821 -1.1888 4.63896 24.118 -2.42891 0.148055 -8.02655
5.822 -1.1888 2.44116 18.9898 -2.42891 0.148055 -9.49175
5.823 -1.1888 0.470953 -14.7099 -2.42891 -2.90479 -10.251
5.824 -1.1888 0.470953 -10.9717 -2.42891 -2.17219 -8.78577
5.825 -1.1888 -3.19205 -6.57613 -2.42891 0.148055 -8.05316
5.826 -1.1888 -3.92465 -3.64572 -2.42891 -2.17219 -8.78577
5.827 -1.1888 -3.19205 -8.77393 -2.42891 -3.51495 12.4863
5.828 -1.1888 -2.45945 -13.1695 -2.42891 -2.04975 22.7427
5.829 -1.1888 -0.994249 -11.7794 -2.42891 -1.31715 31.5339
5.83 -1.1888 -0.994249 2.87257 -2.42891 -2.04975 33.7317
5.831 -1.1888 5.37156 17.5246 -2.42891 -0.584546 24.9405
5.832 -1.1888 9.76717 21.9202 -2.42891 0.880655 7.35807
5.833 -1.1888 2.66876 -2.18052 -2.42891 -3.51495 -8.75915
5.834 0.031901 2.66876 -2.91312 -2.42891 -3.51495 -2.92496
5.835 0.031901 2.44116 9.46598 -2.42891 3.81106 8.06405
5.836 0.031901 3.17376 11.6638 -1.20821 4.54366 18.3205
5.837 0.031901 -1.22184 3.60517 -1.20821 -3.51495 3.66845
5.838 0.031901 -2.45945 -9.58164 -1.20821 -1.31715 -10.251
5.839 0.031901 2.66876 -8.04133 -1.20821 -2.04975 0.0320622
5.84 0.031901 2.66876 -7.30873 -1.20821 -2.78235 -3.63094
5.841 0.031901 -1.72685 0.0172816 -1.20821 -0.706988 -6.58796
5.842 0.031901 -1.72685 4.41289 -1.20821 -3.51495 -9.51837
5.843 0.031901 -0.994249 7.34329 -1.20821 4.54366 -4.39016
5.844 0.031901 -0.994249 6.61069 -1.20821 -2.78235 5.86625
5.845 0.031901 -1.72685 -13.1695 0.0124919 0.148055 13.9249
5.846 0.031901 -2.45945 -5.18604 0.0124919 0.880655 32.9725
5.847 0.031901 -3.19205 5.80297 0.0124919 2.95602 52.7527
5.848 0.031901 -1.72685 2.87257 0.0124919 2.95602 44.6941
5.849 0.031901 -1.72685 -5.18604 0.0124919 -2.17219 -2.92496
5.85 0.031901 -1.72685 -9.58164 0.0124919 -2.78235 -8.75915
5.851 0.031901 -1.22184 -14.7099 0.0124919 -0.584546 2.22986
5.852 0.031901 -1.22184 -11.7794 0.0124919 -4.36999 8.82327
5.853 0.031901 -3.41965 -7.38384 1.23319 5.88642 -6.56135
5.854 0.031901 -3.92465 -8.84904 1.23319 0.758213 -5.82874
5.855 0.031901 -3.19205 -12.4369 1.23319 6.00886 10.2885
5.856 0.031901 -3.19205 -11.7043 1.23319 0.880655 -0.700539
5.857 0.031901 -3.19205 -10.9717 1.23319 -4.36999 -8.78577
5.858 0.031901 -0.994249 -10.2391 1.23319 -3.51495 -8.78577
5.859 0.031901 0.470953 -10.9717 1.23319 -2.17219 -3.63094
5.86 0.031901 0.470953 -13.2446 1.23319 -2.78235 2.22986
5.861 0.031901 -1.72685 -5.91864 2.4539 -4.36999 6.62547
5.862 0.031901 -2.45945 -9.58164 2.4539 -4.36999 -2.16574
5.863 0.031901 -3.19205 6.61069 2.4539 -3.63739 -10.957
5.864 0.031901 -3.19205 8.07589 2.4539 -4.36999 -8.78577
5.865 0.031901 -3.92465 -2.18052 2.4539 2.34586 -0.727157
5.866 0.031901 -3.92465 -2.91312 2.4539 2.34586 -2.92496
5.867 0.031901 -2.45945 6.61069 2.4539 9.54942 3.66845
5.868 1.2526 -2.45945 5.14549 2.4539 6.61902 5.13365
5.869 1.2526 -1.95444 0.674768 2.4539 -2.78235 1.47064
5.87 1.2526 -0.489243 -0.057833 2.4539 -2.04975 -2.92496
5.871 1.2526 -2.68705 -13.9772 2.4539 0.880655 -8.78577
5.872 1.2526 -2.45945 -11.7794 2.4539 -1.31715 -7.32056
5.873 1.2526 1.20355 12.3964 2.4539 -2.78235 -11.6896
5.874 1.2526 0.470953 32.1766 2.4539 -2.90479 -10.9836
5.875 1.2526 2.44116 -2.98824 3.6746 0.0256125 -5.12276
5.876 1.2526 -0.489243 -5.84352 3.6746 -3.63739 -5.12276
5.877 1.2526 0.243358 11.0063 3.6746 -0.706988 -2.89834
5.878 1.2526 0.975958 24.1931 3.6746 -2.17219 -3.63094
5.879 1.2526 3.90636 5.14549 3.6746 2.95602 -9.51837
5.88 1.2526 5.37156 3.68029 3.6746 4.42122 -2.89834
5.881 1.2526 -1.95444 -6.65124 3.6746 -2.90479 -11.6896
5.882 1.2526 1.70856 2.87257 3.6746 -2.78235 -10.957
5.883 1.2526 6.83676 13.8616 3.6746 0.880655 2.22986
5.884 1.2526 4.63896 27.0484 3.6746 4.54366 -7.29395
5.885 1.2526 7.79696 37.3048 3.6746 0.880655 -8.78577
5.886 1.2526 9.99476 27.781 3.6746 0.880655 -9.51837
5.887 1.2526 0.243358 11.6638 3.6746 -1.31715 -8.78577
5.888 1.2526 0.243358 0.674768 3.6746 0.148055 -10.251
5.889 1.2526 -1.22184 -8.84904 3.6746 -1.31715 2.96247
5.89 1.2526 0.470953 -2.18052 3.6746 -4.36999 17.6145
5.891 1.2526 7.79696 16.1345 3.6746 0.758213 -11.6896
5.892 1.2526 6.33176 23.4605 3.6746 2.22341 0.00544388
5.893 1.2526 -3.41965 13.9367 3.6746 3.68862 9.52925
5.894 1.2526 -1.22184 14.6693 3.6746 -0.706988 8.79665
5.895 1.2526 -0.489243 9.54109 3.6746 0.758213 2.93585
5.896 1.2526 0.243358 -14.6347 3.6746 -0.706988 -10.957
5.897 1.2526 0.470953 5.80297 3.6746 0.880655 2.96247
5.898 1.2526 8.52956 3.60517 3.6746 -3.51495 2.96247
5.899 1.2526 -3.19205 -2.18052 3.6746 0.0256125 -2.16574
5.9 1.2526 -0.489243 6.61069 4.8953 2.22341 -2.16574
5.901 1.2526 3.17376 -13.1695 4.8953 0.0256125 5.16027
5.902 1.2526 6.10416 -7.38384 4.8953 1.61326 5.89287
5.903 1.2526 2.44116 -8.04133 4.8953 3.68862 9.55587
5.904 1.2526 -1.72685 -3.64572 4.8953 3.68862 11.7537
5.905 1.2526 7.06436 -12.4369 4.8953 0.880655 3.69507
5.906 1.2526 9.26216 -1.52303 4.8953 0.880655 -9.51837
5.907 1.2526 4.13396 13.8616 4.8953 -0.706988 6.59885
5.908 1.2526 0.470953 17.5246 4.8953 -0.706988 4.40105
5.909 1.2526 -3.92465 8.00078 4.8953 -3.63739 -8.78577
5.91 1.2526 -0.489243 -6.65124 4.8953 -4.36999 -8.02655
5.911 1.2526 3.17376 -9.50653 4.8953 -2.78235 -3.63094
5.912 1.2526 0.243358 4.41289 4.8953 -1.31715 0.764663
5.913 1.2526 5.59916 16.1345 4.8953 -0.706988 -8.75915
5.914 1.2526 9.26216 7.34329 3.6746 0.0256125 -7.29395
5.915 1.2526 1.93615 -8.11644 3.6746 -3.63739 13.2189
5.916 1.2526 -0.261648 -4.45344 3.6746 -3.63739 15.4167
5.917 1.2526 -1.72685 -2.25564 3.6746 2.22341 2.96247
5.918 1.2526 -2.45945 -0.790434 3.6746 -3.63739 -4.36354
5.919 1.2526 -3.92465 -12.4369 3.6746 2.34586 -9.49175
5.92 1.2526 -0.994249 -9.50653 3.6746 0.880655 -7.29395
5.921 1.2526 -3.41965 16.1345 3.6746 -2.78235 5.13365
5.922 1.2526 -2.45945 28.5887 3.6746 4.42122 9.52925
5.923 1.2526 -0.489243 -13.1695 3.6746 15.4102 -9.51837
5.924 1.2526 6.10416 8.00078 2.4539 -2.78235 -9.49175
5.925 1.2526 11.2324 28.5136 2.4539 4.54366 -5.82874
5.926 1.2526 11.2324 27.781 2.4539 -1.31715 -10.9836
5.927 1.2526 9.26216 -2.18052 2.4539 11.7472 8.79665
5.928 1.2526 6.33176 -9.50653 2.4539 12.4798 5.13365
5.929 1.2526 -3.41965 -6.65124 2.4539 0.880655 14.6841
5.93 1.2526 -2.68705 -9.58164 2.4539 0.880655 13.9515
5.931 1.2526 -1.95444 -12.512 2.4539 -2.17219 -8.78577
5.932 1.2526 -1.95444 -13.9021 2.4539 0.758213 -8.78577
5.933 1.2526 -1.22184 -10.9717 1.23319 -2.78235 -5.82874
5.934 1.2526 -0.489243 -7.30873 1.23319 1.61326 -5.82874
5.935 1.2526 2.44116 -5.11092 1.23319 0.0256125 -10.9836
5.936 1.2526 3.90636 -8.04133 1.23319 2.95602 15.4167
5.937 1.2526 -1.22184 -11.7043 1.23319 4.54366 -9.49175
5.938 0.031901 -0.994249 -14.6347 1.23319 -1.31715 -2.92496
5.939 0.031901 -0.489243 -11.7794 1.23319 -0.706988 4.40105
5.94 0.031901 2.44116 -7.38384 1.23319 -0.706988 0.00544388
5.941 0.031901 4.63896 -3.72084 1.23319 2.95602 -8.78577
5.942 0.031901 2.44116 -11.7794 1.23319 3.68862 -11.6896
5.943 0.031901 3.17376 -3.64572 1.23319 -2.90479 -5.82874
5.944 0.031901 6.83676 1.48248 0.0124919 -3.51495 -2.16574
5.945 0.031901 18.786 5.87809 0.0124919 -2.04975 1.49726
5.946 0.031901 19.5186 6.61069 0.0124919 -2.78235 1.49726
5.947 0.031901 -0.994249 -5.91864 0.0124919 -2.04975 -10.957
5.948 0.031901 -3.19205 -4.45344 0.0124919 0.148055 -10.9836
5.949 0.031901 -2.68705 -13.2446 0.0124919 2.34586 -1.43314
5.95 0.031901 -1.22184 -14.7099 0.0124919 2.34586 -2.16574
5.951 0.031901 -3.19205 -8.11644 0.0124919 0.0256125 -8.78577
5.952 0.031901 -3.41965 -5.91864 0.0124919 -2.90479 -8.75915
5.953 0.031901 -3.92465 -10.9717 0.0124919 0.880655 -2.89834
5.954 0.031901 -3.19205 -8.04133 0.0124919 0.880655 -5.82874
5.955 0.031901 -2.45945 -5.84352 -1.20821 -1.31715 -5.12276
5.956 0.031901 -3.19205 -2.18052 -1.20821 -2.17219 -5.82874
5.957 0.031901 2.44116 2.94768 -1.20821 4.42122 -10.957
5.958 0.031901 1.70856 6.61069 -1.20821 6.61902 -10.957
5.959 0.031901 -3.19205 1.48248 -1.20821 -2.90479 -5.82874
5.96 0.031901 -3.19205 -7.30873 -1.20821 -3.63739 -7.29395
5.961 -1.1888 1.20355 -9.58164 -2.42891 0.758213 -1.45976
5.962 -1.1888 -0.994249 -12.512 -2.42891 0.758213 0.738044
5.963 -1.1888 -3.92465 -8.84904 -2.42891 -4.36999 -5.12276
5.964 -1.1888 -3.41965 -1.52303 -2.42891 -4.36999 -10.251
5.965 -1.1888 -2.68705 -8.84904 -3.64962 -2.78235 -8.02655
5.966 -1.1888 -1.22184 -14.6347 -3.64962 -3.51495 -5.82874
5.967 -1.1888 0.243358 -8.77393 -3.64962 0.758213 -2.16574
5.968 -1.1888 0.243358 2.94768 -3.64962 0.758213 2.22986
5.969 -1.1888 0.470953 12.4715 -3.64962 -2.04975 -3.63094
5.97 0.031901 -0.994249 5.14549 -3.64962 -4.36999 -7.29395
5.971 0.031901 0.470953 4.33777 -4.87032 -2.04975 -10.957
5.972 0.031901 0.470953 5.80297 -4.87032 -3.51495 -2.92496
5.973 0.031901 -3.41965 -11.7794 -4.87032 2.95602 5.13365
5.974 0.031901 -3.41965 -6.57613 -4.87032 2.95602 8.06405
5.975 0.031901 -1.72685 3.68029 -4.87032 10.4045 11.7271
5.976 0.031901 -1.72685 5.87809 -4.87032 9.67186 9.52925
5.977 0.031901 -3.19205 7.34329 -4.87032 2.34586 -2.19236
5.978 0.031901 -3.19205 10.2737 -4.87032 -2.78235 -2.92496
5.979 0.031901 -3.19205 12.4715 -4.87032 5.27626 -10.9836
5.98 -1.1888 -3.41965 11.0063 -4.87032 4.54366 -8.02655
5.981 -1.1888 -1.22184 -11.7043 -6.09102 10.282 -10.251
5.982 -1.1888 -1.22184 -13.9021 -6.09102 9.54942 -6.58796
5.983 -1.1888 -0.489243 -14.7099 -6.09102 14.6776 -10.957
5.984 -1.1888 -1.22184 -4.45344 -6.09102 20.5384 -9.49175
5.985 -1.1888 -3.19205 8.73338 -6.09102 5.88642 -8.75915
5.986 -1.1888 -1.95444 18.2572 -6.09102 0.0256125 -7.29395
5.987 -1.1888 -3.92465 6.53557 -6.09102 -4.36999 -5.82874
5.988 0.031901 -3.92465 -0.790434 -6.09102 -3.51495 -2.89834
5.989 0.031901 -1.22184 -5.91864 -6.09102 2.34586 -0.700539
5.99 0.031901 2.44116 -0.715319 -6.09102 4.54366 -3.63094
5.991 0.031901 3.40136 24.1931 -4.87032 -4.24755 0.0320622
5.992 0.031901 4.13396 26.3909 -4.87032 -4.24755 0.0320622
5.993 0.031901 -1.72685 11.0063 -4.87032 11.1371 -2.92496
5.994 0.031901 -1.72685 8.80849 -4.87032 10.4045 4.40105
5.995 0.031901 -0.261648 11.7389 -4.87032 2.34586 9.52925
5.996 0.031901 0.470953 12.4715 -4.87032 -0.584546 0.738044
5.997 0.031901 -1.95444 -1.44792 -4.87032 4.54366 -8.78577
5.998 0.031901 -1.95444 -10.9717 -4.87032 7.47406 -2.16574
5.999 0.031901 -3.92465 -9.58164 -4.87032 0.148055 11.0211
6 0.031901 -3.92465 -3.72084 -4.87032 2.34586 24.2079
6.001 0.031901 -1.95444 0.674768 -4.87032 -1.31715 33.7317
6.002 0.031901 0.243358 -1.52303 -4.87032 -4.24755 22.0101
6.003 0.031901 -3.41965 -5.11092 -4.87032 -2.90479 5.86625
6.004 0.031901 -3.92465 -2.18052 -4.87032 -2.17219 12.4597
6.005 1.2526 -3.19205 -5.84352 -4.87032 -0.706988 16.1227
6.006 1.2526 -3.19205 -6.57613 -3.64962 -1.43959 11.7271
6.007 1.2526 -3.41965 0.749882 -3.64962 -2.04975 4.40105
6.008 1.2526 -3.41965 2.94768 -3.64962 -2.04975 -2.92496
6.009 1.2526 -3.19205 6.61069 -3.64962 -1.31715 -6.56135
6.01 1.2526 -3.41965 10.2737 -3.64962 -2.78235 -3.63094
6.011 1.2526 -0.489243 17.5997 -3.64962 5.88642 -2.16574
6.012 1.2526 -1.95444 17.5997 -2.42891 8.08422 6.62547
6.013 2.47331 -3.41965 6.61069 -2.42891 5.88642 15.4167
6.014 2.47331 -3.41965 -2.18052 -2.42891 -4.24755 17.6145
6.015 2.47331 -3.92465 -9.50653 -2.42891 6.00886 19.0797
6.016 2.47331 -3.92465 -6.65124 -2.42891 7.47406 19.0797
6.017 2.47331 2.44116 5.80297 -2.42891 -1.31715 8.82327
6.018 2.47331 3.17376 5.80297 -2.42891 -1.31715 -3.63094
6.019 2.47331 -1.22184 -8.11644 -2.42891 3.07846 -9.51837
6.02 2.47331 -3.19205 -8.84904 -2.42891 3.07846 -4.39016
6.021 2.47331 1.20355 -14.7099 -2.42891 -2.04975 0.00544388
6.022 2.47331 2.66876 0.0172816 -1.20821 -3.51495 0.738044
6.023 2.47331 -3.19205 14.6693 -1.20821 -4.36999 2.20325
6.024 2.47331 -3.41965 18.3323 -1.20821 -2.17219 2.20325
6.025 2.47331 -3.41965 8.80849 -1.20821 -4.36999 -6.58796
6.026 2.47331 -1.95444 5.87809 -1.20821 -2.78235 -9.49175
6.027 2.47331 -3.92465 4.41289 -1.20821 -1.31715 -3.63094
6.028 2.47331 -3.19205 -0.715319 -1.20821 1.61326 -8.02655
6.029 2.47331 0.243358 -7.30873 -1.20821 11.7472 -5.82874
6.03 2.47331 -1.95444 -5.84352 0.0124919 11.7472 1.49726
6.031 2.47331 -1.72685 2.94768 0.0124919 -1.31715 -7.29395
6.032 2.47331 -3.19205 4.41289 0.0124919 -1.31715 -10.957
6.033 2.47331 -3.92465 0.0172816 0.0124919 -0.706988 2.96247
6.034 2.47331 -3.41965 -5.84352 0.0124919 5.88642 2.96247
6.035 2.47331 0.243358 2.21508 0.0124919 -2.17219 -9.49175
6.036 2.47331 2.44116 12.4715 0.0124919 -2.78235 -9.49175
6.037 2.47331 0.470953 22.7279 0.0124919 -1.31715 -6.58796
6.038 2.47331 2.66876 41.0429 0.0124919 0.148055 -0.727157
6.039 2.47331 4.13396 13.9367 0.0124919 -0.706988 5.86625
6.04 2.47331 1.20355 -7.30873 0.0124919 -0.706988 5.86625
6.041 2.47331 7.56937 -5.91864 0.0124919 -2.78235 -5.12276
6.042 2.47331 8.30197 -2.98824 1.23319 -2.78235 -10.251
6.043 2.47331 -1.22184 6.53557 1.23319 -1.43959 -8.75915
6.044 2.47331 -1.22184 33.6418 1.23319 4.42122 -8.02655
6.045 2.47331 3.90636 56.3524 1.23319 9.54942 -2.92496
6.046 2.47331 2.44116 24.8506 1.23319 10.282 -2.92496
6.047 2.47331 -0.994249 -13.1695 1.23319 -2.78235 -5.82874
6.048 2.47331 -3.19205 -5.11092 1.23319 0.0256125 -10.957
6.049 2.47331 2.44116 -13.2446 2.4539 -3.51495 -4.39016
6.05 2.47331 3.90636 -9.58164 2.4539 -2.04975 -10.957
6.051 2.47331 22.449 -6.65124 2.4539 -0.706988 -2.16574
6.052 2.47331 26.112 -9.58164 2.4539 0.758213 -1.43314
6.053 2.47331 -3.41965 -3.72084 2.4539 2.34586 -7.29395
6.054 2.47331 0.243358 11.6638 2.4539 1.61326 -8.75915
6.055 2.47331 2.44116 24.118 2.4539 -4.24755 -10.957
6.056 2.47331 0.243358 16.0594 2.4539 2.95602 -5.85536
6.057 2.47331 -3.19205 -10.3142 2.4539 15.4102 0.00544388
6.058 2.47331 0.470953 -11.7794 2.4539 15.4102 0.00544388
6.059 2.47331 5.59916 6.53557 2.4539 -1.43959 8.82327
6.06 1.2526 9.26216 8.00078 3.6746 2.34586 17.6145
6.061 1.2526 4.86656 -3.72084 3.6746 12.6023 22.7427
6.062 1.2526 -0.994249 -4.45344 3.6746 14.8001 24.2079
6.063 1.2526 -3.41965 -5.91864 3.6746 2.22341 -3.63094
6.064 1.2526 -1.22184 -5.91864 3.6746 -2.17219 -9.51837
6.065 1.2526 0.243358 -5.18604 3.6746 0.758213 -2.89834
6.066 1.2526 -1.95444 -2.25564 3.6746 4.42122 6.62547
6.067 1.2526 -1.95444 0.674768 3.6746 -2.90479 13.9515
6.068 1.2526 -2.68705 2.87257 3.6746 -2.78235 2.96247
6.069 0.031901 -3.41965 -0.790434 3.6746 -1.31715 -8.78577
6.07 0.031901 -2.68705 -1.52303 3.6746 -3.51495 -2.19236
6.071 0.031901 3.17376 2.87257 3.6746 1.49081 2.20325
6.072 0.031901 3.17376 2.87257 3.6746 0.758213 9.52925
6.073 0.031901 -3.41965 -13.1695 4.8953 -2.90479 -5.82874
6.074 0.031901 -0.994249 -11.7043 4.8953 -2.90479 -2.89834
6.075 0.031901 2.66876 -9.50653 4.8953 3.68862 -6.56135
6.076 0.031901 2.66876 -9.50653 4.8953 3.68862 -5.09614
6.077 0.031901 9.03457 31.444 4.8953 -0.706988 -0.700539
6.078 0.031901 8.30197 31.444 4.8953 4.42122 -3.63094
6.079 0.031901 8.52956 1.48248 4.8953 0.758213 -9.51837
6.08 0.031901 2.66876 -6.57613 4.8953 -0.706988 -3.63094
6.081 0.031901 -3.41965 -10.2391 4.8953 0.880655 18.3205
6.082 0.031901 -1.95444 -8.77393 4.8953 -2.90479 21.2509
6.083 0.031901 0.243358 0.0172816 4.8953 -4.36999 -5.12276
6.084 0.031901 8.30197 -1.44792 4.8953 -2.78235 -8.78577
6.085 0.031901 -0.489243 -13.2446 4.8953 0.148055 -10.9836
6.086 0.031901 -0.994249 -13.2446 4.8953 -4.36999 -0.700539
6.087 0.031901 4.13396 -10.2391 4.8953 2.34586 15.4167
6.088 0.031901 1.93615 -14.6347 4.8953 3.07846 15.4167
6.089 0.031901 2.66876 9.46598 4.8953 -4.36999 -8.75915
6.09 0.031901 1.20355 18.9898 4.8953 -2.17219 -5.85536
6.091 0.031901 -1.95444 27.0484 4.8953 0.0256125 2.20325
6.092 0.031901 -1.22184 25.5832 4.8953 0.0256125 4.40105
6.093 -1.1888 -3.19205 -5.18604 4.8953 -2.17219 0.00544388
6.094 -1.1888 -3.19205 -2.98824 3.6746 -4.36999 5.16027
6.095 -1.1888 0.243358 18.9898 3.6746 -2.78235 32.2665
6.096 -1.1888 0.243358 18.2572 3.6746 2.34586 44.7207
6.097 -1.1888 2.44116 -10.3142 3.6746 -3.63739 22.7427
6.098 -1.1888 7.56937 -11.7794 3.6746 5.88642 2.96247
6.099 -1.1888 12.6976 20.455 3.6746 13.945 -9.51837
6.1 -1.1888 3.17376 11.6638 3.6746 -2.90479 3.66845
6.101 -1.1888 4.13396 -14.6347 3.6746 14.8001 16.1227
6.102 -1.1888 -3.19205 -13.2446 3.6746 -3.51495 17.5879
6.103 -1.1888 -3.41965 0.674768 3.6746 4.42122 -1.45976
6.104 -1.1888 -3.92465 -3.72084 2.4539 -0.706988 -0.700539
6.105 -1.1888 -0.261648 16.1345 2.4539 6.74146 18.3471
6.106 -1.1888 -0.994249 26.3909 2.4539 -2.78235 1.49726
6.107 -1.1888 -1.22184 -4.37832 2.4539 -0.584546 -2.19236
6.108 -1.1888 -0.489243 -10.9717 2.4539 -0.584546 -5.12276
6.109 -1.1888 -0.261648 -14.6347 2.4539 -4.24755 2.20325
6.11 -1.1888 -0.261648 -11.7043 2.4539 -3.63739 -10.251
6.111 -1.1888 -3.41965 5.87809 1.23319 -2.90479 0.0320622
6.112 -1.1888 -3.41965 5.14549 1.23319 0.758213 -5.82874
6.113 -1.1888 -3.19205 -14.7099 1.23319 4.42122 0.00544388
6.114 -1.1888 -3.92465 -8.84904 1.23319 -0.706988 0.00544388
6.115 -1.1888 -1.22184 -10.2391 1.23319 0.758213 -3.65756
6.116 -1.1888 4.63896 -12.4369 1.23319 2.22341 -8.05316
6.117 -1.1888 11.2324 26.3158 1.23319 2.95602 -10.9836
6.118 -1.1888 6.83676 23.3854 1.23319 2.22341 -8.02655
6.119 -1.1888 4.13396 -13.1695 0.0124919 -2.78235 -2.16574
6.12 -1.1888 2.44116 15.3268 0.0124919 -2.78235 -2.16574
6.121 -1.1888 -2.45945 32.9092 0.0124919 0.148055 5.86625
6.122 -1.1888 -0.261648 -8.11644 0.0124919 0.148055 12.4597
6.123 0.031901 -1.95444 0.674768 0.0124919 -2.04975 16.8553
6.124 0.031901 -0.489243 -1.52303 0.0124919 -2.90479 13.9249
6.125 0.031901 -3.41965 -14.7099 0.0124919 2.95602 16.8553
6.126 0.031901 -3.92465 -7.30873 0.0124919 4.42122 16.8553
6.127 0.031901 3.17376 0.0172816 -1.20821 -4.24755 -0.700539
6.128 0.031901 1.70856 10.2737 -1.20821 -2.90479 8.82327
6.129 0.031901 5.37156 18.3323 -1.20821 -4.36999 16.1493
6.13 0.031901 4.63896 5.14549 -1.20821 -4.36999 12.4863
6.131 0.031901 0.243358 -9.50653 -1.20821 -3.63739 2.96247
6.132 0.031901 0.470953 -10.2391 -1.20821 -0.706988 -1.43314
6.133 0.031901 12.9252 -5.84352 -1.20821 -2.78235 -4.36354
6.134 0.031901 18.786 -5.11092 -2.42891 -2.04975 -2.16574
6.135 0.031901 -2.45945 -14.6347 -2.42891 -4.24755 -3.63094
6.136 0.031901 -3.19205 -6.65124 -2.42891 -4.24755 -2.16574
6.137 0.031901 -3.92465 0.674768 -2.42891 -2.04975 8.09067
6.138 0.031901 -3.41965 18.9898 -2.42891 -2.04975 8.82327
6.139 0.031901 -1.22184 34.3744 -2.42891 -2.78235 -0.700539
6.14 -1.1888 -3.41965 23.3854 -2.42891 -2.78235 -2.16574
6.141 -1.1888 -3.19205 2.87257 -2.42891 -1.31715 -2.89834
6.142 -1.1888 -3.41965 -2.98824 -2.42891 -1.31715 -10.957
6.143 -1.1888 -3.92465 -12.512 -2.42891 -2.17219 -6.58796
6.144 -1.1888 -3.19205 -14.6347 -2.42891 -3.63739 -7.32056
6.145 -1.1888 -3.41965 -13.1695 -2.42891 7.47406 -7.29395
6.146 -1.1888 -1.72685 -12.4369 -2.42891 6.74146 2.96247
6.147 -1.1888 -3.19205 -3.72084 -2.42891 5.88642 -7.29395
6.148 -1.1888 -3.19205 -3.72084 -3.64962 8.08422 -9.49175
6.149 -1.1888 -3.92465 -13.9021 -3.64962 -2.78235 -0.700539
6.15 -1.1888 -1.95444 -14.6347 -3.64962 -3.63739 -0.700539
6.151 -1.1888 0.243358 -3.72084 -3.64962 -0.706988 -7.32056
6.152 -1.1888 1.70856 -5.18604 -3.64962 -0.706988 -5.85536
6.153 -1.1888 -1.95444 2.21508 -3.64962 -2.17219 -11.6896
6.154 -1.1888 -2.68705 3.68029 -3.64962 -1.31715 -11.6896
6.155 -1.1888 1.70856 -14.6347 -3.64962 5.27626 -8.05316
6.156 -1.1888 0.975958 -13.9021 -4.87032 10.4045 -8.78577
6.157 -1.1888 -1.22184 -9.50653 -4.87032 0.880655 -6.58796
6.158 -1.1888 -3.41965 -7.30873 -4.87032 -1.31715 -2.92496
6.159 -1.1888 -2.45945 4.33777 -4.87032 -4.24755 1.47064
6.16 -1.1888 -0.994249 16.792 -4.87032 -4.36999 2.20325
6.161 0.031901 10.7274 -4.45344 -4.87032 -2.90479 10.2619
6.162 0.031901 2.66876 -8.11644 -4.87032 -2.90479 2.93585
6.163 0.031901 -1.22184 2.87257 -4.87032 -2.04975 -11.6896
6.164 0.031901 -1.22184 3.60517 -4.87032 -1.31715 -5.82874
6.165 0.031901 -3.92465 -6.65124 -4.87032 -4.36999 -0.700539
6.166 0.031901 -0.994249 -7.38384 -4.87032 -1.43959 -5.09614
6.167 0.031901 1.93615 -8.11644 -4.87032 0.758213 -10.251
6.168 0.031901 -0.261648 -8.84904 -4.87032 -2.17219 -9.49175
6.169 0.031901 -1.22184 -10.3142 -4.87032 -1.31715 0.764663
6.17 0.031901 2.44116 -8.11644 -4.87032 -2.04975 -0.700539
6.171 0.031901 -2.68705 2.87257 -3.64962 -2.04975 -2.16574
6.172 0.031901 -3.19205 -0.790434 -3.64962 -2.04975 -1.43314
6.173 0.031901 -1.72685 4.33777 -3.64962 -2.04975 0.764663
6.174 0.031901 -1.22184 16.792 -3.64962 -2.04975 0.0320622
6.175 1.2526 -3.19205 26.3158 -3.64962 -2.78235 -9.51837
6.176 1.2526 -0.994249 13.8616 -3.64962 -4.24755 -2.19236
6.177 1.2526 0.470953 -8.11644 -3.64962 -2.90479 3.66845
6.178 1.2526 -2.45945 -14.6347 -3.64962 0.758213 15.3901
6.179 1.2526 -3.92465 -8.77393 -3.64962 2.95602 24.1813
6.18 1.2526 -3.92465 -8.04133 -3.64962 0.758213 13.1923
6.181 1.2526 -3.41965 -7.38384 -3.64962 -4.36999 -9.49175
6.182 1.2526 -1.22184 -4.45344 -2.42891 0.880655 -8.02655
6.183 1.2526 -3.19205 -2.98824 -2.42891 11.8697 1.49726
6.184 1.2526 -1.95444 8.00078 -2.42891 18.4631 14.6841
6.185 1.2526 0.243358 18.9898 -2.42891 0.758213 3.66845
6.186 1.2526 -0.489243 15.3268 -2.42891 10.282 16.8553
6.187 1.2526 -2.68705 -2.98824 -2.42891 2.34586 8.09067
6.188 1.2526 -3.41965 -9.58164 -2.42891 8.20666 19.8123
6.189 1.2526 -3.92465 -3.72084 -3.64962 2.34586 5.16027
6.19 1.2526 -3.19205 0.674768 -3.64962 -0.584546 -2.89834
6.191 1.2526 -1.72685 -13.1695 -3.64962 -2.04975 -9.49175
6.192 1.2526 -1.72685 -10.9717 -3.64962 -3.63739 -10.251
6.193 1.2526 -3.92465 -13.1695 -3.64962 -0.706988 -8.78577
6.194 1.2526 -3.92465 -13.1695 -3.64962 -2.17219 -5.12276
6.195 1.2526 -3.92465 10.2737 -3.64962 -2.04975 -1.45976
6.196 1.2526 -3.92465 13.2041 -3.64962 4.54366 -4.39016
6.197 1.2526 -3.19205 -10.2391 -3.64962 10.4045 2.20325
6.198 1.2526 -3.19205 -11.7794 -2.42891 1.61326 9.52925
6.199 1.2526 0.243358 -5.91864 -2.42891 -2.78235 -1.45976
6.2 1.2526 0.243358 -0.790434 -2.42891 -2.78235 -2.92496
6.201 1.2526 3.90636 7.26818 -2.42891 -4.36999 -5.12276
6.202 1.2526 3.17376 6.53557 -2.42891 -4.36999 -8.78577
6.203 1.2526 3.90636 -6.65124 -2.42891 -1.31715 -10.957
6.204 1.2526 3.90636 -5.91864 -1.20821 -0.584546 -6.56135
6.205 1.2526 4.13396 -11.7794 -1.20821 4.54366 -2.16574
6.206 1.2526 3.40136 -13.1695 -1.20821 6.00886 -2.16574
6.207 1.2526 -3.19205 -8.77393 -1.20821 -2.90479 16.1227
6.208 1.2526 1.93615 -9.50653 -1.20821 -2.90479 18.3205
6.209 1.2526 -1.72685 -5.91864 0.0124919 -2.04975 5.86625
6.21 1.2526 -3.19205 -5.18604 0.0124919 -2.04975 -5.12276
6.211 1.2526 -0.994249 -8.04133 0.0124919 -2.90479 -10.2243
6.212 1.2526 -0.994249 -3.64572 0.0124919 -2.90479 2.22986
6.213 1.2526 -0.994249 1.48248 0.0124919 -1.43959 10.2885
6.214 1.2526 -3.92465 4.41289 0.0124919 -0.706988 5.89287
6.215 1.2526 -1.22184 -1.44792 0.0124919 -2.90479 -5.82874
6.216 1.2526 -1.22184 -10.2391 0.0124919 -4.24755 -4.36354
6.217 1.2526 -3.41965 -12.512 1.23319 -2.04975 -9.49175
6.218 1.2526 -3.41965 -4.45344 1.23319 -2.04975 -11.6896
6.219 1.2526 -3.92465 2.87257 1.23319 0.880655 -7.29395
6.22 1.2526 -2.45945 10.9312 1.23319 11.8697 -9.49175
6.221 1.2526 -0.994249 18.9898 1.23319 0.758213 -7.29395
6.222 1.2526 -3.19205 19.7224 1.23319 5.15382 -7.29395
6.223 1.2526 -1.72685 -13.9021 1.23319 6.00886 -2.89834
6.224 1.2526 -0.261648 -7.30873 2.4539 4.54366 -2.16574
6.225 1.2526 -1.72685 -3.64572 2.4539 0.148055 3.69507
6.226 1.2526 -1.22184 -9.50653 2.4539 0.880655 10.2885
6.227 1.2526 3.17376 -11.0468 2.4539 4.54366 15.4167
6.228 1.2526 5.37156 -14.6347 2.4539 1.61326 21.2775
6.229 0.031901 7.56937 -9.50653 2.4539 2.22341 32.2665
6.23 0.031901 4.63896 -3.64572 2.4539 -0.706988 38.8599
6.231 0.031901 0.470953 5.14549 2.4539 6.00886 15.4167
6.232 0.031901 14.3904 5.14549 2.4539 4.54366 -2.89834
6.233 0.031901 1.20355 -10.9717 2.4539 5.88642 -5.12276
6.234 0.031901 -0.994249 -8.84904 2.4539 6.00886 19.8123
6.235 0.031901 -3.19205 2.13997 2.4539 13.3349 -10.9836
6.236 0.031901 -3.92465 8.00078 2.4539 6.74146 13.1923
6.237 0.031901 -3.41965 -13.9021 2.4539 -2.04975 32.2399
6.238 0.031901 -3.92465 0.0172816 2.4539 -0.706988 27.8443
6.239 0.031901 4.13396 12.4715 2.4539 4.42122 10.9945
6.24 0.031901 4.13396 12.4715 2.4539 -2.90479 8.79665
6.241 0.031901 -3.92465 -13.1695 3.6746 2.95602 1.47064
6.242 -1.1888 2.66876 -2.18052 3.6746 0.0256125 2.20325
6.243 -1.1888 0.470953 -5.84352 3.6746 5.88642 36.6355
6.244 -1.1888 -2.45945 -14.6347 3.6746 6.61902 40.2985
6.245 -1.1888 0.470953 -7.38384 3.6746 -4.36999 21.9835
6.246 -1.1888 0.470953 -13.9772 3.6746 -4.24755 17.5879
6.247 -1.1888 -2.45945 -2.18052 3.6746 -0.706988 14.6575
6.248 -1.1888 -0.994249 5.14549 3.6746 0.0256125 13.1923
6.249 -1.1888 -3.19205 -3.64572 3.6746 -2.90479 8.79665
6.25 -1.1888 -0.994249 -3.64572 3.6746 -2.78235 0.00544388
6.251 -1.1888 -3.92465 16.1345 3.6746 0.880655 -8.05316
6.252 -1.1888 3.17376 14.6693 4.8953 -4.36999 0.0320622
6.253 -1.1888 9.03457 -10.9717 4.8953 5.27626 16.1493
6.254 -1.1888 9.03457 -8.11644 4.8953 6.00886 14.6841
6.255 -1.1888 3.90636 0.674768 4.8953 -2.04975 -4.36354
6.256 -1.1888 2.66876 27.781 4.8953 -4.36999 -9.51837
6.257 -1.1888 16.5882 53.422 4.8953 -2.90479 0.738044
6.258 -1.1888 16.5882 51.9568 4.8953 -2.90479 7.33145
6.259 -1.1888 4.86656 -10.2391 6.11601 -2.04975 13.1923
6.26 -1.1888 0.243358 2.94768 6.11601 4.54366 3.66845
6.261 -1.1888 12.6976 -5.91864 6.11601 -0.706988 -9.51837
6.262 -2.40951 12.6976 -5.18604 6.11601 -1.43959 -8.05316
6.263 -2.40951 15.123 35.1821 6.11601 -0.706988 9.52925
6.264 -2.40951 12.9252 21.9953 6.11601 -0.706988 6.59885
6.265 -2.40951 -3.19205 -4.45344 6.11601 0.758213 -2.19236
6.266 -2.40951 -3.41965 4.33777 6.11601 0.0256125 -9.49175
6.267 -2.40951 -2.45945 -13.2446 6.11601 -4.36999 2.22986
6.268 -2.40951 -3.19205 -11.7043 4.8953 -1.31715 5.16027
6.269 -2.40951 -2.68705 -7.30873 4.8953 1.61326 -8.78577
6.27 -2.40951 -3.92465 -10.9717 4.8953 -2.78235 -2.19236
6.271 -2.40951 0.470953 -5.84352 4.8953 -1.31715 3.66845
6.272 -1.1888 3.40136 -1.44792 4.8953 -2.04975 3.66845
6.273 -1.1888 -1.72685 0.674768 4.8953 0.148055 -2.89834
6.274 -1.1888 -3.19205 10.9312 3.6746 0.880655 -0.700539
6.275 -1.1888 2.66876 -4.45344 3.6746 -3.51495 5.16027
6.276 -1.1888 0.470953 -1.52303 3.6746 -3.63739 10.2885
6.277 -1.1888 -3.92465 6.53557 3.6746 -1.43959 -2.89834
6.278 -1.1888 -1.22184 5.80297 3.6746 -2.17219 -5.09614
6.279 -1.1888 3.17376 -5.11092 3.6746 0.880655 -10.251
6.28 -1.1888 7.56937 -5.84352 3.6746 -1.43959 -7.32056
6.281 -1.1888 -3.41965 -8.77393 2.4539 -3.51495 13.9249
6.282 -2.40951 -0.994249 -7.30873 2.4539 0.880655 10.9945
6.283 -2.40951 3.40136 28.5887 2.4539 -1.43959 -2.92496
6.284 -2.40951 2.66876 30.0539 2.4539 1.49081 3.66845
6.285 -2.40951 0.243358 2.21508 2.4539 -2.17219 2.20325
6.286 -2.40951 1.70856 -14.6347 2.4539 -2.04975 -5.85536
6.287 -2.40951 -3.92465 -0.790434 2.4539 -1.43959 -9.49175
6.288 -2.40951 -1.72685 2.87257 1.23319 -2.78235 -7.29395
6.289 -2.40951 -0.261648 11.6638 1.23319 -0.706988 -5.82874
6.29 -2.40951 -2.45945 13.8616 1.23319 3.68862 -3.63094
6.291 -2.40951 -2.68705 8.00078 1.23319 2.34586 2.96247
6.292 -2.40951 -1.95444 6.53557 1.23319 3.81106 2.22986
6.293 -2.40951 2.44116 -0.790434 1.23319 -2.90479 9.52925
6.294 -2.40951 3.90636 -12.512 1.23319 0.758213 13.1923
6.295 -2.40951 6.10416 -8.77393 1.23319 -2.04975 -6.58796
6.296 -2.40951 7.56937 0.749882 0.0124919 0.880655 -7.32056
6.297 -2.40951 2.44116 -8.04133 0.0124919 4.54366 -1.45976
6.298 -2.40951 7.79696 -5.84352 0.0124919 3.07846 -4.39016
6.299 -2.40951 22.449 -10.9717 0.0124919 8.08422 0.00544388
6.3 -2.40951 3.90636 -8.11644 0.0124919 5.88642 13.1923
6.301 -2.40951 -3.19205 -8.04133 0.0124919 -2.90479 27.1117
6.302 -2.40951 -0.261648 -1.44792 0.0124919 -2.90479 30.7747
6.303 -2.40951 1.93615 -13.2446 0.0124919 -3.51495 21.9835
6.304 -2.40951 -0.994249 -8.11644 0.0124919 -2.78235 21.2509
6.305 -2.40951 -1.95444 -3.72084 0.0124919 -0.706988 9.52925
6.306 -2.40951 -1.95444 -6.65124 0.0124919 -1.43959 -6.56135
6.307 -2.40951 3.40136 -5.84352 -1.20821 -4.36999 15.4167
6.308 -2.40951 4.13396 0.0172816 -1.20821 -2.90479 15.4167
6.309 -2.40951 -2.68705 -13.9021 -1.20821 5.88642 0.0320622
6.31 -2.40951 0.243358 -2.98824 -1.20821 2.95602 -3.63094
6.311 -2.40951 2.44116 8.73338 -1.20821 -1.43959 -10.957
6.312 -2.40951 2.44116 10.1986 -1.20821 -2.04975 -10.251
6.313 -2.40951 -3.92465 -8.84904 -1.20821 6.00886 -6.58796
6.314 -2.40951 -0.994249 -2.18052 -1.20821 8.20666 0.00544388
6.315 -2.40951 1.20355 16.1345 -1.20821 12.6023 -8.05316
6.316 -2.40951 1.93615 22.7279 -2.42891 6.74146 -4.39016
6.317 -2.40951 -3.92465 9.54109 -2.42891 6.61902 -9.51837
6.318 -2.40951 -1.22184 -3.64572 -2.42891 8.08422 -1.43314
6.319 -2.40951 0.470953 -13.1695 -2.42891 2.95602 8.82327
6.32 -2.40951 0.470953 -4.45344 -2.42891 5.88642 -0.700539
6.321 -2.40951 -1.95444 6.53557 -2.42891 -2.78235 10.2885
6.322 -1.1888 -1.22184 6.53557 -2.42891 2.34586 19.0797
6.323 -1.1888 3.40136 -4.45344 -2.42891 -3.51495 -8.02655
6.324 -1.1888 -0.994249 -4.45344 -2.42891 -4.36999 0.738044
6.325 -1.1888 -0.489243 -8.11644 -2.42891 -2.90479 13.9249
6.326 -1.1888 -2.68705 -9.50653 -3.64962 -2.90479 11.7271
6.327 -1.1888 -3.92465 0.749882 -3.64962 0.0256125 13.9249
6.328 -1.1888 -3.92465 3.68029 -3.64962 8.08422 18.3205
6.329 -1.1888 -3.41965 6.61069 -3.64962 13.2124 -1.45976
6.33 0.031901 -1.22184 2.94768 -3.64962 5.88642 -9.51837
6.331 0.031901 1.70856 -10.9717 -3.64962 11.8697 -5.09614
6.332 0.031901 1.70856 -10.9717 -3.64962 8.93926 -4.36354
6.333 0.031901 0.975958 -5.84352 -3.64962 -2.04975 -7.29395
6.334 0.031901 -3.41965 -5.84352 -3.64962 3.81106 -4.36354
6.335 0.031901 -0.994249 -13.9021 -3.64962 2.34586 -3.63094
6.336 0.031901 1.20355 -13.2446 -3.64962 0.148055 -4.36354
6.337 0.031901 2.66876 -9.58164 -3.64962 -2.04975 -5.12276
6.338 0.031901 1.20355 -6.65124 -3.64962 -3.63739 -2.19236
6.339 0.031901 -3.41965 -4.45344 -3.64962 -0.706988 -0.727157
6.34 0.031901 -3.92465 -5.91864 -3.64962 4.42122 -1.45976
6.341 1.2526 -3.19205 -8.11644 -3.64962 8.08422 -10.9836
6.342 1.2526 -2.45945 -14.6347 -3.64962 5.88642 -2.89834
6.343 1.2526 -1.95444 -9.50653 -3.64962 -4.36999 -8.05316
6.344 1.2526 -1.22184 -7.30873 -3.64962 -2.04975 -1.45976
6.345 1.2526 -0.489243 -5.11092 -3.64962 -1.31715 -8.78577
6.346 1.2526 -0.489243 8.07589 -3.64962 1.61326 -9.49175
6.347 1.2526 0.243358 21.2627 -3.64962 6.00886 -5.09614
6.348 1.2526 0.243358 21.2627 -3.64962 6.74146 -3.63094
6.349 1.2526 2.66876 0.0172816 -3.64962 5.88642 -2.92496
6.35 1.2526 4.86656 -2.18052 -3.64962 5.88642 -1.45976
6.351 1.2526 -3.92465 -4.37832 -3.64962 4.54366 -6.58796
6.352 1.2526 -1.95444 -0.790434 -3.64962 3.81106 -6.58796
6.353 1.2526 0.243358 24.8506 -3.64962 -2.04975 -3.65756
6.354 1.2526 -1.22184 25.5832 -3.64962 -3.51495 -2.19236
6.355 1.2526 -3.41965 17.5246 -3.64962 -3.63739 0.00544388
6.356 2.47331 -3.19205 1.40737 -3.64962 -3.63739 -1.45976
6.357 2.47331 0.243358 -13.2446 -3.64962 0.148055 -4.39016
6.358 2.47331 0.243358 -2.91312 -3.64962 -0.584546 -6.58796
6.359 2.47331 13.6578 10.2737 -3.64962 -2.78235 -8.78577
6.36 2.47331 12.9252 2.94768 -3.64962 -1.31715 -10.251
6.361 2.47331 -2.45945 -7.30873 -3.64962 -4.36999 -10.957
6.362 2.47331 -1.95444 -13.2446 -3.64962 -2.90479 -9.49175
6.363 2.47331 1.70856 -5.91864 -3.64962 -0.706988 -8.75915
6.364 2.47331 3.90636 -3.72084 -3.64962 1.49081 -5.09614
6.365 2.47331 6.10416 -0.790434 -3.64962 5.15382 -1.43314
6.366 2.47331 6.10416 1.40737 -3.64962 8.81682 -0.700539
6.367 2.47331 1.93615 2.87257 -3.64962 5.88642 0.764663
6.368 2.47331 12.9252 1.40737 -3.64962 0.758213 -1.43314
6.369 2.47331 -0.261648 -6.65124 -3.64962 -2.78235 -5.12276
6.37 2.47331 -0.994249 -9.58164 -3.64962 0.880655 -0.727157
6.371 2.47331 0.470953 -11.7794 -3.64962 4.54366 -1.43314
6.372 2.47331 0.470953 -13.1695 -3.64962 7.47406 2.22986
6.373 2.47331 -3.19205 -8.77393 -3.64962 3.07846 5.16027
6.374 2.47331 -3.19205 -10.9717 -3.64962 -1.31715 8.82327
6.375 2.47331 -3.92465 -9.58164 -3.64962 -3.63739 -9.51837
6.376 2.47331 -3.41965 -5.91864 -2.42891 -0.706988 -2.92496
6.377 2.47331 -2.68705 -11.7043 -2.42891 -1.31715 3.66845
6.378 2.47331 -3.41965 -2.91312 -2.42891 -1.31715 16.1227
6.379 2.47331 3.40136 4.41289 -2.42891 -0.706988 27.1117
6.38 2.47331 4.13396 3.68029 -2.42891 -2.17219 27.1117
6.381 2.47331 -3.92465 8.80849 -2.42891 -4.24755 -2.92496
6.382 2.47331 -3.92465 8.80849 -2.42891 -4.36999 -8.78577
6.383 2.47331 -2.45945 -11.7794 -2.42891 -2.04975 -10.957
6.384 2.47331 -3.19205 -3.72084 -2.42891 0.148055 -4.39016
6.385 2.47331 -3.41965 -11.7794 -2.42891 1.61326 3.66845
6.386 2.47331 -3.92465 -12.512 -2.42891 10.4045 8.06405
6.387 2.47331 -3.19205 0.674768 -2.42891 -2.90479 13.1923
6.388 2.47331 -3.19205 9.46598 -2.42891 11.0146 20.5183
6.389 2.47331 -3.92465 -2.25564 -2.42891 -2.90479 5.13365
6.39 2.47331 -3.19205 -12.512 -2.42891 4.54366 -3.65756
6.391 2.47331 -3.92465 -8.77393 -1.20821 14.0675 -11.6896
6.392 2.47331 -3.41965 5.14549 -1.20821 9.67186 -8.78577
6.393 2.47331 -1.95444 18.3323 -1.20821 2.22341 -10.2243
6.394 2.47331 -2.68705 24.9257 -1.20821 -0.706988 0.0320622
6.395 2.47331 -0.261648 16.1345 -1.20821 5.27626 8.82327
6.396 2.47331 -2.45945 4.41289 -1.20821 4.54366 13.9515
6.397 2.47331 -1.95444 -5.84352 -1.20821 -2.04975 -5.82874
6.398 1.2526 -1.95444 -14.6347 -1.20821 2.95602 3.66845
6.399 1.2526 -0.994249 -6.65124 -1.20821 11.7472 21.9835
6.4 1.2526 -0.261648 -9.58164 -1.20821 7.35162 -10.2243
6.401 1.2526 -3.19205 -3.64572 -1.20821 -1.31715 8.82327
6.402 1.2526 -3.41965 -3.64572 -1.20821 3.81106 24.9405
6.403 1.2526 -1.95444 -1.44792 -1.20821 8.93926 7.35807
6.404 1.2526 -1.95444 17.5997 -1.20821 7.47406 3.66845
6.405 1.2526 -1.22184 36.6473 0.0124919 5.15382 36.6355
6.406 0.031901 0.243358 46.1711 0.0124919 4.42122 49.0897
6.407 0.031901 1.70856 24.1931 0.0124919 0.0256125 25.6465
6.408 0.031901 3.17376 7.34329 0.0124919 -3.63739 2.20325
6.409 0.031901 0.470953 -3.64572 0.0124919 -2.78235 -7.29395
6.41 0.031901 0.470953 -11.7794 0.0124919 -1.31715 -6.56135
6.411 0.031901 -0.994249 2.87257 0.0124919 -3.51495 -4.39016
6.412 0.031901 -3.19205 20.455 0.0124919 -2.90479 2.20325
6.413 0.031901 -3.41965 35.8396 0.0124919 2.95602 10.9945
6.414 0.031901 1.70856 18.9898 0.0124919 1.49081 5.86625
6.415 0.031901 6.10416 -5.91864 0.0124919 -2.78235 10.9945
6.416 0.031901 5.37156 -11.7794 0.0124919 -4.36999 10.9945
6.417 -1.1888 1.70856 -9.50653 0.0124919 -2.04975 -6.58796
6.418 -1.1888 -3.92465 2.94768 0.0124919 -2.04975 0.00544388
6.419 -1.1888 4.13396 13.9367 0.0124919 2.22341 38.1007
6.42 -1.1888 4.13396 7.34329 0.0124919 5.88642 32.2399
6.421 -1.1888 3.90636 38.0374 0.0124919 -0.706988 -6.58796
6.422 -1.1888 -0.994249 7.26818 0.0124919 -3.63739 -5.12276
6.423 -1.1888 6.33176 3.68029 0.0124919 0.758213 -10.251
6.424 -1.1888 2.66876 3.68029 0.0124919 -2.17219 1.49726
6.425 -1.1888 -3.92465 -13.1695 0.0124919 4.54366 0.00544388
6.426 -1.1888 -3.41965 -13.1695 0.0124919 1.61326 3.66845
6.427 -1.1888 -3.41965 16.1345 0.0124919 0.758213 -8.05316
6.428 -1.1888 -2.68705 16.1345 0.0124919 -2.04975 -10.2243
6.429 -1.1888 1.20355 5.14549 0.0124919 -2.90479 -6.58796
6.43 -1.1888 4.13396 13.9367 0.0124919 -2.90479 -8.78577
6.431 -1.1888 -0.261648 8.07589 0.0124919 -4.36999 -4.39016
6.432 -2.40951 -3.92465 -3.64572 0.0124919 -2.78235 -0.727157
6.433 -2.40951 -1.22184 -13.1695 0.0124919 -0.584546 2.20325
6.434 -2.40951 -1.22184 -8.77393 0.0124919 0.880655 0.738044
6.435 -2.40951 -3.19205 -11.7043 0.0124919 -1.31715 -5.82874
6.436 -2.40951 -1.72685 -13.9021 0.0124919 -1.31715 8.82327
6.437 -2.40951 -0.261648 -13.2446 0.0124919 -1.31715 21.2775
6.438 -2.40951 -0.994249 -13.9772 -1.20821 -3.51495 20.5449
6.439 -2.40951 2.44116 -11.0468 -1.20821 -2.90479 -2.16574
6.44 -2.40951 0.243358 -13.1695 -1.20821 -0.584546 -2.89834
6.441 -2.40951 -3.19205 14.6693 -1.20821 0.758213 10.9945
6.442 -2.40951 -3.19205 21.2627 -1.20821 0.0256125 13.1923
6.443 -3.63021 -1.95444 11.0063 -1.20821 -4.36999 -2.92496
6.444 -3.63021 -1.22184 7.34329 -1.20821 -4.36999 -2.92496
6.445 -3.63021 0.243358 17.5997 -1.20821 -1.43959 -4.39016
6.446 -3.63021 1.70856 19.0649 -1.20821 -1.43959 -5.09614
6.447 -3.63021 2.44116 5.87809 -1.20821 0.880655 8.82327
6.448 -3.63021 0.243358 -7.30873 -1.20821 0.880655 0.764663
6.449 -3.63021 0.470953 -9.58164 -1.20821 -1.31715 -5.85536
6.45 -3.63021 7.79696 -5.91864 -1.20821 -2.90479 -9.51837
6.451 -3.63021 -3.41965 -10.3142 -1.20821 2.22341 0.764663
6.452 -3.63021 -3.41965 -14.6347 -1.20821 -3.51495 2.22986
6.453 -3.63021 -2.68705 -9.58164 -1.20821 -4.24755 -2.89834
6.454 -3.63021 0.243358 -2.98824 -1.20821 -2.90479 -10.2243
6.455 -3.63021 8.52956 -2.91312 -1.20821 -0.706988 -8.05316
6.456 -3.63021 7.79696 -3.64572 -1.20821 -3.63739 -9.51837
6.457 -3.63021 2.44116 -2.98824 -1.20821 -4.24755 -8.02655
6.458 -3.63021 2.44116 -2.98824 -1.20821 -4.24755 -9.49175
6.459 -2.40951 -1.72685 22.7279 -1.20821 2.95602 7.33145
6.46 -2.40951 -1.95444 23.4605 -1.20821 2.22341 5.86625
6.461 -2.40951 -3.19205 2.21508 -1.20821 -1.31715 -8.02655
6.462 -2.40951 -0.261648 -5.84352 -1.20821 -2.90479 -8.78577
6.463 -2.40951 -3.92465 -12.4369 -1.20821 -2.17219 -10.251
6.464 -2.40951 -3.41965 -13.9021 -1.20821 -2.90479 -10.957
6.465 -2.40951 5.59916 4.41289 -1.20821 -2.17219 -9.49175
6.466 -2.40951 5.59916 7.34329 -1.20821 -2.17219 -9.49175
6.467 -2.40951 -2.68705 0.0172816 -1.20821 -2.04975 -9.49175
6.468 -2.40951 1.70856 5.14549 -1.20821 -1.31715 -5.09614
6.469 -2.40951 -3.41965 35.1821 -1.20821 -4.24755 1.49726
6.47 -2.40951 -3.92465 36.6473 -1.20821 -2.78235 2.96247
6.471 -2.40951 -0.489243 23.4605 -1.20821 -0.584546 -7.29395
6.472 -2.40951 4.63896 2.21508 -1.20821 -3.63739 -8.78577
6.473 -1.1888 0.243358 -13.9772 -1.20821 -2.78235 -3.63094
6.474 -1.1888 1.20355 11.6638 -1.20821 -1.31715 -0.700539
6.475 -1.1888 15.8556 33.6418 -1.20821 0.880655 -10.9836
6.476 -1.1888 21.7164 31.444 -1.20821 2.34586 -2.92496
6.477 -1.1888 -3.19205 -10.9717 -1.20821 -1.31715 2.20325
6.478 -1.1888 -3.92465 -3.64572 -1.20821 -4.36999 0.738044
6.479 -1.1888 -1.72685 2.94768 -1.20821 -0.706988 -8.78577
6.48 -1.1888 -3.92465 -0.715319 -1.20821 -2.78235 -8.78577
6.481 -1.1888 0.243358 -4.37832 -1.20821 0.0256125 -2.92496
6.482 -1.1888 2.44116 -14.7099 -1.20821 0.758213 -2.19236
6.483 -1.1888 -1.22184 -4.45344 -1.20821 0.0256125 -10.2243
6.484 -1.1888 -2.45945 -2.98824 -1.20821 2.22341 -7.29395
6.485 -1.1888 1.20355 -9.50653 -1.20821 0.758213 -3.63094
6.486 -1.1888 -2.45945 -13.1695 -1.20821 -4.36999 0.0320622
6.487 -1.1888 1.70856 8.73338 -1.20821 -0.584546 3.69507
6.488 -1.1888 3.17376 12.3964 -1.20821 -2.78235 -2.16574
6.489 -1.1888 -1.22184 -9.58164 -1.20821 2.34586 -5.85536
6.49 -1.1888 -1.95444 -2.18052 -1.20821 0.880655 -5.85536
6.491 -1.1888 -0.994249 16.1345 -1.20821 -2.17219 -9.49175
6.492 -1.1888 2.66876 21.9953 -1.20821 6.61902 -11.6896
6.493 -1.1888 -0.994249 25.6583 -1.20821 -1.31715 -5.85536
6.494 0.031901 0.470953 30.0539 -1.20821 -1.31715 -7.32056
6.495 0.031901 -0.994249 13.9367 -1.20821 -4.36999 -5.85536
6.496 0.031901 -3.92465 6.61069 -1.20821 -3.63739 -9.51837
6.497 0.031901 -0.994249 1.48248 -1.20821 -2.90479 -8.05316
6.498 0.031901 -0.261648 2.94768 -1.20821 -2.90479 -8.78577
6.499 0.031901 0.470953 1.48248 -1.20821 -4.36999 0.0320622
6.5 0.031901 1.20355 -9.58164 -1.20821 -2.90479 0.764663
6.501 0.031901 -3.41965 15.3268 -1.20821 -3.63739 -6.56135
6.502 0.031901 -3.41965 16.0594 -1.20821 -4.36999 -7.29395
6.503 0.031901 -3.92465 -2.98824 -1.20821 -2.78235 -8.75915
6.504 0.031901 -3.92465 -5.91864 -1.20821 -3.51495 -6.58796
6.505 0.031901 -2.68705 0.674768 -1.20821 0.0256125 0.738044
6.506 0.031901 -1.22184 7.26818 -1.20821 -0.706988 -1.45976
6.507 0.031901 0.243358 -13.9772 -1.20821 -2.78235 -10.9836
6.508 1.2526 -2.68705 -7.30873 -1.20821 -2.04975 -8.02655
6.509 1.2526 -2.45945 -0.715319 -1.20821 -2.78235 -5.09614
6.51 1.2526 -2.45945 5.14549 -1.20821 -3.63739 -0.700539
6.511 1.2526 -3.19205 10.2737 -1.20821 -0.706988 -6.56135
6.512 1.2526 -3.92465 14.6693 -1.20821 -1.43959 -6.56135
6.513 1.2526 -3.19205 21.2627 -1.20821 -0.584546 -3.63094
6.514 1.2526 -3.19205 19.7975 -1.20821 0.148055 -5.82874
6.515 1.2526 7.56937 -6.57613 0.0124919 -0.706988 1.47064
6.516 1.2526 8.30197 -13.1695 0.0124919 -1.43959 -6.58796
6.517 1.2526 1.70856 -12.512 0.0124919 -2.04975 13.2189
6.518 1.2526 0.243358 -5.18604 0.0124919 -3.51495 16.1493
6.519 1.2526 -1.95444 0.674768 0.0124919 8.08422 1.49726
6.52 1.2526 2.44116 -1.52303 0.0124919 0.758213 22.7427
6.521 1.2526 -0.994249 -10.2391 0.0124919 3.81106 33.7317
6.522 1.2526 -3.19205 -1.44792 0.0124919 -4.36999 10.2885
6.523 1.2526 -1.22184 6.61069 0.0124919 -0.584546 18.3205
6.524 1.2526 -2.68705 6.61069 0.0124919 3.81106 24.1813
6.525 1.2526 16.5882 8.80849 0.0124919 -2.04975 38.1007
6.526 1.2526 17.3208 8.80849 0.0124919 -2.90479 37.3681
6.527 1.2526 -3.41965 -2.18052 -1.20821 1.49081 -2.92496
6.528 1.2526 -3.41965 -2.18052 -1.20821 -3.63739 -6.58796
6.529 1.2526 3.40136 11.7389 -1.20821 0.0256125 16.8553
6.53 2.47331 1.20355 13.2041 -1.20821 2.95602 18.3205
6.531 2.47331 -3.92465 11.7389 -1.20821 -0.706988 2.93585
6.532 2.47331 -3.92465 12.4715 -1.20821 -2.17219 -3.65756
6.533 2.47331 -3.41965 9.54109 -1.20821 2.22341 -9.51837
6.534 2.47331 -3.41965 0.749882 -1.20821 2.22341 -10.2243
6.535 2.47331 -3.92465 -6.57613 -1.20821 3.81106 -7.29395
6.536 2.47331 -3.92465 -0.715319 -1.20821 0.148055 6.62547
6.537 2.47331 -2.45945 8.80849 -1.20821 2.34586 19.8123
6.538 2.47331 -0.994249 0.749882 0.0124919 2.34586 21.2775
6.539 2.47331 -0.489243 -5.91864 0.0124919 -0.706988 17.6145
6.54 2.47331 0.243358 2.87257 0.0124919 -4.24755 10.2885
6.541 2.47331 -1.95444 -5.18604 0.0124919 -1.43959 1.49726
6.542 2.47331 -1.72685 -7.38384 0.0124919 -1.43959 -7.32056
6.543 2.47331 2.66876 8.00078 0.0124919 -2.04975 8.06405
6.544 2.47331 2.66876 11.6638 0.0124919 2.34586 16.8553
6.545 2.47331 -0.261648 -14.6347 0.0124919 -2.04975 24.1813
6.546 1.2526 -2.45945 6.61069 0.0124919 4.42122 16.8553
6.547 1.2526 -3.92465 25.6583 0.0124919 22.0036 -3.65756
6.548 1.2526 -1.22184 25.6583 0.0124919 22.7362 -10.251
6.549 1.2526 2.44116 11.7389 0.0124919 0.758213 -6.56135
6.55 1.2526 -0.489243 1.48248 0.0124919 -1.31715 2.22986
6.551 1.2526 -3.41965 -7.30873 0.0124919 8.20666 9.55587
6.552 1.2526 -2.68705 -12.4369 0.0124919 16.9979 10.2885
6.553 1.2526 2.44116 -13.2446 0.0124919 3.81106 7.35807
6.554 1.2526 3.90636 -11.7794 0.0124919 -0.706988 -0.700539
6.555 1.2526 6.83676 -13.1695 0.0124919 9.54942 10.2885
6.556 1.2526 9.03457 -2.91312 0.0124919 5.15382 11.0211
6.557 1.2526 0.243358 6.61069 0.0124919 -2.78235 -5.82874
6.558 1.2526 -2.45945 5.14549 0.0124919 -2.78235 -3.65756
6.559 1.2526 2.66876 6.61069 0.0124919 11.7472 8.06405
6.56 1.2526 -0.994249 -5.84352 0.0124919 22.0036 18.3205
6.561 1.2526 2.66876 -10.3142 0.0124919 9.54942 -10.957
6.562 1.2526 4.13396 -12.512 0.0124919 5.15382 -10.957
6.563 1.2526 -0.994249 17.5997 0.0124919 -4.36999 3.66845
6.564 1.2526 0.470953 11.7389 1.23319 -2.78235 -8.75915
6.565 1.2526 -0.994249 16.8671 1.23319 2.34586 -10.957
6.566 0.031901 -2.45945 19.0649 1.23319 2.34586 -11.6896
6.567 0.031901 -3.19205 3.68029 1.23319 6.00886 -3.63094
6.568 0.031901 -3.41965 -10.3142 1.23319 4.54366 -3.63094
6.569 0.031901 0.243358 12.3964 1.23319 -4.24755 -10.251
6.57 0.031901 2.44116 12.3964 1.23319 -1.31715 -5.82874
6.571 0.031901 -1.95444 -13.1695 1.23319 0.148055 -2.16574
6.572 0.031901 -3.92465 -4.37832 1.23319 -1.31715 1.49726
6.573 0.031901 -2.45945 -14.6347 2.4539 -2.90479 2.93585
6.574 0.031901 -0.261648 -5.91864 2.4539 0.0256125 14.6575
6.575 0.031901 1.93615 2.13997 2.4539 4.42122 24.1813
6.576 0.031901 1.93615 2.87257 2.4539 4.42122 21.9835
6.577 0.031901 -0.994249 -13.1695 2.4539 3.81106 -2.92496
6.578 0.031901 -1.72685 -10.2391 2.4539 -4.36999 -10.957
6.579 0.031901 -2.45945 -7.30873 2.4539 -0.706988 -2.16574
6.58 0.031901 -3.19205 1.48248 2.4539 -1.43959 13.9515
6.581 0.031901 -2.68705 10.2737 2.4539 -3.51495 28.6035
6.582 0.031901 -2.68705 3.68029 2.4539 -2.04975 17.6145
6.583 0.031901 -1.95444 -2.98824 2.4539 -3.63739 3.69507
6.584 0.031901 0.243358 -2.98824 2.4539 -3.63739 -3.63094
6.585 0.031901 1.70856 -6.57613 2.4539 3.07846 -10.9836
6.586 0.031901 0.243358 -7.30873 2.4539 2.34586 -1.45976
6.587 -1.1888 -3.41965 4.33777 2.4539 -3.51495 7.33145
6.588 -1.1888 2.44116 16.0594 2.4539 -4.36999 11.7271
6.589 -1.1888 -1.95444 -13.2446 2.4539 -3.63739 -8.78577
6.59 -1.1888 -3.41965 -11.7043 2.4539 -2.90479 -11.6896
6.591 -1.1888 -3.92465 -8.77393 2.4539 -1.43959 -9.49175
6.592 -1.1888 0.470953 -10.2391 2.4539 -2.17219 -4.36354
6.593 -1.1888 4.86656 -5.84352 2.4539 -4.36999 0.0320622
6.594 -1.1888 4.86656 -2.91312 2.4539 -4.36999 0.0320622
6.595 -1.1888 -0.994249 -8.04133 2.4539 -4.24755 -2.89834
6.596 -1.1888 -2.45945 -5.84352 2.4539 -2.78235 -5.09614
6.597 -1.1888 -3.19205 -9.50653 2.4539 -2.78235 -1.43314
6.598 -1.1888 -3.41965 -14.7099 2.4539 0.148055 1.49726
6.599 -1.1888 -1.72685 -8.84904 1.23319 3.07846 4.42767
6.6 -1.1888 -0.261648 -8.84904 1.23319 0.880655 4.42767
6.601 -1.1888 -1.95444 -13.1695 1.23319 0.148055 -5.82874
6.602 -1.1888 0.243358 -11.7043 1.23319 -2.78235 -8.02655
6.603 -1.1888 2.44116 -3.72084 1.23319 -4.36999 -8.05316
6.604 -1.1888 1.70856 -3.72084 0.0124919 -0.706988 2.20325
6.605 -1.1888 -0.994249 -11.0468 0.0124919 2.22341 10.2885
6.606 -1.1888 -0.994249 -14.6347 0.0124919 3.68862 11.0211
6.607 -1.1888 1.70856 -4.45344 0.0124919 5.15382 15.4167
6.608 -1.1888 3.90636 8.00078 0.0124919 2.22341 22.7427
6.609 -1.1888 -0.261648 -11.7794 0.0124919 -3.63739 28.6035
6.61 -1.1888 0.470953 -8.04133 0.0124919 -3.63739 27.8709
6.611 -1.1888 -3.19205 1.48248 -1.20821 -0.706988 -9.49175
6.612 -1.1888 -1.72685 1.48248 -1.20821 -0.706988 -2.92496
6.613 -1.1888 1.93615 -12.4369 -1.20821 -1.31715 6.59885
6.614 -1.1888 1.93615 -14.6347 -1.20821 -2.90479 11.7271
6.615 -1.1888 -2.68705 -6.65124 -1.20821 -2.78235 -4.39016
6.616 -1.1888 6.10416 16.792 -1.20821 -2.78235 -4.39016
6.617 -1.1888 14.8954 38.77 -1.20821 -2.90479 2.93585
6.618 -1.1888 -1.95444 2.87257 -1.20821 -2.17219 -1.45976
6.619 -1.1888 7.79696 -2.91312 -1.20821 -1.31715 1.49726
6.62 -1.1888 -0.261648 5.80297 -1.20821 2.34586 1.49726
6.621 -1.1888 -2.45945 -6.65124 -1.20821 -2.78235 -5.82874
6.622 -1.1888 -0.261648 -7.38384 -1.20821 -2.17219 -8.75915
6.623 -1.1888 1.20355 8.73338 -1.20821 -2.78235 -10.2243
6.624 -1.1888 0.470953 5.80297 -1.20821 -2.04975 -5.12276
6.625 -1.1888 6.10416 -6.57613 -1.20821 -2.90479 3.66845
6.626 -1.1888 6.83676 5.87809 -1.20821 11.7472 11.7271
6.627 -1.1888 3.90636 17.5997 -1.20821 -2.04975 2.93585
6.628 -1.1888 2.44116 16.8671 -1.20821 -1.31715 2.93585
6.629 -1.1888 6.10416 6.61069 -1.20821 4.42122 17.5879
6.63 -1.1888 1.70856 -10.2391 -1.20821 4.42122 17.5879
6.631 -1.1888 32.7054 -4.45344 -1.20821 -4.36999 0.0320622
6.632 -1.1888 6.33176 2.87257 -1.20821 -2.78235 5.16027
6.633 -1.1888 -2.68705 8.00078 -1.20821 -1.31715 8.82327
6.634 -1.1888 -3.41965 -1.52303 -1.20821 -2.04975 8.82327
6.635 -1.1888 -0.994249 9.46598 -1.20821 -2.90479 -2.16574
6.636 -1.1888 -2.68705 24.8506 -1.20821 -2.90479 -0.700539
6.637 -1.1888 -3.19205 2.13997 -1.20821 -3.51495 5.16027
6.638 -1.1888 -1.72685 -4.45344 -1.20821 -2.78235 5.16027
6.639 -1.1888 -0.261648 6.53557 -1.20821 -0.706988 -2.16574
6.64 -1.1888 0.470953 6.53557 -1.20821 -0.706988 -2.16574
6.641 -1.1888 -1.95444 19.7224 -1.20821 -2.78235 -4.39016
6.642 -1.1888 0.243358 32.9092 -2.42891 -1.31715 -2.92496
6.643 -1.1888 -0.994249 -8.84904 -2.42891 -0.584546 -8.78577
6.644 -1.1888 -0.994249 -13.2446 -2.42891 -0.584546 -7.29395
6.645 -1.1888 -3.92465 -13.9021 -2.42891 2.95602 -2.16574
6.646 -1.1888 -1.72685 -7.30873 -2.42891 -0.706988 8.09067
6.647 -1.1888 -3.19205 0.0172816 -2.42891 1.49081 16.8819
6.648 -1.1888 -3.92465 1.48248 -2.42891 0.758213 23.4753
6.649 -1.1888 0.243358 -13.2446 -2.42891 -1.31715 29.3361
6.65 -1.1888 1.70856 -1.52303 -2.42891 -1.31715 21.2775
6.651 -1.1888 -1.72685 -8.04133 -2.42891 -4.24755 5.16027
6.652 -1.1888 -2.45945 -8.04133 -2.42891 -4.24755 5.13365
6.653 -1.1888 3.17376 19.7224 -2.42891 -2.04975 35.1703
6.654 -1.1888 2.44116 19.7224 -2.42891 -2.04975 36.6355
6.655 -1.1888 -2.68705 0.674768 -2.42891 -3.63739 10.9945
6.656 -1.1888 -3.19205 -2.25564 -2.42891 -2.17219 1.47064
6.657 -1.1888 -0.994249 -5.18604 -2.42891 -0.706988 -5.85536
6.658 -1.1888 -3.41965 -0.790434 -2.42891 -0.706988 -9.51837
6.659 0.031901 -1.22184 15.3268 -2.42891 -3.63739 -10.957
6.66 0.031901 -3.41965 8.00078 -2.42891 -4.36999 -10.251
6.661 0.031901 0.470953 0.674768 -1.20821 -4.24755 -10.957
6.662 0.031901 0.470953 -13.2446 -1.20821 -2.78235 -3.63094
6.663 0.031901 -3.41965 0.0172816 -1.20821 -2.78235 3.69507
6.664 0.031901 -1.95444 1.48248 -1.20821 -2.78235 3.69507
6.665 0.031901 0.975958 -5.18604 -1.20821 -3.63739 -3.63094
6.666 0.031901 1.70856 -4.45344 -1.20821 0.0256125 -11.6896
6.667 0.031901 2.44116 -6.57613 -1.20821 2.95602 -3.65756
6.668 0.031901 6.83676 -8.04133 -1.20821 3.68862 0.00544388
6.669 0.031901 0.243358 8.00078 -1.20821 4.54366 -10.957
6.67 0.031901 1.93615 2.87257 -1.20821 3.81106 -6.58796
6.671 0.031901 9.26216 -13.1695 -1.20821 7.47406 -8.75915
6.672 0.031901 1.20355 -10.3142 -1.20821 9.67186 10.2885
6.673 0.031901 6.10416 10.1986 -1.20821 -2.90479 24.9405
6.674 0.031901 2.44116 -1.52303 0.0124919 0.0256125 8.09067
6.675 0.031901 1.93615 46.1711 0.0124919 -2.17219 -5.12276
6.676 0.031901 -0.261648 44.7059 0.0124919 -2.04975 -5.85536
6.677 0.031901 0.243358 -1.44792 0.0124919 2.34586 -11.6896
6.678 0.031901 -3.41965 -9.50653 0.0124919 0.880655 -10.251
6.679 0.031901 1.93615 0.749882 0.0124919 -2.17219 1.47064
6.68 0.031901 -0.261648 0.749882 0.0124919 -2.17219 -5.12276
6.681 0.031901 -0.489243 18.9898 0.0124919 4.42122 -7.29395
6.682 0.031901 2.44116 21.9202 0.0124919 -1.43959 5.16027
6.683 0.031901 4.63896 10.9312 0.0124919 4.54366 14.6841
6.684 0.031901 4.63896 10.1986 0.0124919 -2.90479 -1.43314
6.685 0.031901 0.243358 8.73338 0.0124919 3.68862 -8.75915
6.686 -1.1888 -3.19205 8.73338 0.0124919 -1.43959 -10.957
6.687 -1.1888 2.66876 15.3268 0.0124919 0.880655 -9.51837
6.688 -1.1888 2.66876 10.9312 0.0124919 4.54366 -9.51837
6.689 -1.1888 -1.95444 -13.9021 0.0124919 6.00886 5.16027
6.69 -1.1888 -3.19205 -9.50653 0.0124919 3.81106 8.82327
6.691 -1.1888 -2.68705 -1.52303 1.23319 1.61326 10.2885
6.692 -1.1888 -2.68705 -1.52303 1.23319 -1.31715 10.2885
6.693 -1.1888 -1.72685 -9.58164 1.23319 -3.51495 -2.89834
6.694 -1.1888 -2.45945 -2.25564 1.23319 -1.43959 -7.29395
6.695 -1.1888 3.17376 -5.18604 1.23319 0.880655 -11.6896
6.696 -1.1888 2.44116 -13.9772 1.23319 0.880655 -9.49175
6.697 -1.1888 -3.19205 -8.04133 1.23319 2.22341 -5.09614
6.698 -1.1888 -3.19205 -8.04133 1.23319 1.49081 1.49726
6.699 -1.1888 0.243358 -11.7794 1.23319 8.20666 5.89287
6.7 -1.1888 4.63896 -11.7794 1.23319 0.0256125 -0.700539
6.701 -1.1888 8.30197 -2.18052 1.23319 -3.51495 -8.02655
6.702 -1.1888 6.83676 -2.18052 1.23319 -1.31715 -8.78577
6.703 -1.1888 10.4998 16.0594 1.23319 0.880655 -1.45976
6.704 -1.1888 9.03457 27.0484 1.23319 6.74146 -1.45976
6.705 -1.1888 0.470953 2.13997 1.23319 -2.78235 5.13365
6.706 -1.1888 1.20355 -7.38384 1.23319 -2.17219 13.1923
6.707 -1.1888 0.243358 9.46598 1.23319 -3.51495 5.13365
6.708 -1.1888 1.70856 10.1986 1.23319 -3.51495 0.738044
6.709 -1.1888 2.66876 -10.9717 1.23319 -2.17219 -4.39016
6.71 -1.1888 -0.261648 -10.2391 1.23319 -4.36999 -5.85536
6.711 -1.1888 -3.41965 -5.84352 1.23319 -2.04975 0.00544388
6.712 -2.40951 -2.68705 -7.30873 1.23319 0.148055 -1.45976
6.713 -2.40951 -3.41965 -9.50653 1.23319 -0.706988 -5.12276
6.714 -2.40951 -3.92465 -13.1695 1.23319 -2.90479 -9.51837
6.715 -2.40951 -2.68705 -12.512 1.23319 -2.17219 -10.2243
6.716 -2.40951 -1.95444 -9.58164 1.23319 -2.90479 -2.16574
6.717 -2.40951 -1.22184 -8.11644 1.23319 0.880655 5.89287
6.718 -2.40951 3.17376 -3.72084 1.23319 0.880655 -0.700539
6.719 -2.40951 7.56937 0.674768 1.23319 -2.17219 -7.32056
6.72 -2.40951 5.37156 -2.98824 1.23319 -2.17219 -2.89834
6.721 -2.40951 9.03457 0.674768 1.23319 3.07846 10.2885
6.722 -2.40951 9.03457 2.87257 1.23319 2.34586 11.0211
6.723 -2.40951 12.9252 -9.58164 1.23319 -0.584546 1.49726
6.724 -2.40951 15.8556 -13.1695 2.4539 -3.63739 -0.700539
6.725 -2.40951 -2.45945 -5.84352 2.4539 2.22341 -2.89834
6.726 -2.40951 -3.19205 -2.91312 2.4539 13.2124 -9.49175
6.727 -2.40951 -3.92465 -5.11092 2.4539 -4.36999 -2.92496
6.728 -2.40951 -2.68705 -7.30873 2.4539 2.34586 10.2619
6.729 -2.40951 -0.261648 4.41289 2.4539 -2.90479 23.4487
6.73 -2.40951 -0.994249 4.41289 2.4539 0.0256125 8.79665
6.731 -2.40951 -1.95444 -5.11092 2.4539 5.88642 -2.89834
6.732 -2.40951 0.975958 -9.58164 2.4539 1.49081 13.2189
6.733 -2.40951 -0.994249 4.33777 2.4539 11.1371 24.9405
6.734 -2.40951 1.93615 -2.25564 2.4539 6.00886 11.7537
6.735 -2.40951 -3.92465 -14.6347 2.4539 3.68862 -1.45976
6.736 -2.40951 -3.41965 -9.58164 2.4539 6.61902 -1.45976
6.737 -2.40951 -1.95444 2.87257 2.4539 -2.90479 -6.56135
6.738 -1.1888 -1.95444 -2.98824 2.4539 -4.36999 -5.82874
6.739 -1.1888 -3.92465 -12.512 2.4539 -1.43959 -2.89834
6.74 -1.1888 -3.19205 -8.11644 2.4539 -0.706988 -2.89834
6.741 -1.1888 -3.19205 2.87257 2.4539 -4.36999 -8.75915
6.742 -1.1888 -3.19205 -0.057833 2.4539 -2.90479 -10.957
6.743 -1.1888 -3.19205 -5.84352 2.4539 -3.63739 -10.9836
6.744 -1.1888 -3.92465 -3.64572 2.4539 -2.90479 -8.05316
6.745 -1.1888 -3.41965 -2.18052 2.4539 -3.63739 -5.12276
6.746 -1.1888 -1.22184 -3.64572 2.4539 -3.51495 -1.45976
6.747 -1.1888 -0.489243 -9.50653 2.4539 -1.43959 2.20325
6.748 -1.1888 -1.22184 -11.7794 2.4539 -0.706988 -4.39016
6.749 -1.1888 -1.22184 -0.057833 2.4539 -2.78235 -5.09614
6.75 -1.1888 -1.22184 4.33777 2.4539 -2.78235 -7.29395
6.751 -1.1888 -2.45945 2.94768 2.4539 -0.706988 -9.51837
6.752 -1.1888 -1.72685 6.61069 2.4539 1.49081 -9.51837
6.753 -1.1888 -0.489243 -11.7794 2.4539 -2.04975 -5.09614
6.754 -1.1888 0.243358 -10.3142 2.4539 -2.04975 -5.09614
6.755 -1.1888 0.975958 -14.6347 2.4539 -1.43959 -6.58796
6.756 -1.1888 2.44116 -14.6347 2.4539 -4.36999 -5.12276
6.757 -1.1888 3.17376 1.40737 2.4539 -2.90479 -2.92496
6.758 -1.1888 0.975958 3.60517 2.4539 -1.43959 -2.92496
6.759 -1.1888 -3.19205 -14.7099 2.4539 -0.706988 -8.78577
6.76 -1.1888 -2.45945 -14.6347 2.4539 -2.17219 -8.05316
6.761 0.031901 4.13396 -5.84352 2.4539 -4.36999 -10.251
6.762 0.031901 4.86656 -2.18052 2.4539 -3.51495 -10.957
6.763 0.031901 -0.489243 1.48248 1.23319 -2.04975 -3.65756
6.764 0.031901 0.243358 17.5997 1.23319 -1.31715 -3.65756
6.765 0.031901 5.59916 38.1125 1.23319 -1.43959 -9.51837
6.766 0.031901 5.59916 26.3909 1.23319 -0.706988 -10.957
6.767 0.031901 2.44116 18.2572 1.23319 -2.78235 -7.32056
6.768 0.031901 3.90636 19.7224 1.23319 -1.31715 -6.58796
6.769 0.031901 0.243358 -8.11644 1.23319 0.758213 -7.32056
6.77 0.031901 -2.68705 -8.84904 0.0124919 1.49081 -8.02655
6.771 0.031901 -3.92465 8.00078 0.0124919 -2.78235 -0.700539
6.772 0.031901 -3.41965 17.5246 0.0124919 -1.31715 5.16027
6.773 0.031901 -0.489243 23.3854 0.0124919 0.148055 10.2885
6.774 0.031901 3.90636 8.73338 0.0124919 0.880655 3.69507
6.775 0.031901 10.4998 15.3268 0.0124919 -2.17219 -5.85536
6.776 0.031901 8.30197 10.1986 0.0124919 3.68862 0.738044
6.777 0.031901 15.123 19.7975 0.0124919 7.35162 -8.75915
6.778 0.031901 6.33176 8.80849 0.0124919 0.758213 -8.75915
6.779 0.031901 3.90636 5.80297 0.0124919 0.0256125 -10.957
6.78 0.031901 3.17376 21.1876 0.0124919 0.880655 -5.12276
6.781 0.031901 1.93615 -13.1695 0.0124919 13.3349 0.738044
6.782 0.031901 0.470953 -9.50653 0.0124919 17.7305 -2.92496
6.783 0.031901 0.243358 -13.9021 0.0124919 -4.36999 -10.251
6.784 0.031901 3.17376 -8.84904 0.0124919 4.42122 -8.05316
6.785 0.031901 6.10416 -2.25564 0.0124919 9.54942 -5.12276
6.786 0.031901 6.10416 -5.18604 0.0124919 5.88642 -8.78577
6.787 0.031901 20.9838 -10.9717 0.0124919 -2.04975 -2.16574
6.788 0.031901 7.79696 -13.9772 0.0124919 -4.24755 -8.75915
6.789 0.031901 -3.92465 -5.91864 0.0124919 -2.90479 -9.51837
6.79 0.031901 -3.19205 -13.2446 0.0124919 -3.63739 -9.51837
6.791 0.031901 -1.72685 -10.2391 0.0124919 -1.43959 -8.78577
6.792 0.031901 -0.994249 -9.50653 -1.20821 -1.43959 -9.51837
6.793 0.031901 -0.994249 -13.9021 -1.20821 -4.36999 -11.6896
6.794 0.031901 -0.994249 -13.9021 -1.20821 -2.90479 -5.82874
6.795 0.031901 -1.72685 -9.50653 -1.20821 -4.36999 1.49726
6.796 0.031901 -3.92465 -10.9717 -1.20821 -3.51495 2.22986
6.797 0.031901 -2.68705 -14.7099 -1.20821 -3.63739 -2.16574
6.798 0.031901 -2.68705 -8.11644 -1.20821 -3.63739 -5.82874
6.799 0.031901 -1.22184 -2.25564 -1.20821 0.148055 -9.51837
6.8 0.031901 -1.22184 -0.057833 -1.20821 0.880655 -9.51837
6.801 1.2526 -0.489243 -2.98824 -1.20821 4.54366 5.13365
6.802 1.2526 0.975958 -13.9772 -1.20821 3.07846 -10.251
6.803 1.2526 2.44116 -5.84352 -2.42891 6.61902 20.5449
6.804 1.2526 3.90636 0.749882 -2.42891 8.08422 -10.2243
6.805 1.2526 4.63896 6.61069 -2.42891 -0.706988 -0.700539
6.806 1.2526 5.37156 2.94768 -2.42891 0.758213 2.93585
6.807 1.2526 -3.19205 -11.0468 -2.42891 -0.584546 -0.700539
6.808 1.2526 2.66876 -0.790434 -2.42891 5.27626 5.16027
6.809 1.2526 6.33176 8.00078 -2.42891 -3.63739 -6.58796
6.81 1.2526 4.86656 2.13997 -2.42891 -4.36999 0.738044
6.811 1.2526 -1.72685 7.34329 -2.42891 0.148055 8.06405
6.812 1.2526 -3.92465 26.3909 -2.42891 -1.31715 6.59885
6.813 1.2526 -1.72685 43.9733 -2.42891 2.95602 -0.727157
6.814 1.2526 1.20355 44.7059 -2.42891 2.22341 -5.09614
6.815 1.2526 4.13396 8.07589 -2.42891 4.42122 12.4863
6.816 1.2526 -0.994249 -8.11644 -2.42891 0.758213 14.6841
6.817 1.2526 -3.41965 18.2572 -2.42891 7.47406 8.82327
6.818 0.031901 -2.68705 27.0484 -2.42891 8.20666 -3.63094
6.819 0.031901 -1.22184 34.3744 -2.42891 -1.31715 -8.05316
6.82 0.031901 -0.489243 33.6418 -2.42891 8.81682 2.93585
6.821 0.031901 0.243358 13.129 -2.42891 -1.31715 10.9945
6.822 0.031901 0.243358 2.13997 -2.42891 6.00886 13.1923
6.823 0.031901 -2.68705 -7.38384 -2.42891 9.67186 -1.45976
6.824 0.031901 -3.41965 -10.9717 -2.42891 1.61326 -7.32056
6.825 0.031901 -3.92465 1.48248 -2.42891 -1.43959 -10.957
6.826 0.031901 -0.261648 5.14549 -2.42891 2.22341 -8.02655
6.827 0.031901 4.13396 -10.2391 -2.42891 4.42122 -5.09614
6.828 0.031901 8.52956 -13.9021 -1.20821 4.42122 -0.700539
6.829 0.031901 -2.45945 -13.2446 -1.20821 -4.24755 8.06405
6.83 0.031901 -3.19205 -13.9772 -1.20821 -1.31715 21.9835
6.831 0.031901 -0.994249 6.61069 -1.20821 -4.36999 33.7051
6.832 0.031901 -1.72685 6.61069 -1.20821 -2.17219 31.5073
6.833 -1.1888 -0.261648 -3.64572 -1.20821 -0.706988 -3.65756
6.834 -1.1888 0.470953 -9.50653 -1.20821 0.758213 -9.49175
6.835 -1.1888 -3.19205 -13.9021 -1.20821 -2.78235 0.0320622
6.836 -1.1888 -1.95444 -9.58164 -1.20821 4.54366 3.69507
6.837 -1.1888 0.243358 -4.45344 -1.20821 9.67186 6.62547
6.838 -1.1888 -1.95444 -11.0468 -1.20821 3.81106 4.42767
6.839 -2.40951 -3.19205 -8.11644 -1.20821 -0.706988 -5.12276
6.84 -2.40951 -0.994249 -8.84904 -1.20821 -2.17219 -8.05316
6.841 -2.40951 -3.92465 -13.9021 -1.20821 -4.36999 -10.9836
6.842 -2.40951 -3.92465 -3.64572 -1.20821 -4.36999 -9.49175
6.843 -2.40951 -0.994249 10.2737 -1.20821 -2.90479 -10.251
6.844 -2.40951 -0.261648 13.9367 0.0124919 -2.90479 -5.85536
6.845 -2.40951 0.470953 16.1345 0.0124919 0.148055 -1.45976
6.846 -2.40951 0.470953 22.7279 0.0124919 0.880655 3.66845
6.847 -2.40951 1.93615 12.4715 0.0124919 -1.43959 8.79665
6.848 -2.40951 1.20355 -13.9021 0.0124919 -1.43959 10.2619
6.849 -2.40951 1.70856 7.26818 0.0124919 -4.36999 1.47064
6.85 -2.40951 0.975958 4.33777 0.0124919 -2.78235 -10.251
6.851 -2.40951 -2.68705 -7.30873 0.0124919 -0.584546 -2.16574
6.852 -2.40951 -3.92465 -5.84352 0.0124919 2.34586 5.16027
6.853 -2.40951 3.17376 0.674768 0.0124919 4.54366 14.6841
6.854 -2.40951 3.90636 2.13997 0.0124919 8.20666 22.7427
6.855 -2.40951 0.243358 -14.6347 0.0124919 4.42122 12.4863
6.856 -2.40951 -0.994249 -9.58164 0.0124919 6.61902 -2.89834
6.857 -2.40951 6.33176 -14.6347 0.0124919 9.54942 -6.58796
6.858 -2.40951 6.33176 -5.91864 0.0124919 12.4798 -0.727157
6.859 -2.40951 0.975958 45.3634 0.0124919 -1.31715 2.93585
6.86 -2.40951 3.17376 44.6308 0.0124919 0.880655 3.66845
6.861 -2.40951 -3.19205 2.21508 0.0124919 -4.36999 -10.251
6.862 -2.40951 -0.994249 10.2737 0.0124919 -4.36999 -7.29395
6.863 -2.40951 -2.68705 14.6693 0.0124919 4.42122 -5.12276
6.864 -2.40951 2.44116 5.14549 0.0124919 4.42122 -7.32056
6.865 -2.40951 7.56937 8.80849 0.0124919 -0.584546 -5.85536
6.866 -2.40951 3.90636 10.2737 0.0124919 -2.78235 -8.05316
6.867 -2.40951 -3.19205 11.0063 0.0124919 -0.584546 -7.29395
6.868 -2.40951 -2.68705 11.7389 0.0124919 -1.31715 -8.02655
6.869 -2.40951 -3.92465 -3.64572 0.0124919 2.95602 0.00544388
6.87 -2.40951 -3.41965 -2.98824 0.0124919 -2.90479 11.7271
6.871 -2.40951 8.30197 18.9898 0.0124919 0.880655 -7.32056
6.872 -2.40951 -1.22184 18.2572 0.0124919 11.1371 1.49726
6.873 -2.40951 1.93615 10.1986 0.0124919 -1.31715 2.20325
6.874 -2.40951 0.470953 -0.057833 0.0124919 -2.78235 6.59885
6.875 -2.40951 0.470953 -9.58164 0.0124919 -4.24755 -7.29395
6.876 -2.40951 -0.261648 -11.7043 0.0124919 -2.78235 0.0320622
6.877 -2.40951 -3.19205 -1.44792 0.0124919 -4.24755 5.89287
6.878 -2.40951 -3.19205 6.61069 0.0124919 -4.24755 0.764663
6.879 -2.40951 -3.19205 12.4715 0.0124919 -4.36999 -5.82874
6.88 -2.40951 -3.19205 5.14549 0.0124919 -3.63739 -5.82874
6.881 -2.40951 -3.41965 -2.18052 0.0124919 -3.51495 -4.36354
6.882 -2.40951 -1.22184 -13.9021 0.0124919 -4.24755 -7.29395
6.883 -2.40951 -3.41965 -5.91864 0.0124919 0.758213 -2.16574
6.884 -2.40951 -3.92465 -6.65124 0.0124919 -3.63739 0.764663
6.885 -2.40951 -1.22184 -8.11644 0.0124919 -2.04975 2.96247
6.886 -2.40951 -0.489243 -13.2446 0.0124919 -2.04975 1.49726
6.887 -2.40951 1.70856 -13.1695 0.0124919 1.61326 -6.56135
6.888 -2.40951 0.243358 1.48248 0.0124919 0.880655 -10.9836
6.889 -1.1888 -0.261648 13.9367 0.0124919 -1.31715 -6.58796
6.89 -1.1888 2.66876 22.7279 0.0124919 -4.24755 -2.19236
6.891 -1.1888 4.13396 30.7865 0.0124919 -2.90479 0.738044
6.892 -1.1888 4.86656 38.1125 -1.20821 -1.43959 2.20325
6.893 -1.1888 2.66876 44.7059 -1.20821 -1.31715 -4.36354
6.894 -1.1888 -0.994249 41.0429 -1.20821 -1.31715 -0.700539
6.895 -1.1888 -3.41965 -10.9717 -1.20821 -4.36999 5.16027
6.896 -1.1888 1.20355 -9.50653 -1.20821 -0.706988 7.35807
6.897 -1.1888 -1.72685 -13.9772 -1.20821 2.95602 2.22986
6.898 -1.1888 -1.22184 -8.11644 -1.20821 -4.36999 6.62547
6.899 -1.1888 2.44116 -4.45344 -1.20821 2.34586 22.0101
6.9 -1.1888 7.56937 4.33777 -1.20821 1.61326 23.4753
6.901 -1.1888 9.76717 11.6638 -1.20821 -2.78235 13.9515
6.902 -1.1888 7.56937 10.1986 -1.20821 -3.51495 12.4863
6.903 -1.1888 -3.92465 18.2572 -1.20821 0.880655 28.6035
6.904 -1.1888 -3.19205 24.118 -1.20821 5.27626 24.9405
6.905 -1.1888 5.37156 28.5136 -1.20821 -0.584546 2.22986
6.906 -1.1888 6.10416 21.1876 -1.20821 -1.31715 -5.12276
6.907 -1.1888 -0.489243 -8.04133 -1.20821 -2.78235 24.1813
6.908 -1.1888 -3.19205 -8.77393 -1.20821 3.68862 40.2985
6.909 -1.1888 3.40136 -6.65124 -1.20821 15.4102 51.2875
6.91 -1.1888 17.3208 -11.7794 -1.20821 16.1428 43.2289
6.911 -1.1888 3.90636 -2.98824 -1.20821 -0.706988 2.93585
6.912 0.031901 4.63896 -3.72084 0.0124919 4.54366 -8.78577
6.913 0.031901 7.06436 18.3323 0.0124919 -1.43959 0.738044
6.914 0.031901 1.93615 10.2737 0.0124919 3.81106 -2.19236
6.915 0.031901 -2.68705 -9.50653 0.0124919 -2.78235 9.55587
6.916 0.031901 -3.41965 -13.9021 0.0124919 3.68862 12.4863
6.917 0.031901 -1.72685 -11.7794 0.0124919 11.0146 -8.05316
6.918 0.031901 -3.19205 -4.45344 0.0124919 11.0146 3.66845
6.919 0.031901 0.243358 2.13997 0.0124919 2.95602 11.7271
6.92 0.031901 0.243358 2.87257 0.0124919 4.42122 -5.12276
6.921 0.031901 -3.41965 -11.0468 0.0124919 2.34586 -10.957
6.922 0.031901 -3.41965 -13.1695 0.0124919 8.20666 -0.700539
6.923 1.2526 -3.41965 -7.30873 0.0124919 -2.90479 -3.65756
6.924 1.2526 -3.92465 -7.30873 0.0124919 7.35162 14.6575
6.925 1.2526 -3.19205 -9.58164 0.0124919 -4.24755 29.3095
6.926 1.2526 -3.19205 -10.3142 0.0124919 -3.63739 34.4377
6.927 1.2526 -3.19205 -11.7043 0.0124919 4.42122 10.9945
6.928 1.2526 -1.72685 -11.7043 0.0124919 -0.706988 2.93585
6.929 0.031901 -3.19205 -10.3142 0.0124919 -4.36999 -2.92496
6.93 0.031901 -2.68705 -11.7794 0.0124919 -3.63739 -5.12276
6.931 0.031901 -1.22184 -14.6347 0.0124919 -2.90479 -6.58796
6.932 0.031901 1.70856 -14.6347 1.23319 -1.43959 -5.12276
6.933 0.031901 -1.95444 -13.2446 1.23319 0.758213 -8.78577
6.934 0.031901 -3.41965 -11.7794 1.23319 -2.90479 -10.957
6.935 0.031901 -3.19205 -9.58164 1.23319 -1.43959 -8.75915
6.936 0.031901 -1.72685 -9.58164 1.23319 -2.17219 -4.36354
6.937 0.031901 -1.22184 -13.1695 1.23319 -4.36999 1.49726
6.938 1.2526 -3.41965 -12.4369 1.23319 -3.51495 2.22986
6.939 1.2526 -3.19205 -13.9021 1.23319 -2.04975 -0.700539
6.94 1.2526 -2.45945 -11.0468 1.23319 -3.51495 2.96247
6.941 1.2526 -3.92465 -5.91864 1.23319 -2.78235 9.55587
6.942 1.2526 -3.41965 -5.18604 1.23319 -2.78235 7.35807
6.943 1.2526 -3.19205 -10.2391 1.23319 -4.36999 -9.49175
6.944 1.2526 -3.19205 -6.57613 1.23319 -0.706988 -8.05316
6.945 1.2526 -3.92465 -3.64572 1.23319 2.34586 -2.92496
6.946 1.2526 -3.92465 -0.715319 1.23319 4.54366 6.59885
6.947 1.2526 -3.92465 1.48248 1.23319 -2.04975 14.6575
6.948 1.2526 -3.41965 6.61069 1.23319 -4.36999 14.6575
6.949 1.2526 -2.68705 11.0063 1.23319 -0.706988 2.20325
6.95 1.2526 -2.68705 12.4715 1.23319 1.49081 -2.92496
6.951 1.2526 -3.41965 -2.18052 1.23319 2.95602 -9.51837
6.952 1.2526 -2.45945 -10.9717 1.23319 5.88642 -8.02655
6.953 1.2526 -0.261648 -11.7794 1.23319 -1.31715 -2.16574
6.954 1.2526 -1.72685 12.3964 1.23319 0.880655 0.764663
6.955 1.2526 0.975958 33.6418 1.23319 3.07846 -4.36354
6.956 1.2526 3.17376 24.118 1.23319 8.93926 -9.49175
6.957 1.2526 6.10416 4.33777 1.23319 -3.51495 -10.251
6.958 1.2526 2.44116 -8.11644 1.23319 -1.43959 -8.78577
6.959 1.2526 5.59916 -11.7043 1.23319 9.54942 -0.727157
6.96 1.2526 7.79696 -9.50653 1.23319 9.54942 0.738044
[truncated: 1,352,560 more chars]
