# Supplementary material for: Tremoroton, a new free online platform for tremor analysis
Source: Clin Neurophysiol Pract. 2019 Dec 23;5:30–4. doi: 10.1016/j.cnp.2019.11.004 (PMC6961062; doi:10.1016/j.cnp.2019.11.004)
Supplement: Supplementary data 2 [file mmc2.txt]

0 -1.17143 29.3317 -15.879 -0.00170898 1.47051 -10.4961
0.001 -1.17143 -4.8563 23.193 -0.00170898 -5.8555 1.71393
0.002 -1.17143 4.91171 30.519 -0.00170898 -5.8555 4.15593
0.003 -1.17143 19.5637 18.309 -0.00170898 -3.64939 -3.17008
0.004 -1.17143 26.8897 8.541 -0.00170898 -5.8555 -5.61208
0.005 -1.17143 4.91171 -3.66901 -0.00170898 3.67661 -0.728073
0.006 -1.17143 6.53125 6.099 -0.00170898 18.3286 6.59794
0.007 -1.17143 21.1833 -6.11101 -0.00170898 32.9806 16.3659
0.008 -1.17143 -0.794757 -15.879 -0.00170898 32.9806 16.3659
0.009 -1.17143 0.0277094 -8.81659 -0.00170898 8.56062 -10.4961
0.01 -1.17143 2.46971 -3.93258 -0.00170898 -3.64939 -14.9322
0.011 -1.17143 2.46971 0.951423 -0.00170898 6.35451 -7.60622
0.012 -1.17143 2.46971 5.83543 -0.00170898 13.6805 -7.60622
0.013 -2.39213 1.64725 5.83543 -0.00170898 21.0065 -2.72221
0.014 -2.39213 6.53125 5.83543 -0.00170898 8.79652 -7.60622
0.015 -2.39213 1.64725 -13.437 -0.00170898 1.47051 -12.4902
0.016 -2.39213 -0.794757 -13.437 -0.00170898 -3.4135 -12.4902
0.017 -2.39213 -3.23676 -13.7006 -0.00170898 -3.64939 -7.60622
0.018 -2.39213 -4.8563 -13.7006 -0.00170898 -5.8555 -5.16421
0.019 -2.39213 -2.41429 -1.22701 -0.00170898 6.35451 -10.4961
0.02 -2.39213 -2.41429 6.099 -0.00170898 6.35451 -8.05408
0.021 -2.39213 8.97325 -10.995 -0.00170898 -5.8555 -5.61208
0.022 -2.39213 8.97325 -13.7006 -0.00170898 -1.20739 -5.61208
0.023 -2.39213 -0.794757 -6.37458 -0.00170898 1.23461 -7.60622
0.024 -2.39213 -4.8563 -3.93258 -0.00170898 3.67661 -14.9322
0.025 -2.39213 0.0277094 -8.81659 -0.00170898 -3.64939 11.4819
0.026 -2.39213 17.1217 -8.55301 -0.00170898 -5.8555 -5.61208
0.027 -2.39213 -0.794757 10.983 -0.00170898 -3.4135 2.16179
0.028 -2.39213 4.08925 20.751 -0.00170898 -0.971494 11.9298
0.029 -2.39213 -2.41429 -6.37458 -0.00170898 -1.20739 -7.60622
0.03 -2.39213 2.46971 0.951423 -0.00170898 1.23461 -14.9322
0.031 -1.17143 7.35372 8.27743 -0.00170898 3.67661 -10.4961
0.032 -1.17143 7.35372 8.27743 -0.00170898 1.23461 -5.61208
0.033 -1.17143 6.53125 15.6034 -0.00170898 -3.64939 4.15593
0.034 -1.17143 4.08925 30.2555 -0.00170898 -3.4135 21.25
0.035 -1.17143 -4.8563 44.9075 -0.00170898 3.91251 40.786
0.036 -1.17143 -4.8563 37.5815 -0.00170898 -3.64939 72.532
0.037 -1.17143 -3.23676 32.961 -0.00170898 3.67661 28.576
0.038 -1.17143 1.64725 32.961 -0.00170898 1.23461 9.03994
0.039 -1.17143 4.08925 -3.66901 -0.00170898 1.47051 -10.4961
0.04 -1.17143 -0.794757 -6.11101 -0.00170898 -3.64939 -8.05408
0.041 -1.17143 -2.41429 15.867 -0.00170898 1.47051 11.9298
0.042 -1.17143 4.91171 13.425 -0.00170898 1.47051 9.4878
0.043 -1.17143 12.2377 -13.7006 -0.00170898 11.0026 -5.61208
0.044 -1.17143 12.2377 -11.2586 -0.00170898 13.4446 -8.05408
0.045 -1.17143 -2.41429 -13.437 1.21899 -0.971494 36.3498
0.046 -1.17143 -4.8563 -15.879 1.21899 1.47051 36.3498
0.047 -1.17143 -3.23676 5.83543 1.21899 1.47051 19.2558
0.048 -1.17143 -3.23676 5.83543 1.21899 1.47051 -0.28021
0.049 -1.17143 -2.41429 -1.49058 1.21899 -0.971494 -14.9322
0.05 -1.17143 -2.41429 -8.81659 1.21899 -3.4135 -8.05408
0.051 -1.17143 -2.41429 -16.1426 1.21899 1.47051 -0.728073
0.052 -1.17143 -4.8563 -1.22701 1.21899 6.35451 1.71393
0.053 -1.17143 -2.41429 13.425 1.21899 8.79652 -14.9322
0.054 -1.17143 0.0277094 15.867 1.21899 3.91251 -14.9322
0.055 -1.17143 -3.23676 13.425 1.21899 -5.8555 -7.60622
0.056 -1.17143 -0.794757 -10.995 1.21899 -5.8555 4.60379
0.057 -1.17143 -3.23676 -1.49058 1.21899 -1.20739 14.3718
0.058 -1.17143 -3.23676 20.4874 1.21899 -1.20739 16.8138
0.059 -1.17143 -3.23676 37.5815 1.21899 6.11862 4.60379
0.06 -1.17143 -3.23676 44.9075 1.21899 13.4446 -5.16421
0.061 -1.17143 4.08925 30.2555 1.21899 1.23461 -14.9322
0.062 -1.17143 4.08925 35.1395 1.21899 1.47051 -5.61208
0.063 -1.17143 -4.8563 64.4435 1.21899 1.23461 4.15593
0.064 -1.17143 -3.23676 37.5815 1.21899 -3.64939 -0.728073
0.065 -1.17143 -4.8563 15.867 1.21899 3.91251 4.15593
0.066 -1.17143 -2.41429 45.171 1.21899 -1.20739 16.3659
0.067 -1.17143 0.0277094 67.1491 1.21899 -0.971494 4.15593
0.068 -1.17143 -2.41429 42.729 1.21899 1.47051 -14.9322
0.069 -1.17143 -3.23676 30.519 -0.00170898 1.47051 4.60379
0.07 -1.17143 -3.23676 30.519 -0.00170898 1.47051 11.9298
0.071 -1.17143 -0.794757 18.309 -0.00170898 3.91251 -0.28021
0.072 -1.17143 -0.794757 10.983 -0.00170898 3.91251 -2.72221
0.073 -1.17143 1.64725 3.657 -0.00170898 6.35451 9.4878
0.074 -1.17143 -0.794757 13.425 -0.00170898 -0.971494 7.0458
0.075 -1.17143 -2.41429 10.983 -0.00170898 1.23461 -0.728073
0.076 -1.17143 2.46971 -6.11101 -0.00170898 -3.64939 -0.728073
0.077 -1.17143 7.35372 -11.2586 -0.00170898 1.23461 7.0458
0.078 -1.17143 4.91171 -11.2586 -0.00170898 1.23461 7.0458
0.079 -1.17143 -2.41429 -16.1426 -0.00170898 1.47051 -8.05408
0.08 -1.17143 -2.41429 -16.1426 -0.00170898 1.47051 -10.4961
0.081 -1.17143 -2.41429 -10.995 -0.00170898 -5.8555 -14.9322
0.082 -1.17143 -4.8563 -6.11101 -0.00170898 -3.64939 -10.4961
0.083 -1.17143 -4.8563 -3.66901 -0.00170898 -3.4135 13.9239
0.084 -1.17143 -4.8563 -1.22701 -0.00170898 -5.8555 21.25
0.085 -1.17143 -3.23676 1.215 -0.00170898 -3.4135 9.03994
0.086 -1.17143 -4.8563 -1.22701 -0.00170898 1.47051 -3.17008
0.087 -1.17143 -2.41429 -6.11101 -0.00170898 1.47051 -12.9381
0.088 -1.17143 -2.41429 -1.22701 -0.00170898 1.47051 -12.4902
0.089 -1.17143 4.08925 -10.995 -0.00170898 -5.8555 -5.16421
0.09 -1.17143 -2.41429 -11.2586 -0.00170898 -3.4135 14.3718
0.091 -1.17143 -4.8563 -3.93258 -0.00170898 -3.64939 -5.16421
0.092 -1.17143 -3.23676 0.951423 -0.00170898 -1.20739 -7.60622
0.093 -1.17143 12.2377 5.83543 -0.00170898 1.23461 -2.72221
0.094 -1.17143 9.79572 18.0454 -0.00170898 1.23461 7.0458
0.095 -1.17143 -2.41429 30.2555 -1.22241 -3.64939 11.9298
0.096 -1.17143 -0.794757 30.2555 -1.22241 -5.8555 11.9298
0.097 -1.17143 4.08925 3.39343 -1.22241 -3.4135 7.0458
0.098 -1.17143 13.8573 -8.81659 -1.22241 -0.971494 9.4878
0.099 0.0492757 -0.794757 -16.1426 -1.22241 1.47051 29.0238
0.1 0.0492757 -0.794757 3.657 -1.22241 3.91251 38.7918
0.101 0.0492757 -3.23676 23.193 -1.22241 1.47051 48.5598
0.102 0.0492757 2.46971 25.635 -1.22241 -0.971494 46.1178
0.103 0.0492757 9.79572 6.099 -1.22241 -3.4135 -12.4902
0.104 0.0492757 4.91171 8.541 -1.22241 -5.8555 -0.728073
0.105 0.0492757 -4.8563 20.751 -1.22241 3.67661 11.4819
0.106 0.0492757 -2.41429 23.193 -1.22241 3.67661 13.9239
0.107 0.0492757 -4.8563 10.983 -1.22241 -3.64939 18.8079
0.108 0.0492757 -0.794757 -3.66901 -1.22241 -5.8555 40.786
0.109 0.0492757 4.08925 -13.437 -1.22241 13.4446 62.764
0.11 0.0492757 4.08925 -6.37458 -1.22241 13.4446 65.206
0.111 0.0492757 0.0277094 10.7194 -1.22241 1.23461 -0.728073
0.112 0.0492757 0.0277094 8.27743 -1.22241 -1.20739 -10.4961
0.113 0.0492757 -4.8563 5.83543 -1.22241 -3.64939 -12.4902
0.114 0.0492757 -3.23676 -3.93258 -1.22241 -5.8555 -14.9322
0.115 0.0492757 -4.8563 -11.2586 -1.22241 -3.4135 -10.0482
0.116 0.0492757 -3.23676 -10.995 -2.44312 1.47051 -12.9381
0.117 0.0492757 -4.8563 -3.66901 -2.44312 6.35451 -12.4902
0.118 0.0492757 -2.41429 -10.995 -2.44312 6.35451 -12.4902
0.119 0.0492757 -2.41429 -8.81659 -2.44312 -0.971494 -10.0482
0.12 0.0492757 -2.41429 -10.995 -2.44312 6.35451 -5.16421
0.121 0.0492757 -0.794757 3.657 -2.44312 1.47051 -12.4902
0.122 0.0492757 -4.8563 -3.66901 -2.44312 1.47051 -14.9322
0.123 0.0492757 17.1217 30.2555 -2.44312 3.91251 -12.9381
0.124 0.0492757 7.35372 10.7194 -2.44312 1.47051 -12.9381
0.125 0.0492757 6.53125 -13.7006 -2.44312 -5.8555 -7.60622
0.126 0.0492757 6.53125 -11.2586 -2.44312 -3.64939 -10.0482
0.127 0.0492757 -4.8563 -1.49058 -3.66382 3.67661 -2.72221
0.128 1.26998 -4.8563 -1.49058 -3.66382 6.11862 4.60379
0.129 1.26998 1.64725 3.657 -3.66382 11.0026 7.0458
0.13 1.26998 1.64725 3.657 -3.66382 11.0026 -0.28021
0.131 1.26998 -0.794757 -10.995 -3.66382 -3.4135 -10.4961
0.132 1.26998 -0.794757 -10.995 -3.66382 -3.4135 -5.61208
0.133 1.26998 -0.794757 -15.879 -3.66382 13.4446 -12.9381
0.134 1.26998 -0.794757 -15.879 -3.66382 13.4446 -14.9322
0.135 1.26998 -0.794757 -8.55301 -3.66382 1.23461 -3.17008
0.136 1.26998 -0.794757 -6.11101 -3.66382 -5.8555 -5.61208
0.137 1.26998 -2.41429 -11.2586 -3.66382 3.91251 4.60379
0.138 2.49068 -2.41429 -1.49058 -3.66382 3.91251 14.3718
0.139 2.49068 -4.8563 8.27743 -3.66382 8.79652 -10.0482
0.14 2.49068 -3.23676 18.0454 -3.66382 3.91251 -3.17008
0.141 2.49068 0.0277094 30.2555 -3.66382 -3.64939 11.4819
0.142 2.49068 2.46971 40.0235 -3.66382 -1.20739 4.15593
0.143 2.49068 -2.41429 49.7915 -3.66382 -5.8555 -3.17008
0.144 2.49068 1.64725 32.6975 -2.44312 -5.8555 -8.05408
0.145 2.49068 8.97325 -3.66901 -2.44312 -5.8555 -12.4902
0.146 2.49068 4.08925 -10.995 -2.44312 -5.8555 -5.16421
0.147 2.49068 26.8897 8.27743 -2.44312 6.11862 -0.728073
0.148 2.49068 12.2377 0.951423 -2.44312 6.11862 1.71393
0.149 2.49068 30.9513 10.983 -2.44312 13.6805 -14.9322
0.15 2.49068 21.1833 -13.437 -2.44312 18.5645 -5.16421
0.151 2.49068 29.3317 35.1395 -2.44312 8.56062 -12.9381
0.152 2.49068 29.3317 8.27743 -2.44312 8.56062 -12.9381
0.153 2.49068 39.0998 35.403 -2.44312 -3.64939 -14.9322
0.154 2.49068 31.7737 45.171 -2.44312 -5.8555 -14.9322
0.155 2.49068 4.08925 35.403 -2.44312 6.35451 -3.17008
0.156 2.49068 13.8573 35.403 -2.44312 11.2385 4.15593
0.157 2.49068 21.1833 81.8011 -2.44312 -5.8555 11.4819
0.158 2.49068 21.1833 52.4971 -2.44312 -3.64939 6.59794
0.159 2.49068 1.64725 6.099 -2.44312 8.79652 -7.60622
0.16 2.49068 1.64725 3.657 -2.44312 6.35451 7.0458
0.161 2.49068 -0.794757 -13.437 -2.44312 3.67661 19.2558
0.162 2.49068 -3.23676 -6.11101 -2.44312 6.11862 41.2338
0.163 2.49068 2.46971 13.425 -2.44312 -5.8555 58.3279
0.164 2.49068 2.46971 -6.11101 -2.44312 -3.4135 53.4438
0.165 2.49068 -2.41429 -3.66901 -2.44312 6.35451 26.5818
0.166 2.49068 4.08925 -1.22701 -2.44312 6.35451 11.9298
0.167 2.49068 2.46971 -6.37458 -2.44312 6.35451 -0.28021
0.168 2.49068 4.91171 3.39343 -2.44312 3.91251 -5.61208
0.169 2.49068 -3.23676 10.7194 -2.44312 -0.971494 16.3659
0.17 2.49068 -3.23676 15.6034 -2.44312 -1.20739 28.576
0.171 2.49068 -4.8563 20.4874 -2.44312 6.11862 18.8079
0.172 2.49068 -2.41429 15.6034 -2.44312 18.3286 28.576
0.173 2.49068 2.46971 25.635 -2.44312 28.0966 23.692
0.174 2.49068 0.0277094 28.077 -2.44312 23.2126 13.9239
0.175 2.49068 -4.8563 -8.55301 -2.44312 8.56062 1.71393
0.176 2.49068 -2.41429 -11.2586 -2.44312 -3.64939 -3.17008
0.177 2.49068 -4.8563 -1.49058 -2.44312 1.47051 -8.05408
0.178 2.49068 0.0277094 10.7194 -2.44312 13.6805 -14.9322
0.179 1.26998 0.0277094 0.951423 -2.44312 21.0065 -7.60622
0.18 1.26998 2.46971 -16.1426 -2.44312 11.2385 -10.0482
0.181 1.26998 -2.41429 1.215 -2.44312 1.47051 4.15593
0.182 1.26998 -4.8563 8.541 -2.44312 6.35451 1.71393
0.183 1.26998 -3.23676 15.867 -2.44312 1.47051 -5.61208
0.184 1.26998 4.08925 15.867 -2.44312 -0.971494 -8.05408
0.185 1.26998 8.97325 10.983 -2.44312 -3.4135 -14.9322
0.186 0.0492757 8.97325 13.425 -2.44312 1.47051 -12.4902
0.187 0.0492757 -2.41429 20.751 -2.44312 -0.971494 -10.0482
0.188 0.0492757 2.46971 23.193 -2.44312 -5.8555 -2.72221
0.189 0.0492757 4.91171 -15.879 -2.44312 1.47051 9.4878
0.19 0.0492757 17.1217 -1.49058 -1.22241 8.79652 11.9298
0.191 0.0492757 4.08925 15.6034 -1.22241 1.47051 -5.16421
0.192 0.0492757 6.53125 35.1395 -1.22241 -3.4135 -7.60622
0.193 -1.17143 -4.8563 59.5595 -1.22241 -3.64939 -2.72221
0.194 -1.17143 -2.41429 64.4435 -1.22241 -3.64939 -2.72221
0.195 -1.17143 -2.41429 25.3714 -1.22241 -0.971494 -7.60622
0.196 -1.17143 -2.41429 5.83543 -1.22241 3.91251 -10.0482
0.197 -1.17143 1.64725 -11.2586 -1.22241 8.79652 -12.9381
0.198 -1.17143 -0.794757 -13.7006 -1.22241 1.47051 -0.728073
0.199 -1.17143 -2.41429 -3.93258 -1.22241 -5.8555 4.60379
0.2 -1.17143 -3.23676 -13.437 -1.22241 -3.4135 11.9298
0.201 -2.39213 1.64725 -1.22701 -1.22241 1.47051 -2.72221
0.202 -2.39213 1.64725 6.099 -1.22241 -0.971494 -7.60622
0.203 -2.39213 0.0277094 -13.437 -1.22241 1.23461 -14.9322
0.204 -2.39213 2.46971 -15.879 -1.22241 -3.64939 -10.4961
0.205 -2.39213 -2.41429 -8.55301 -1.22241 8.79652 -3.17008
0.206 -2.39213 0.0277094 3.657 -1.22241 11.2385 -10.4961
0.207 -2.39213 -4.8563 28.077 -1.22241 -3.64939 -0.728073
0.208 -2.39213 -3.23676 54.9391 -1.22241 -3.64939 -0.728073
0.209 -2.39213 -0.794757 72.0331 -1.22241 -3.64939 -8.05408
0.21 -2.39213 -0.794757 37.845 -1.22241 -3.64939 -10.0482
0.211 -2.39213 -4.8563 8.541 -1.22241 -5.8555 2.16179
0.212 -2.39213 -4.8563 23.193 -1.22241 -3.4135 7.0458
0.213 -2.39213 4.08925 50.055 -1.22241 -3.64939 11.9298
0.214 -2.39213 1.64725 25.635 -1.22241 3.67661 9.4878
0.215 -2.39213 -4.8563 -11.2586 -1.22241 -3.64939 2.16179
0.216 -3.61283 -4.8563 -13.7006 -1.22241 -0.971494 -0.28021
0.217 -3.61283 -3.23676 6.099 -1.22241 6.35451 26.5818
0.218 -3.61283 -3.23676 6.099 -1.22241 11.2385 26.5818
0.219 -3.61283 0.0277094 -16.1426 -1.22241 3.91251 14.3718
0.22 -3.61283 0.0277094 -13.7006 -1.22241 -5.8555 14.3718
0.221 -3.61283 -0.794757 -6.11101 -1.22241 16.1225 4.60379
0.222 -3.61283 4.08925 -8.55301 -1.22241 16.1225 -3.17008
0.223 -3.61283 8.97325 -10.995 -1.22241 6.11862 23.692
0.224 -4.83354 8.97325 -13.437 -1.22241 8.56062 26.134
0.225 -4.83354 -3.23676 -16.1426 -1.22241 3.91251 -0.728073
0.226 -4.83354 -2.41429 -13.437 -0.00170898 3.91251 -12.9381
0.227 -4.83354 -3.23676 -13.7006 -0.00170898 -3.64939 -7.60622
0.228 -4.83354 -3.23676 10.7194 -0.00170898 -1.20739 -12.4902
0.229 -4.83354 -4.8563 30.2555 -0.00170898 1.23461 -3.17008
0.23 -4.83354 0.0277094 35.1395 -0.00170898 -1.20739 -5.61208
0.231 -4.83354 2.46971 13.1614 -0.00170898 -5.8555 -0.728073
0.232 -4.83354 2.46971 -1.49058 -0.00170898 -3.64939 11.4819
0.233 -4.83354 -4.8563 -13.7006 -0.00170898 1.23461 18.8079
0.234 -4.83354 -2.41429 -8.55301 -0.00170898 -3.64939 6.59794
0.235 -4.83354 2.46971 6.099 -0.00170898 -3.4135 -2.72221
0.236 -4.83354 0.0277094 18.309 -0.00170898 3.91251 -5.16421
0.237 -4.83354 1.64725 -1.22701 -0.00170898 11.2385 -3.17008
0.238 -4.83354 1.64725 -3.66901 -0.00170898 11.2385 16.3659
0.239 -4.83354 -3.23676 -6.11101 -0.00170898 -3.64939 38.344
0.24 -4.83354 -3.23676 -3.66901 -0.00170898 -3.64939 38.344
0.241 -4.83354 2.46971 -10.995 -0.00170898 -5.8555 13.9239
0.242 -4.83354 0.0277094 -15.879 -0.00170898 8.79652 -14.9322
0.243 -4.83354 -0.794757 -11.2586 -0.00170898 -3.64939 9.4878
0.244 -4.83354 -0.794757 -1.49058 -0.00170898 8.56062 -10.0482
0.245 -4.83354 -2.41429 10.7194 -0.00170898 18.3286 1.71393
0.246 -4.83354 -3.23676 8.27743 -0.00170898 13.4446 -5.61208
0.247 -4.83354 -0.794757 10.7194 -0.00170898 3.67661 -14.9322
0.248 -4.83354 -0.794757 15.6034 -0.00170898 -1.20739 -7.60622
0.249 -4.83354 0.0277094 8.27743 -0.00170898 -5.8555 -0.28021
0.25 -4.83354 0.0277094 -1.49058 -0.00170898 -0.971494 9.4878
0.251 -4.83354 2.46971 -11.2586 -0.00170898 -0.971494 -7.60622
0.252 -4.83354 7.35372 -15.879 -0.00170898 -0.971494 -7.60622
0.253 -3.61283 -3.23676 -8.55301 -0.00170898 6.35451 9.4878
0.254 -3.61283 4.08925 3.657 -0.00170898 6.35451 11.9298
0.255 -3.61283 11.4153 13.425 -0.00170898 8.79652 -0.28021
0.256 -3.61283 8.97325 10.983 -0.00170898 8.79652 -10.0482
0.257 -3.61283 21.1833 -13.7006 -0.00170898 8.56062 -12.9381
0.258 -3.61283 23.6253 -8.81659 -0.00170898 -1.20739 -12.9381
0.259 -3.61283 -2.41429 -6.37458 -0.00170898 1.47051 -0.728073
0.26 -3.61283 6.53125 -1.49058 -0.00170898 -5.8555 4.15593
0.261 -3.61283 9.79572 3.39343 -0.00170898 -3.64939 11.4819
0.262 -3.61283 19.5637 0.951423 1.21899 -1.20739 4.15593
0.263 -3.61283 24.4477 -11.2586 1.21899 1.23461 -12.4902
0.264 -3.61283 12.2377 -16.1426 1.21899 3.67661 -5.61208
0.265 -2.39213 22.0057 -13.437 1.21899 -3.64939 -10.4961
0.266 -2.39213 22.0057 -15.879 1.21899 -1.20739 -8.05408
0.267 -2.39213 11.4153 -13.437 1.21899 -3.64939 4.15593
0.268 -2.39213 13.8573 -13.437 1.21899 -3.4135 13.9239
0.269 -2.39213 0.0277094 -11.2586 1.21899 3.91251 -5.61208
0.27 -2.39213 4.91171 -6.37458 1.21899 3.91251 -14.9322
0.271 -2.39213 -2.41429 -15.879 1.21899 -3.4135 -7.60622
0.272 -2.39213 -4.8563 -3.66901 1.21899 -5.8555 -7.60622
0.273 -2.39213 -4.8563 8.541 1.21899 -3.64939 -10.0482
0.274 -2.39213 -2.41429 13.425 1.21899 -1.20739 -12.4902
0.275 -1.17143 0.0277094 8.541 1.21899 1.23461 -14.9322
0.276 -1.17143 -2.41429 3.657 1.21899 1.23461 -10.4961
0.277 -1.17143 4.08925 -1.22701 1.21899 -1.20739 -3.17008
0.278 -1.17143 1.64725 -15.879 1.21899 -5.8555 -0.728073
0.279 -1.17143 -2.41429 -1.49058 1.21899 1.47051 -10.4961
0.28 -1.17143 -0.794757 -1.49058 1.21899 -0.971494 -10.4961
0.281 0.0492757 13.8573 -8.55301 1.21899 -3.64939 -5.61208
0.282 0.0492757 11.4153 -1.22701 1.21899 1.47051 -3.17008
0.283 0.0492757 1.64725 3.657 1.21899 -3.64939 -8.05408
0.284 0.0492757 -2.41429 -3.66901 1.21899 8.56062 -12.9381
0.285 0.0492757 4.91171 -8.55301 1.21899 -0.971494 -12.4902
0.286 0.0492757 17.1217 -10.995 1.21899 -0.971494 -10.4961
0.287 1.26998 4.91171 -16.1426 1.21899 1.47051 -14.9322
0.288 1.26998 2.46971 -13.7006 -0.00170898 1.47051 -14.9322
0.289 1.26998 -2.41429 -11.2586 -0.00170898 -1.20739 -5.61208
0.29 1.26998 -2.41429 -8.81659 -0.00170898 -1.20739 -10.4961
0.291 1.26998 2.46971 -8.81659 -0.00170898 -5.8555 -10.0482
0.292 2.49068 2.46971 5.83543 -0.00170898 -5.8555 7.0458
0.293 2.49068 0.0277094 20.4874 -0.00170898 -3.64939 19.2558
0.294 2.49068 -3.23676 25.3714 -0.00170898 3.67661 29.0238
0.295 2.49068 6.53125 27.8134 -0.00170898 -0.971494 36.3498
0.296 2.49068 1.64725 25.3714 -0.00170898 8.79652 29.0238
0.297 2.49068 0.0277094 -6.37458 -0.00170898 18.5645 4.60379
0.298 3.71139 -4.8563 -3.66901 -1.22241 21.0065 -8.05408
0.299 3.71139 -3.23676 20.751 -1.22241 -1.20739 21.25
0.3 3.71139 -0.794757 23.193 -1.22241 1.23461 21.25
0.301 3.71139 1.64725 13.425 -1.22241 -5.8555 1.71393
0.302 3.71139 6.53125 10.983 -1.22241 -3.4135 -5.61208
0.303 3.71139 11.4153 1.215 -1.22241 3.91251 -0.28021
0.304 3.71139 4.08925 -15.879 -1.22241 11.2385 7.0458
0.305 4.93209 -2.41429 -6.37458 -1.22241 1.47051 -12.9381
0.306 4.93209 2.46971 -1.49058 -1.22241 -5.8555 -8.05408
0.307 4.93209 7.35372 -8.81659 -1.22241 -1.20739 -7.60622
0.308 4.93209 4.91171 -11.2586 -1.22241 1.23461 2.16179
0.309 4.93209 -2.41429 -3.93258 -1.22241 3.67661 -5.61208
0.31 4.93209 -4.8563 -3.93258 -1.22241 6.11862 9.03994
0.311 4.93209 -3.23676 -3.66901 -1.22241 13.6805 -12.4902
0.312 4.93209 -0.794757 8.541 -2.44312 11.2385 -14.9322
0.313 4.93209 -4.8563 18.309 -2.44312 -3.64939 1.71393
0.314 4.93209 -4.8563 -1.22701 -2.44312 -3.64939 -3.17008
0.315 4.93209 -3.23676 -6.11101 -2.44312 -1.20739 -12.4902
0.316 4.93209 -0.794757 -10.995 -2.44312 1.23461 -10.0482
0.317 6.15279 -4.8563 -16.1426 -2.44312 3.67661 -10.0482
0.318 6.15279 -2.41429 -11.2586 -2.44312 1.23461 -10.0482
0.319 6.15279 -0.794757 -6.37458 -2.44312 6.35451 -5.61208
0.32 6.15279 -3.23676 -16.1426 -2.44312 1.47051 -8.05408
0.321 6.15279 -0.794757 -6.11101 -2.44312 8.56062 -10.4961
0.322 6.15279 -3.23676 -1.22701 -2.44312 15.8866 -10.4961
0.323 6.15279 -2.41429 3.657 -2.44312 20.7706 -12.9381
0.324 6.15279 -4.8563 -3.66901 -2.44312 13.4446 -5.61208
0.325 6.15279 -3.23676 13.1614 -2.44312 -0.971494 -14.9322
0.326 6.15279 -0.794757 27.8134 -1.22241 1.47051 -12.4902
0.327 6.15279 -4.8563 40.0235 -1.22241 -3.4135 1.71393
0.328 6.15279 2.46971 37.5815 -1.22241 -0.971494 -8.05408
0.329 6.15279 7.35372 -16.1426 -1.22241 -0.971494 -7.60622
0.33 6.15279 7.35372 1.215 -1.22241 -0.971494 -2.72221
0.331 6.15279 -3.23676 18.309 -1.22241 3.91251 4.60379
0.332 6.15279 -0.794757 18.309 -1.22241 1.47051 -5.16421
0.333 6.15279 1.64725 -6.37458 -0.00170898 -3.4135 -0.728073
0.334 6.15279 4.08925 0.951423 -0.00170898 -0.971494 -0.728073
0.335 6.15279 8.97325 -6.37458 -0.00170898 13.6805 -10.4961
0.336 6.15279 4.08925 -6.11101 -0.00170898 13.6805 -10.4961
0.337 6.15279 8.97325 15.867 -0.00170898 3.91251 6.59794
0.338 6.15279 11.4153 42.729 -0.00170898 6.35451 6.59794
0.339 6.15279 14.6797 -13.7006 -0.00170898 1.47051 -10.0482
0.34 6.15279 12.2377 -15.879 -0.00170898 -3.4135 -2.72221
0.341 6.15279 0.0277094 10.983 1.21899 -3.64939 4.60379
0.342 6.15279 -2.41429 15.867 1.21899 1.23461 7.0458
0.343 6.15279 0.0277094 25.635 1.21899 13.4446 -5.16421
0.344 6.15279 0.0277094 25.635 1.21899 15.8866 -10.0482
0.345 4.93209 -4.8563 20.751 1.21899 6.35451 7.0458
0.346 4.93209 -4.8563 -1.22701 1.21899 8.79652 9.4878
0.347 4.93209 -2.41429 -13.7006 1.21899 -5.8555 -2.72221
0.348 4.93209 -2.41429 -8.81659 2.4397 -5.8555 -5.16421
0.349 4.93209 -4.8563 -13.7006 2.4397 -5.8555 -10.0482
0.35 4.93209 -4.8563 -15.879 2.4397 -3.64939 -14.9322
0.351 4.93209 -2.41429 -13.437 2.4397 -3.4135 -10.4961
0.352 4.93209 -4.8563 -15.879 2.4397 1.47051 -0.728073
0.353 4.93209 4.08925 5.83543 2.4397 -5.8555 21.25
0.354 4.93209 -2.41429 15.6034 2.4397 -3.64939 21.25
0.355 4.93209 7.35372 25.3714 2.4397 -1.20739 -0.728073
0.356 4.93209 4.91171 44.9075 2.4397 15.8866 -0.728073
0.357 4.93209 -3.23676 15.6034 2.4397 28.0966 4.15593
0.358 3.71139 -4.8563 5.83543 2.4397 28.0966 1.71393
0.359 3.71139 -2.41429 -13.7006 2.4397 11.0026 9.4878
0.36 3.71139 0.0277094 0.951423 2.4397 8.56062 29.0238
0.361 3.71139 4.91171 44.9075 2.4397 -1.20739 4.60379
0.362 3.71139 7.35372 32.6975 2.4397 1.47051 -0.28021
0.363 3.71139 -3.23676 10.983 2.4397 13.6805 11.9298
0.364 3.71139 11.4153 42.729 2.4397 13.6805 14.3718
0.365 3.71139 23.6253 64.7071 2.4397 16.1225 -0.728073
0.366 2.49068 8.97325 8.541 2.4397 16.1225 4.15593
0.367 2.49068 -2.41429 25.3714 2.4397 3.91251 9.03994
0.368 2.49068 -0.794757 10.7194 2.4397 1.47051 1.71393
0.369 2.49068 -2.41429 23.193 2.4397 -0.971494 6.59794
0.37 2.49068 4.91171 35.403 2.4397 -0.971494 9.03994
0.371 2.49068 0.0277094 42.729 2.4397 1.47051 -14.9322
0.372 1.26998 -3.23676 57.3811 2.4397 1.47051 -7.60622
0.373 1.26998 4.08925 67.1491 2.4397 1.23461 -12.9381
0.374 1.26998 4.08925 45.171 1.21899 3.67661 -14.9322
0.375 1.26998 -4.8563 3.657 1.21899 1.23461 11.9298
0.376 1.26998 -4.8563 -3.66901 1.21899 -3.64939 4.60379
0.377 0.0492757 -2.41429 -10.995 1.21899 -5.8555 -10.4961
0.378 0.0492757 0.0277094 -6.37458 1.21899 -0.971494 -10.4961
0.379 0.0492757 2.46971 8.27743 1.21899 1.47051 -3.17008
0.38 0.0492757 2.46971 8.27743 1.21899 1.47051 -3.17008
0.381 0.0492757 4.08925 -11.2586 1.21899 -3.64939 -7.60622
0.382 0.0492757 16.2993 -11.2586 1.21899 -0.971494 -0.28021
0.383 -1.17143 -2.41429 -13.7006 1.21899 -0.971494 9.4878
0.384 -1.17143 7.35372 -11.2586 1.21899 -1.20739 7.0458
0.385 -1.17143 -2.41429 5.83543 1.21899 6.11862 11.4819
0.386 -1.17143 -0.794757 0.951423 1.21899 6.11862 26.134
0.387 -2.39213 4.08925 -15.879 1.21899 -5.8555 40.786
0.388 -2.39213 -4.8563 -8.55301 1.21899 -3.64939 50.554
0.389 -2.39213 -0.794757 -1.22701 1.21899 -1.20739 57.88
0.39 -2.39213 -0.794757 13.425 1.21899 1.23461 40.786
0.391 -2.39213 -2.41429 25.635 1.21899 -0.971494 -10.0482
0.392 -2.39213 0.0277094 10.983 1.21899 -3.4135 -7.60622
0.393 -3.61283 -3.23676 -15.879 1.21899 -1.20739 -2.72221
0.394 -3.61283 -0.794757 -6.11101 1.21899 -3.64939 7.0458
0.395 -3.61283 0.0277094 -15.879 1.21899 1.47051 14.3718
0.396 -3.61283 2.46971 -6.37458 1.21899 -0.971494 -0.28021
0.397 -3.61283 -4.8563 -13.437 1.21899 -1.20739 -5.16421
0.398 -3.61283 -4.8563 -1.22701 1.21899 -1.20739 -2.72221
0.399 -3.61283 1.64725 13.425 1.21899 1.47051 -5.16421
0.4 -3.61283 4.08925 15.867 1.21899 1.47051 2.16179
0.401 -4.83354 -4.8563 -6.11101 1.21899 -3.4135 -5.16421
0.402 -4.83354 -3.23676 -10.995 1.21899 -0.971494 -3.17008
0.403 -4.83354 6.53125 -15.879 1.21899 -3.64939 21.25
0.404 -4.83354 -3.23676 -16.1426 1.21899 8.56062 40.786
0.405 -4.83354 2.46971 6.099 1.21899 1.47051 21.25
0.406 -6.05424 0.0277094 8.541 1.21899 3.91251 16.3659
0.407 -6.05424 -0.794757 -1.22701 2.4397 -0.971494 23.692
0.408 -6.05424 1.64725 -16.1426 2.4397 -3.4135 18.8079
0.409 -6.05424 1.64725 -1.49058 2.4397 3.91251 29.0238
0.41 -6.05424 -0.794757 10.7194 2.4397 6.35451 60.7699
0.411 -6.05424 7.35372 20.4874 2.4397 11.2385 85.1899
0.412 -6.05424 7.35372 32.6975 2.4397 16.1225 90.0739
0.413 -6.05424 -3.23676 44.9075 2.4397 8.79652 41.2338
0.414 -6.05424 -0.794757 27.8134 2.4397 -3.4135 -10.0482
0.415 -6.05424 -2.41429 -13.7006 2.4397 6.11862 28.576
0.416 -6.05424 -2.41429 -15.879 2.4397 6.11862 48.112
0.417 -6.05424 -3.23676 -13.7006 2.4397 -3.64939 62.764
0.418 -6.05424 4.08925 -15.879 2.4397 -0.971494 57.88
0.419 -6.05424 13.8573 -8.55301 2.4397 6.35451 11.4819
0.42 -6.05424 16.2993 10.983 2.4397 3.91251 1.71393
0.421 -6.05424 2.46971 28.077 2.4397 -1.20739 11.4819
0.422 -6.05424 7.35372 40.287 2.4397 -3.4135 6.59794
0.423 -6.05424 0.0277094 15.867 2.4397 -0.971494 -0.28021
0.424 -6.05424 0.0277094 -13.437 2.4397 -3.4135 -2.72221
0.425 -6.05424 7.35372 3.39343 2.4397 -3.64939 11.4819
0.426 -6.05424 4.91171 3.39343 2.4397 8.56062 21.25
0.427 -6.05424 9.79572 -6.37458 1.21899 20.7706 -14.9322
0.428 -6.05424 24.4477 -8.81659 1.21899 3.67661 -2.72221
0.429 -6.05424 7.35372 -1.49058 1.21899 -3.64939 -12.9381
0.43 -6.05424 6.53125 -3.93258 1.21899 -0.971494 -8.05408
0.431 -6.05424 30.9513 -15.879 1.21899 1.47051 -3.17008
0.432 -6.05424 30.9513 -10.995 1.21899 3.91251 -3.17008
0.433 -6.05424 4.08925 -3.66901 1.21899 6.35451 -12.9381
0.434 -6.05424 -3.23676 -3.66901 1.21899 8.79652 -10.4961
0.435 -6.05424 -2.41429 -13.437 1.21899 -5.8555 -12.9381
0.436 -6.05424 2.46971 -11.2586 1.21899 -3.4135 -10.0482
0.437 -6.05424 9.79572 -1.49058 1.21899 3.67661 -3.17008
0.438 -6.05424 4.91171 15.6034 1.21899 3.67661 6.59794
0.439 -6.05424 8.97325 30.2555 1.21899 -0.971494 -8.05408
0.44 -6.05424 6.53125 25.3714 1.21899 -0.971494 -10.4961
0.441 -6.05424 -0.794757 18.0454 1.21899 -3.4135 -7.60622
0.442 -4.83354 -3.23676 0.951423 1.21899 -3.4135 -0.28021
0.443 -4.83354 -4.8563 -16.1426 1.21899 8.79652 7.0458
0.444 -4.83354 2.46971 -6.11101 1.21899 6.35451 7.0458
0.445 -4.83354 9.79572 8.541 1.21899 -1.20739 -7.60622
0.446 -4.83354 12.2377 6.099 1.21899 -3.64939 -0.28021
0.447 -4.83354 2.46971 10.983 1.21899 1.47051 7.0458
0.448 -4.83354 -2.41429 13.425 1.21899 6.35451 9.4878
0.449 -4.83354 -4.8563 -3.66901 1.21899 13.6805 -2.72221
0.45 -4.83354 0.0277094 -8.55301 1.21899 16.1225 -14.9322
0.451 -3.61283 0.0277094 -13.437 1.21899 3.67661 -5.61208
0.452 -3.61283 -4.8563 -6.11101 -0.00170898 -3.64939 -5.61208
0.453 -3.61283 -3.23676 1.215 -0.00170898 -0.971494 -10.4961
0.454 -3.61283 -3.23676 3.657 -0.00170898 -3.4135 -12.9381
0.455 -3.61283 0.0277094 6.099 -0.00170898 -3.64939 -14.9322
0.456 -3.61283 -4.8563 13.425 -0.00170898 -3.64939 -12.4902
0.457 -3.61283 -0.794757 6.099 -0.00170898 -3.4135 -10.0482
0.458 -3.61283 -0.794757 -11.2586 -0.00170898 -5.8555 -2.72221
0.459 -3.61283 -3.23676 15.6034 -1.22241 -5.8555 7.0458
0.46 -3.61283 -4.8563 15.6034 -1.22241 -3.64939 24.1398
0.461 -2.39213 -4.8563 5.83543 -1.22241 1.47051 38.7918
0.462 -2.39213 -4.8563 5.83543 -1.22241 1.47051 38.7918
0.463 -2.39213 1.64725 10.7194 -1.22241 -3.64939 7.0458
0.464 -2.39213 -4.8563 10.7194 -1.22241 -1.20739 -2.72221
0.465 -2.39213 -3.23676 -13.7006 -2.44312 1.23461 -12.4902
0.466 -2.39213 -3.23676 -16.1426 -2.44312 -1.20739 -10.4961
0.467 -2.39213 0.0277094 8.27743 -2.44312 -5.8555 1.71393
0.468 -2.39213 0.0277094 8.27743 -2.44312 -3.64939 6.59794
0.469 -2.39213 -4.8563 -8.55301 -2.44312 1.23461 11.4819
0.47 -1.17143 0.0277094 -8.55301 -2.44312 -3.64939 1.71393
0.471 -1.17143 2.46971 -1.22701 -2.44312 3.91251 4.15593
0.472 -1.17143 2.46971 10.983 -2.44312 -0.971494 13.9239
0.473 -1.17143 1.64725 23.193 -2.44312 -3.64939 21.25
0.474 -1.17143 -4.8563 20.751 -2.44312 -5.8555 21.25
0.475 -1.17143 4.91171 1.215 -2.44312 -3.64939 11.4819
0.476 -1.17143 0.0277094 -1.22701 -2.44312 -1.20739 11.4819
0.477 0.0492757 -2.41429 -1.22701 -2.44312 1.23461 9.03994
0.478 0.0492757 -4.8563 -6.11101 -2.44312 -3.64939 -8.05408
0.479 0.0492757 -2.41429 -8.55301 -2.44312 1.47051 -5.16421
0.48 0.0492757 -2.41429 -8.55301 -2.44312 6.35451 11.9298
0.481 0.0492757 -4.8563 -13.7006 -2.44312 1.47051 24.1398
0.482 0.0492757 -4.8563 -11.2586 -2.44312 -0.971494 24.1398
0.483 0.0492757 -4.8563 -11.2586 -2.44312 1.47051 29.0238
0.484 0.0492757 -4.8563 -6.37458 -2.44312 1.47051 29.0238
0.485 0.0492757 -3.23676 -13.7006 -2.44312 -0.971494 9.4878
0.486 0.0492757 -3.23676 -13.437 -2.44312 -3.4135 14.3718
0.487 1.26998 -3.23676 -6.11101 -2.44312 -5.8555 24.1398
0.488 1.26998 -3.23676 -3.66901 -2.44312 -0.971494 26.5818
0.489 1.26998 -4.8563 -1.22701 -2.44312 13.6805 4.60379
0.49 1.26998 -4.8563 1.215 -2.44312 3.91251 -10.4961
0.491 1.26998 -3.23676 -6.11101 -2.44312 1.23461 9.03994
0.492 1.26998 -3.23676 -10.995 -2.44312 6.11862 13.9239
0.493 1.26998 -4.8563 -15.879 -2.44312 -3.4135 18.8079
0.494 1.26998 -4.8563 -13.7006 -1.22241 -3.4135 13.9239
0.495 2.49068 -4.8563 -11.2586 -1.22241 1.23461 11.4819
0.496 2.49068 -3.23676 -13.7006 -1.22241 3.67661 -3.17008
0.497 2.49068 -4.8563 -11.2586 -1.22241 -5.8555 -14.9322
0.498 2.49068 -4.8563 -13.7006 -1.22241 -5.8555 -14.9322
0.499 2.49068 -4.8563 -15.879 -1.22241 1.23461 -10.4961
0.5 2.49068 -4.8563 -6.11101 -1.22241 -3.4135 -10.4961
0.501 2.49068 0.0277094 -16.1426 -1.22241 3.91251 -5.16421
0.502 2.49068 0.0277094 -1.49058 -1.22241 3.91251 -5.16421
0.503 2.49068 -4.8563 13.1614 -1.22241 6.35451 -3.17008
0.504 2.49068 -3.23676 10.7194 -1.22241 6.35451 1.71393
0.505 2.49068 -0.794757 -1.49058 -0.00170898 1.47051 -5.61208
0.506 2.49068 4.08925 -16.1426 -0.00170898 -3.4135 -14.9322
0.507 2.49068 -3.23676 -3.66901 -0.00170898 -5.8555 -7.60622
0.508 2.49068 -2.41429 6.099 -0.00170898 -3.64939 -0.28021
0.509 2.49068 0.0277094 10.983 -0.00170898 -1.20739 7.0458
0.51 2.49068 -4.8563 8.541 -0.00170898 -3.64939 4.60379
0.511 2.49068 -2.41429 -1.49058 -0.00170898 1.47051 -12.4902
0.512 2.49068 -2.41429 0.951423 -0.00170898 -3.64939 -7.60622
0.513 2.49068 -2.41429 -6.37458 -0.00170898 -3.64939 -12.4902
0.514 2.49068 -4.8563 -15.879 1.21899 -5.8555 -8.05408
0.515 3.71139 -3.23676 -1.22701 1.21899 -5.8555 1.71393
0.516 3.71139 -3.23676 10.983 1.21899 -3.4135 -0.728073
0.517 3.71139 -3.23676 23.193 1.21899 -3.4135 -0.28021
0.518 3.71139 -3.23676 23.193 1.21899 -0.971494 11.9298
0.519 3.71139 -2.41429 3.657 1.21899 -3.4135 24.1398
0.52 3.71139 -4.8563 1.215 1.21899 -3.64939 11.9298
0.521 3.71139 -0.794757 5.83543 1.21899 6.35451 -0.728073
0.522 3.71139 -0.794757 15.6034 2.4397 8.79652 11.4819
0.523 3.71139 -3.23676 22.9294 2.4397 -3.4135 21.25
0.524 3.71139 -4.8563 13.1614 2.4397 -3.64939 18.8079
0.525 3.71139 -4.8563 -3.93258 2.4397 1.23461 9.03994
0.526 3.71139 -4.8563 -11.2586 2.4397 6.11862 -5.61208
0.527 3.71139 -0.794757 -15.879 1.21899 -3.64939 -14.9322
0.528 3.71139 -3.23676 3.657 1.21899 1.23461 -10.0482
0.529 3.71139 1.64725 18.309 1.21899 25.6546 -5.16421
0.53 3.71139 8.97325 25.635 1.21899 25.6546 -5.16421
0.531 3.71139 16.2993 -3.66901 1.21899 30.5386 -12.4902
0.532 3.71139 4.08925 -8.55301 1.21899 20.7706 -12.9381
0.533 3.71139 0.0277094 -10.995 1.21899 13.6805 -8.05408
0.534 3.71139 2.46971 -8.55301 -0.00170898 21.0065 -14.9322
0.535 3.71139 9.79572 13.425 -0.00170898 1.47051 -8.05408
0.536 3.71139 4.91171 23.193 -0.00170898 -3.4135 1.71393
0.537 3.71139 -3.23676 10.983 -0.00170898 -1.20739 13.9239
0.538 3.71139 -2.41429 -11.2586 -0.00170898 -5.8555 9.03994
0.539 3.71139 -2.41429 20.4874 -0.00170898 3.91251 -12.9381
0.54 3.71139 -4.8563 32.6975 -0.00170898 3.91251 -10.0482
0.541 3.71139 -3.23676 44.9075 -0.00170898 1.47051 -2.72221
0.542 3.71139 -4.8563 52.2335 -0.00170898 -5.8555 -5.16421
0.543 3.71139 0.0277094 59.5595 -0.00170898 1.23461 -12.9381
0.544 3.71139 0.0277094 49.7915 -0.00170898 3.67661 -10.4961
0.545 3.71139 -0.794757 -8.55301 -0.00170898 1.47051 29.0238
0.546 3.71139 -0.794757 -1.22701 -0.00170898 3.91251 29.0238
0.547 3.71139 2.46971 8.541 -0.00170898 1.47051 7.0458
0.548 3.71139 2.46971 10.983 -0.00170898 -0.971494 -2.72221
0.549 3.71139 -3.23676 -1.22701 -0.00170898 -3.4135 -12.4902
0.55 3.71139 -3.23676 -6.11101 -0.00170898 1.47051 -8.05408
0.551 3.71139 -3.23676 18.309 -0.00170898 -0.971494 -0.728073
0.552 3.71139 -0.794757 13.425 -0.00170898 -3.4135 1.71393
0.553 3.71139 -2.41429 -6.11101 1.21899 -5.8555 9.03994
0.554 3.71139 -2.41429 -6.11101 1.21899 -0.971494 -5.61208
0.555 3.71139 0.0277094 3.657 1.21899 3.91251 -0.728073
0.556 3.71139 0.0277094 10.983 1.21899 -0.971494 -0.728073
0.557 2.49068 -4.8563 -16.1426 1.21899 -3.4135 -8.05408
0.558 2.49068 -3.23676 -6.37458 1.21899 -3.64939 -8.05408
0.559 2.49068 4.08925 0.951423 1.21899 1.23461 -0.728073
0.56 2.49068 4.08925 -8.81659 1.21899 1.23461 -5.61208
0.561 2.49068 0.0277094 8.27743 1.21899 -5.8555 -12.4902
0.562 2.49068 0.0277094 8.27743 1.21899 -3.4135 -10.0482
0.563 2.49068 -3.23676 -8.81659 1.21899 -5.8555 -5.16421
0.564 2.49068 -0.794757 -6.11101 1.21899 -5.8555 -2.72221
0.565 2.49068 0.0277094 -6.37458 1.21899 -5.8555 2.16179
0.566 2.49068 2.46971 -1.49058 1.21899 -5.8555 4.60379
0.567 2.49068 0.0277094 -11.2586 1.21899 -0.971494 -10.0482
0.568 2.49068 1.64725 13.425 1.21899 1.47051 -8.05408
0.569 2.49068 8.97325 45.171 1.21899 -0.971494 4.15593
0.57 2.49068 -3.23676 10.983 1.21899 -3.4135 11.4819
0.571 2.49068 2.46971 0.951423 -0.00170898 -5.8555 -3.17008
0.572 2.49068 2.46971 -1.49058 -0.00170898 -1.20739 -5.61208
0.573 2.49068 -3.23676 8.541 -0.00170898 1.23461 -8.05408
0.574 2.49068 -3.23676 10.983 -0.00170898 1.23461 -10.0482
0.575 2.49068 -2.41429 -13.437 -0.00170898 3.67661 2.16179
0.576 2.49068 -2.41429 -15.879 -0.00170898 1.23461 11.9298
0.577 2.49068 8.97325 -11.2586 -0.00170898 -1.20739 16.8138
0.578 1.26998 1.64725 25.3714 -0.00170898 -5.8555 29.0238
0.579 1.26998 4.91171 54.6755 -0.00170898 1.47051 43.6758
0.58 1.26998 9.79572 59.5595 -0.00170898 1.47051 43.6758
0.581 1.26998 14.6797 64.4435 -0.00170898 -1.20739 -5.61208
0.582 1.26998 19.5637 52.2335 -0.00170898 23.2126 31.018
0.583 1.26998 13.8573 62.2651 -0.00170898 42.7487 57.88
0.584 1.26998 18.7413 67.1491 -0.00170898 35.4226 16.3659
0.585 0.0492757 6.53125 -10.995 -0.00170898 13.4446 28.576
0.586 0.0492757 -3.23676 8.27743 -0.00170898 -1.20739 33.46
0.587 0.0492757 0.0277094 -10.995 -0.00170898 1.47051 11.4819
0.588 0.0492757 -2.41429 13.425 -1.22241 23.4485 1.71393
0.589 0.0492757 1.64725 -8.55301 -1.22241 40.5425 -5.61208
0.59 0.0492757 -3.23676 -10.995 -1.22241 16.1225 -14.9322
0.591 0.0492757 -2.41429 23.193 -1.22241 3.91251 -5.16421
0.592 0.0492757 -2.41429 30.519 -1.22241 3.91251 7.0458
0.593 0.0492757 -0.794757 37.845 -1.22241 -0.971494 16.8138
0.594 0.0492757 -0.794757 28.077 -1.22241 -3.4135 41.2338
0.595 0.0492757 -3.23676 1.215 -0.00170898 -5.8555 14.3718
0.596 0.0492757 -4.8563 -10.995 -0.00170898 -3.64939 -7.60622
0.597 0.0492757 6.53125 6.099 -0.00170898 -1.20739 -5.61208
0.598 -1.17143 6.53125 6.099 -0.00170898 -5.8555 -3.17008
0.599 -1.17143 2.46971 8.27743 -0.00170898 1.47051 -8.05408
0.6 -1.17143 2.46971 10.7194 -0.00170898 6.35451 -7.60622
0.601 -1.17143 2.46971 27.8134 -1.22241 -3.4135 9.4878
0.602 -1.17143 2.46971 15.6034 -1.22241 -5.8555 21.6978
0.603 -1.17143 -4.8563 -13.7006 -1.22241 6.35451 31.4658
0.604 -1.17143 -4.8563 -1.22701 -1.22241 11.2385 33.9078
0.605 -1.17143 -4.8563 25.635 -1.22241 1.47051 -10.0482
0.606 -2.39213 -3.23676 35.403 -1.22241 1.47051 -8.05408
0.607 -2.39213 -0.794757 6.099 -1.22241 21.0065 -10.0482
0.608 -2.39213 -4.8563 -3.66901 -1.22241 28.3325 14.3718
0.609 -2.39213 -3.23676 -8.55301 -1.22241 -0.971494 -3.17008
0.61 -2.39213 -3.23676 -13.7006 -1.22241 1.23461 16.3659
0.611 -2.39213 0.0277094 -3.93258 -0.00170898 23.2126 35.902
0.612 -2.39213 0.0277094 -8.81659 -0.00170898 20.7706 43.228
0.613 -2.39213 4.91171 -8.55301 -0.00170898 1.23461 18.8079
0.614 -2.39213 2.46971 -10.995 -0.00170898 8.56062 -10.4961
0.615 -2.39213 -3.23676 -6.11101 -0.00170898 -5.8555 7.0458
0.616 -2.39213 8.97325 -1.22701 -0.00170898 -3.4135 7.0458
0.617 -2.39213 -4.8563 -13.437 -1.22241 -0.971494 -3.17008
0.618 -2.39213 -2.41429 -16.1426 -1.22241 -0.971494 4.15593
0.619 -2.39213 1.64725 -1.22701 -1.22241 -0.971494 16.3659
0.62 -2.39213 4.08925 8.541 -1.22241 -0.971494 28.576
0.621 -2.39213 16.2993 23.193 -1.22241 1.23461 13.9239
0.622 -2.39213 18.7413 23.193 -1.22241 -5.8555 13.9239
0.623 -2.39213 0.0277094 -15.879 -1.22241 -3.4135 33.46
0.624 -2.39213 0.0277094 -10.995 -1.22241 -3.4135 18.8079
0.625 -2.39213 -0.794757 8.541 -1.22241 -3.4135 14.3718
0.626 -2.39213 -0.794757 -3.66901 -1.22241 -0.971494 14.3718
0.627 -3.61283 1.64725 -6.37458 -1.22241 1.23461 9.4878
0.628 -3.61283 1.64725 -3.93258 -1.22241 8.56062 9.4878
0.629 -3.61283 -2.41429 -11.2586 -1.22241 3.67661 60.7699
0.63 -3.61283 0.0277094 -15.879 -1.22241 -1.20739 58.3279
0.631 -3.61283 2.46971 -3.93258 -1.22241 -5.8555 31.4658
0.632 -3.61283 2.46971 -1.49058 -1.22241 -3.4135 14.3718
0.633 -3.61283 -2.41429 0.951423 -0.00170898 -0.971494 -5.16421
0.634 -3.61283 0.0277094 8.27743 -0.00170898 -3.4135 -5.61208
0.635 -3.61283 2.46971 -6.37458 -0.00170898 1.47051 16.3659
0.636 -3.61283 0.0277094 -13.7006 -0.00170898 3.91251 26.134
0.637 -3.61283 -2.41429 -13.437 -0.00170898 -0.971494 33.46
0.638 -3.61283 -2.41429 8.541 -0.00170898 -3.4135 28.576
0.639 -4.83354 -3.23676 30.519 -0.00170898 -5.8555 4.15593
0.64 -4.83354 1.64725 32.961 -0.00170898 -5.8555 1.71393
0.641 -4.83354 -2.41429 -6.11101 -0.00170898 -3.64939 11.4819
0.642 -4.83354 -2.41429 -10.995 -1.22241 -1.20739 4.15593
0.643 -4.83354 -0.794757 -13.437 -1.22241 -1.20739 -8.05408
0.644 -4.83354 -3.23676 -6.37458 -1.22241 1.23461 -8.05408
0.645 -4.83354 0.0277094 10.7194 -1.22241 1.23461 -10.4961
0.646 -4.83354 -2.41429 10.7194 -1.22241 1.23461 -10.4961
0.647 -4.83354 -0.794757 -13.437 -1.22241 -5.8555 -8.05408
0.648 -4.83354 1.64725 -8.55301 -1.22241 -5.8555 -5.61208
0.649 -4.83354 0.0277094 -13.7006 -1.22241 1.23461 -0.728073
0.65 -4.83354 -4.8563 -11.2586 -1.22241 -3.64939 -8.05408
0.651 -4.83354 23.6253 -13.437 -1.22241 13.6805 4.60379
0.652 -4.83354 23.6253 -6.11101 -1.22241 13.6805 11.9298
0.653 -4.83354 4.08925 3.657 -1.22241 -3.4135 -5.16421
0.654 -4.83354 9.79572 1.215 -1.22241 -1.20739 -10.4961
0.655 -4.83354 31.7737 -1.49058 -1.22241 3.67661 -0.728073
0.656 -4.83354 29.3317 -1.49058 -1.22241 -3.64939 -10.4961
0.657 -4.83354 1.64725 -13.437 -1.22241 -1.20739 -3.17008
0.658 -4.83354 -0.794757 -13.437 -1.22241 -0.971494 -8.05408
0.659 -4.83354 -2.41429 -8.81659 -1.22241 -3.4135 -12.4902
0.66 -4.83354 -2.41429 -11.2586 -1.22241 -3.4135 -7.60622
0.661 -4.83354 -0.794757 -1.22701 -1.22241 -0.971494 -2.72221
0.662 -4.83354 -0.794757 -3.66901 -1.22241 -0.971494 2.16179
0.663 -4.83354 7.35372 -13.437 -1.22241 -3.4135 4.60379
0.664 -4.83354 9.79572 -16.1426 -1.22241 -5.8555 4.60379
0.665 -4.83354 1.64725 -11.2586 -1.22241 -3.4135 -12.9381
0.666 -4.83354 4.08925 -8.81659 -1.22241 1.47051 -8.05408
0.667 -4.83354 -0.794757 -6.37458 -1.22241 3.91251 -5.61208
0.668 -4.83354 4.08925 -8.81659 -1.22241 6.35451 13.9239
0.669 -4.83354 -3.23676 -13.437 -1.22241 -3.4135 33.46
0.67 -4.83354 -3.23676 -8.55301 -1.22241 1.47051 18.8079
0.671 -4.83354 -3.23676 -13.437 -1.22241 13.6805 -2.72221
0.672 -4.83354 -2.41429 -13.7006 -1.22241 13.6805 19.2558
0.673 -3.61283 2.46971 -6.37458 -1.22241 13.6805 38.7918
0.674 -3.61283 4.91171 -3.93258 -1.22241 11.2385 38.7918
0.675 -3.61283 7.35372 -1.49058 -1.22241 11.2385 9.4878
0.676 -3.61283 7.35372 -6.37458 -1.22241 1.47051 -12.4902
0.677 -3.61283 4.91171 -16.1426 -1.22241 -5.8555 1.71393
0.678 -3.61283 2.46971 -10.995 -1.22241 -0.971494 -0.728073
0.679 -3.61283 2.46971 -3.66901 -1.22241 8.79652 -14.9322
0.68 -3.61283 2.46971 -8.55301 -1.22241 8.79652 -8.05408
0.681 -3.61283 -4.8563 -6.37458 -1.22241 -1.20739 16.3659
0.682 -2.39213 -3.23676 -6.37458 -1.22241 1.23461 9.03994
0.683 -2.39213 -0.794757 -11.2586 -1.22241 1.47051 -5.61208
0.684 -2.39213 1.64725 -11.2586 -1.22241 6.35451 -8.05408
0.685 -2.39213 -4.8563 -8.81659 -1.22241 8.79652 -14.9322
0.686 -2.39213 -4.8563 -3.93258 -1.22241 8.79652 -14.9322
0.687 -2.39213 -2.41429 -1.49058 -0.00170898 6.35451 -12.9381
0.688 -2.39213 -4.8563 -6.37458 -0.00170898 6.35451 -14.9322
0.689 -2.39213 1.64725 -10.995 -0.00170898 13.6805 -7.60622
0.69 -2.39213 -0.794757 -10.995 -0.00170898 8.79652 -7.60622
0.691 -1.17143 -4.8563 -11.2586 -0.00170898 6.35451 -12.4902
0.692 -1.17143 -2.41429 -6.37458 -0.00170898 3.91251 -14.9322
0.693 -1.17143 -2.41429 -15.879 -0.00170898 3.91251 -10.4961
0.694 -1.17143 -2.41429 -1.22701 -0.00170898 1.47051 -12.9381
0.695 -1.17143 -3.23676 13.425 -0.00170898 1.47051 -7.60622
0.696 -1.17143 -0.794757 13.425 1.21899 1.47051 -10.0482
0.697 -1.17143 4.91171 6.099 1.21899 3.91251 -7.60622
0.698 0.0492757 9.79572 6.099 1.21899 6.35451 -7.60622
0.699 0.0492757 14.6797 6.099 1.21899 8.79652 -10.4961
0.7 0.0492757 9.79572 6.099 1.21899 6.35451 -5.61208
0.701 0.0492757 4.08925 -1.22701 1.21899 1.47051 -10.4961
0.702 0.0492757 26.0673 -1.22701 1.21899 -0.971494 -14.9322
0.703 0.0492757 4.08925 8.541 1.21899 11.2385 -10.0482
0.704 0.0492757 -0.794757 3.657 1.21899 13.6805 -2.72221
0.705 0.0492757 -4.8563 -1.49058 1.21899 18.5645 4.60379
0.706 0.0492757 -2.41429 8.27743 1.21899 13.6805 7.0458
0.707 0.0492757 -2.41429 15.6034 1.21899 1.47051 -2.72221
0.708 0.0492757 0.0277094 20.4874 1.21899 1.47051 -12.4902
0.709 0.0492757 0.0277094 15.6034 1.21899 -3.4135 -10.4961
0.71 0.0492757 0.0277094 -6.37458 1.21899 -3.4135 -14.9322
0.711 0.0492757 -4.8563 -8.55301 1.21899 -1.20739 -0.28021
0.712 0.0492757 -4.8563 -3.66901 1.21899 1.23461 -0.28021
0.713 1.26998 -2.41429 3.657 1.21899 1.47051 -2.72221
0.714 1.26998 -4.8563 6.099 -0.00170898 8.79652 -10.0482
0.715 1.26998 -3.23676 -13.437 -0.00170898 18.5645 -14.9322
0.716 1.26998 -0.794757 -13.437 -0.00170898 18.5645 9.03994
0.717 1.26998 -0.794757 13.425 -0.00170898 8.56062 33.46
0.718 1.26998 -3.23676 20.751 -0.00170898 -5.8555 23.692
0.719 1.26998 -0.794757 28.077 -0.00170898 18.5645 4.60379
0.72 1.26998 -3.23676 28.077 -0.00170898 25.8905 7.0458
0.721 2.49068 4.08925 10.983 -0.00170898 18.5645 -5.16421
0.722 2.49068 6.53125 -3.66901 -0.00170898 23.4485 -3.17008
0.723 2.49068 6.53125 -16.1426 -0.00170898 18.5645 16.3659
0.724 2.49068 6.53125 -3.93258 -0.00170898 6.35451 18.8079
0.725 2.49068 4.08925 5.83543 -0.00170898 -3.4135 4.15593
0.726 2.49068 -3.23676 5.83543 -0.00170898 -5.8555 -10.4961
0.727 2.49068 0.0277094 8.27743 -1.22241 -1.20739 -10.0482
0.728 2.49068 7.35372 15.6034 -1.22241 -1.20739 -10.0482
0.729 2.49068 14.6797 20.4874 -1.22241 -3.64939 -12.9381
0.73 2.49068 4.91171 13.1614 -1.22241 -3.4135 -10.4961
0.731 2.49068 -3.23676 -6.11101 -1.22241 -0.971494 -8.05408
0.732 3.71139 -0.794757 3.657 -1.22241 11.2385 -12.9381
0.733 3.71139 7.35372 -8.55301 -1.22241 23.4485 -5.16421
0.734 3.71139 9.79572 -13.437 -1.22241 25.8905 -2.72221
0.735 3.71139 -2.41429 -15.879 -1.22241 8.79652 -5.16421
0.736 3.71139 -2.41429 -13.437 -1.22241 -3.4135 -14.9322
0.737 3.71139 -2.41429 8.541 -0.00170898 11.2385 -8.05408
0.738 3.71139 -2.41429 13.425 -0.00170898 23.4485 -12.9381
0.739 3.71139 -2.41429 20.751 -0.00170898 11.2385 -10.0482
0.74 4.93209 -2.41429 23.193 -0.00170898 11.2385 -0.28021
0.741 4.93209 -4.8563 6.099 -0.00170898 21.0065 9.4878
0.742 4.93209 -4.8563 -10.995 -0.00170898 13.6805 7.0458
0.743 4.93209 0.0277094 -8.81659 -0.00170898 1.47051 -10.4961
0.744 4.93209 0.0277094 -3.93258 1.21899 1.47051 -12.9381
0.745 4.93209 -2.41429 0.951423 1.21899 1.47051 -2.72221
0.746 4.93209 -2.41429 -3.93258 1.21899 1.47051 -2.72221
0.747 4.93209 2.46971 -6.37458 1.21899 8.79652 -12.9381
0.748 4.93209 4.91171 -6.37458 1.21899 3.91251 -12.9381
0.749 4.93209 9.79572 8.27743 1.21899 -0.971494 -2.72221
0.75 4.93209 9.79572 10.7194 1.21899 -0.971494 -5.16421
0.751 4.93209 1.64725 13.1614 2.4397 11.2385 -12.9381
0.752 4.93209 1.64725 10.7194 2.4397 11.2385 4.15593
0.753 4.93209 2.46971 5.83543 2.4397 1.23461 18.8079
0.754 4.93209 -3.23676 5.83543 2.4397 13.4446 16.3659
0.755 4.93209 -2.41429 -1.49058 2.4397 20.7706 11.4819
0.756 4.93209 -2.41429 -16.1426 2.4397 23.2126 -3.17008
0.757 4.93209 -3.23676 -6.11101 2.4397 3.67661 -14.9322
0.758 4.93209 1.64725 1.215 2.4397 1.47051 -14.9322
0.759 4.93209 6.53125 -8.81659 2.4397 16.1225 -10.4961
0.76 4.93209 4.08925 -6.37458 2.4397 21.0065 -10.4961
0.761 4.93209 -4.8563 0.951423 2.4397 33.2165 -8.05408
0.762 4.93209 -2.41429 -6.37458 2.4397 23.4485 -10.4961
0.763 4.93209 -0.794757 8.541 2.4397 21.0065 -14.9322
0.764 4.93209 8.97325 23.193 1.21899 13.6805 -10.4961
0.765 4.93209 -4.8563 -11.2586 1.21899 6.35451 -5.16421
0.766 4.93209 0.0277094 -11.2586 1.21899 8.79652 7.0458
0.767 4.93209 4.91171 15.867 1.21899 1.47051 -2.72221
0.768 4.93209 -2.41429 18.309 1.21899 1.47051 -2.72221
0.769 4.93209 0.0277094 -8.55301 -0.00170898 18.5645 4.60379
0.77 4.93209 0.0277094 -6.11101 -0.00170898 18.5645 -2.72221
0.771 4.93209 -0.794757 42.729 -0.00170898 6.35451 -8.05408
0.772 4.93209 4.08925 42.729 -0.00170898 -0.971494 9.03994
0.773 4.93209 6.53125 20.751 -0.00170898 -1.20739 21.25
0.774 4.93209 1.64725 -1.22701 -0.00170898 8.56062 26.134
0.775 4.93209 -3.23676 -16.1426 -0.00170898 6.35451 7.0458
0.776 4.93209 -4.8563 13.1614 -0.00170898 8.79652 19.2558
0.777 4.93209 -2.41429 40.0235 -0.00170898 1.47051 9.4878
0.778 4.93209 0.0277094 59.5595 -0.00170898 1.47051 7.0458
0.779 4.93209 0.0277094 76.6535 -0.00170898 3.91251 11.9298
0.78 4.93209 0.0277094 66.8855 -0.00170898 13.6805 26.5818
0.781 3.71139 -3.23676 40.0235 -0.00170898 23.4485 43.6758
0.782 3.71139 -2.41429 32.6975 -0.00170898 11.2385 9.4878
0.783 3.71139 -3.23676 0.951423 -0.00170898 1.47051 9.03994
0.784 3.71139 -4.8563 3.39343 -0.00170898 6.35451 -0.728073
0.785 3.71139 17.1217 49.7915 1.21899 -0.971494 -12.9381
0.786 3.71139 12.2377 49.7915 1.21899 -3.64939 -0.728073
0.787 3.71139 4.91171 5.83543 1.21899 -0.971494 9.03994
0.788 2.49068 -2.41429 18.309 1.21899 18.5645 1.71393
0.789 2.49068 -0.794757 74.4751 1.21899 33.2165 -5.16421
0.79 2.49068 1.64725 84.2431 2.4397 6.35451 9.4878
0.791 2.49068 4.08925 74.4751 2.4397 -3.4135 19.2558
0.792 2.49068 8.97325 74.4751 2.4397 3.91251 51.0018
0.793 2.49068 11.4153 103.779 2.4397 1.47051 75.4219
0.794 1.26998 11.4153 74.4751 2.4397 -3.4135 72.9799
0.795 1.26998 16.2993 32.961 2.4397 6.35451 7.0458
0.796 1.26998 13.8573 -1.22701 2.4397 13.6805 -8.05408
0.797 1.26998 0.0277094 5.83543 2.4397 -0.971494 16.3659
0.798 1.26998 -2.41429 0.951423 3.6604 -5.8555 21.25
0.799 1.26998 0.0277094 -1.22701 3.6604 11.2385 -3.17008
0.8 1.26998 0.0277094 10.983 3.6604 11.2385 -10.4961
0.801 1.26998 1.64725 1.215 3.6604 3.91251 -3.17008
0.802 0.0492757 1.64725 -1.22701 3.6604 6.35451 16.3659
0.803 0.0492757 0.0277094 18.309 3.6604 1.47051 35.902
0.804 0.0492757 0.0277094 15.867 3.6604 -3.4135 57.88
0.805 0.0492757 2.46971 -3.66901 3.6604 3.91251 28.576
0.806 0.0492757 4.91171 -13.437 3.6604 3.91251 23.692
0.807 0.0492757 1.64725 -13.7006 3.6604 1.23461 45.67
0.808 0.0492757 6.53125 -15.879 3.6604 3.67661 33.46
0.809 0.0492757 -0.794757 -8.81659 3.6604 -3.64939 -10.4961
0.81 -1.17143 -3.23676 -8.81659 2.4397 -3.4135 2.16179
0.811 -1.17143 -4.8563 -6.37458 2.4397 -0.971494 21.6978
0.812 -1.17143 -2.41429 -3.93258 2.4397 3.91251 26.5818
0.813 -1.17143 -0.794757 -1.49058 2.4397 6.35451 7.0458
0.814 -1.17143 1.64725 -1.49058 2.4397 11.2385 -2.72221
0.815 -2.39213 4.08925 -13.7006 2.4397 13.6805 -12.4902
0.816 -2.39213 6.53125 -13.7006 2.4397 13.6805 6.59794
0.817 -2.39213 6.53125 -3.93258 2.4397 -0.971494 28.576
0.818 -2.39213 11.4153 -6.37458 2.4397 -5.8555 28.576
0.819 -2.39213 1.64725 -15.879 1.21899 -3.64939 9.03994
0.82 -3.61283 0.0277094 -3.93258 1.21899 1.23461 11.4819
0.821 -3.61283 9.79572 8.27743 1.21899 -0.971494 -3.17008
0.822 -3.61283 4.91171 13.1614 1.21899 3.91251 -12.4902
0.823 -3.61283 7.35372 5.83543 1.21899 8.79652 -2.72221
0.824 -3.61283 7.35372 -6.37458 -0.00170898 8.79652 -12.9381
0.825 -3.61283 2.46971 -13.7006 -0.00170898 11.2385 9.03994
0.826 -3.61283 2.46971 -13.7006 -0.00170898 11.2385 -5.61208
0.827 -4.83354 2.46971 18.0454 -0.00170898 1.47051 -14.9322
0.828 -4.83354 4.91171 25.3714 -0.00170898 -0.971494 -10.4961
0.829 -4.83354 -0.794757 -16.1426 -0.00170898 -3.4135 -12.9381
0.83 -4.83354 -0.794757 -16.1426 -0.00170898 -3.4135 -12.9381
0.831 -4.83354 -2.41429 -8.81659 -0.00170898 -0.971494 -5.61208
0.832 -4.83354 0.0277094 -3.93258 -0.00170898 -0.971494 4.15593
0.833 -4.83354 4.08925 0.951423 -0.00170898 -3.64939 11.4819
0.834 -4.83354 8.97325 -6.37458 -0.00170898 -3.64939 4.15593
0.835 -4.83354 4.91171 -1.22701 -0.00170898 -0.971494 -14.9322
0.836 -4.83354 7.35372 -15.879 -0.00170898 -0.971494 -14.9322
0.837 -4.83354 -3.23676 -1.49058 -0.00170898 1.47051 -12.9381
0.838 -4.83354 6.53125 13.1614 -0.00170898 1.47051 -10.4961
0.839 -4.83354 -2.41429 8.541 -0.00170898 3.91251 -10.4961
0.84 -4.83354 -2.41429 15.867 -0.00170898 1.47051 -12.9381
0.841 -4.83354 11.4153 106.221 -0.00170898 -5.8555 -14.9322
0.842 -4.83354 13.8573 103.779 -0.00170898 -5.8555 -12.9381
0.843 -4.83354 -2.41429 1.215 -0.00170898 -5.8555 -5.61208
0.844 -4.83354 0.0277094 -1.22701 -0.00170898 -3.64939 -5.61208
0.845 -4.83354 -0.794757 8.541 -0.00170898 -0.971494 11.9298
0.846 -4.83354 4.08925 3.657 -0.00170898 -0.971494 11.9298
0.847 -4.83354 8.97325 0.951423 -0.00170898 -5.8555 -14.9322
0.848 -4.83354 4.08925 8.27743 -0.00170898 -3.4135 -5.61208
0.849 -4.83354 2.46971 13.1614 -0.00170898 3.91251 4.15593
0.85 -4.83354 4.91171 10.7194 -0.00170898 6.35451 1.71393
0.851 -4.83354 4.91171 -15.879 -0.00170898 8.79652 -7.60622
0.852 -4.83354 9.79572 -1.22701 -0.00170898 6.35451 2.16179
0.853 -4.83354 -2.41429 10.983 -0.00170898 -3.4135 9.4878
0.854 -4.83354 -0.794757 -1.22701 -0.00170898 -5.8555 9.4878
0.855 -4.83354 6.53125 0.951423 -0.00170898 -3.64939 -14.9322
0.856 -4.83354 -2.41429 10.7194 -0.00170898 -1.20739 -8.05408
0.857 -4.83354 2.46971 15.6034 -0.00170898 3.91251 -5.16421
0.858 -4.83354 12.2377 18.0454 -1.22241 3.91251 -7.60622
0.859 -4.83354 -4.8563 -6.37458 -1.22241 -5.8555 6.59794
0.86 -4.83354 1.64725 -13.437 -1.22241 -5.8555 4.15593
0.861 -4.83354 -3.23676 3.657 -1.22241 3.91251 -10.0482
0.862 -4.83354 -2.41429 8.541 -1.22241 1.47051 -10.0482
0.863 -4.83354 4.91171 -13.7006 -1.22241 -5.8555 -3.17008
0.864 -4.83354 0.0277094 -6.37458 -1.22241 -3.4135 -3.17008
0.865 -4.83354 -3.23676 -1.49058 -1.22241 1.47051 4.15593
0.866 -4.83354 -3.23676 -3.93258 -1.22241 1.47051 6.59794
0.867 -4.83354 0.0277094 -8.55301 -1.22241 -0.971494 4.15593
0.868 -4.83354 4.91171 6.099 -1.22241 -3.4135 -0.728073
0.869 -4.83354 12.2377 15.867 -1.22241 1.47051 -5.61208
0.87 -3.61283 2.46971 15.867 -1.22241 8.79652 -10.0482
0.871 -3.61283 11.4153 -15.879 -1.22241 13.6805 4.60379
0.872 -3.61283 18.7413 -8.81659 -1.22241 8.79652 7.0458
0.873 -3.61283 -0.794757 0.951423 -1.22241 -3.4135 -12.9381
0.874 -3.61283 0.0277094 8.27743 -1.22241 -3.4135 -8.05408
0.875 -3.61283 7.35372 -13.7006 -1.22241 3.91251 1.71393
0.876 -3.61283 4.91171 -13.437 -1.22241 8.79652 4.15593
0.877 -3.61283 -0.794757 -6.11101 -1.22241 -3.4135 -7.60622
0.878 -3.61283 1.64725 -1.22701 -1.22241 -3.64939 9.4878
0.879 -2.39213 6.53125 -15.879 -1.22241 -1.20739 19.2558
0.88 -2.39213 9.79572 -15.879 -1.22241 -3.64939 7.0458
0.881 -2.39213 4.08925 -1.49058 -1.22241 -0.971494 2.16179
0.882 -2.39213 6.53125 10.7194 -1.22241 1.47051 -0.28021
0.883 -2.39213 -4.8563 -3.93258 -1.22241 3.91251 4.60379
0.884 -2.39213 2.46971 -3.93258 -1.22241 6.35451 7.0458
0.885 -2.39213 4.08925 -6.37458 -1.22241 6.35451 -5.16421
0.886 -2.39213 6.53125 -13.7006 -1.22241 6.35451 -7.60622
0.887 -1.17143 4.91171 -15.879 -1.22241 1.47051 -10.0482
0.888 -1.17143 -2.41429 -8.55301 -1.22241 -0.971494 -12.4902
0.889 -1.17143 12.2377 8.541 -1.22241 -3.4135 -12.9381
0.89 -1.17143 14.6797 10.983 -2.44312 -3.64939 -3.17008
0.891 -1.17143 -2.41429 -1.22701 -2.44312 -1.20739 1.71393
0.892 -1.17143 -2.41429 -6.11101 -2.44312 -3.64939 -5.61208
0.893 0.0492757 0.0277094 -13.437 -2.44312 1.47051 -12.4902
0.894 0.0492757 0.0277094 -16.1426 -2.44312 -0.971494 -7.60622
0.895 0.0492757 -2.41429 -13.7006 -2.44312 -3.4135 -2.72221
0.896 0.0492757 -2.41429 -3.93258 -2.44312 -3.4135 -2.72221
0.897 0.0492757 0.0277094 -15.879 -2.44312 1.47051 -10.4961
0.898 0.0492757 -2.41429 -16.1426 -2.44312 -0.971494 -5.61208
0.899 0.0492757 -0.794757 -15.879 -2.44312 -1.20739 -3.17008
0.9 0.0492757 6.53125 -10.995 -2.44312 -5.8555 1.71393
0.901 0.0492757 -0.794757 -16.1426 -2.44312 1.47051 4.15593
0.902 0.0492757 -3.23676 -16.1426 -2.44312 6.35451 1.71393
0.903 0.0492757 -3.23676 -10.995 -2.44312 8.79652 16.8138
0.904 1.26998 -2.41429 -10.995 -2.44312 3.91251 26.5818
0.905 1.26998 0.0277094 -15.879 -2.44312 -5.8555 31.4658
0.906 1.26998 -2.41429 -15.879 -2.44312 -5.8555 31.4658
0.907 1.26998 -3.23676 -10.995 -2.44312 3.91251 19.2558
0.908 1.26998 -3.23676 -10.995 -2.44312 18.5645 -14.9322
0.909 1.26998 -3.23676 -13.437 -2.44312 3.91251 16.3659
0.91 2.49068 -3.23676 -15.879 -2.44312 -5.8555 48.112
0.911 2.49068 -3.23676 -16.1426 -2.44312 -1.20739 18.8079
0.912 2.49068 -3.23676 -8.81659 -2.44312 -1.20739 11.4819
0.913 2.49068 -2.41429 -1.49058 -2.44312 11.0026 16.3659
0.914 2.49068 -2.41429 -1.49058 -2.44312 8.56062 11.4819
0.915 2.49068 -3.23676 -3.93258 -2.44312 3.91251 2.16179
0.916 3.71139 -3.23676 -6.37458 -2.44312 8.79652 4.60379
0.917 3.71139 -0.794757 -6.37458 -2.44312 -0.971494 -10.0482
0.918 3.71139 -0.794757 -11.2586 -2.44312 1.23461 -14.9322
0.919 3.71139 -3.23676 -16.1426 -2.44312 3.91251 -10.4961
0.92 3.71139 -3.23676 -13.7006 -2.44312 8.79652 -10.4961
0.921 3.71139 1.64725 -11.2586 -2.44312 3.91251 1.71393
0.922 3.71139 1.64725 -15.879 -2.44312 1.47051 11.4819
0.923 3.71139 -0.794757 -16.1426 -2.44312 -3.4135 18.8079
0.924 3.71139 -4.8563 -13.7006 -2.44312 8.56062 18.8079
0.925 3.71139 -2.41429 -11.2586 -2.44312 23.2126 1.71393
0.926 3.71139 2.46971 -8.81659 -2.44312 20.7706 -10.4961
0.927 4.93209 -2.41429 -10.995 -2.44312 -0.971494 -10.0482
0.928 4.93209 -3.23676 -1.22701 -2.44312 3.91251 -10.0482
0.929 4.93209 1.64725 10.983 -2.44312 8.79652 -5.16421
0.93 4.93209 1.64725 10.983 -2.44312 8.79652 -0.28021
0.931 4.93209 0.0277094 -8.55301 -2.44312 3.91251 7.0458
0.932 4.93209 0.0277094 -13.437 -2.44312 -5.8555 11.9298
0.933 4.93209 0.0277094 -13.7006 -2.44312 1.23461 -0.28021
0.934 4.93209 -2.41429 -8.81659 -1.22241 13.4446 -14.9322
0.935 4.93209 -4.8563 -15.879 -1.22241 23.2126 -3.17008
0.936 4.93209 -4.8563 -15.879 -1.22241 15.8866 -0.728073
0.937 4.93209 -3.23676 -6.37458 -1.22241 -1.20739 13.9239
0.938 4.93209 -3.23676 3.39343 -1.22241 6.11862 28.576
0.939 6.15279 -2.41429 15.6034 -1.22241 3.67661 -5.61208
0.94 6.15279 -2.41429 15.6034 -0.00170898 8.79652 -12.4902
0.941 6.15279 -3.23676 -11.2586 -0.00170898 30.7745 -5.16421
0.942 6.15279 -0.794757 -13.7006 -0.00170898 33.2165 -2.72221
0.943 6.15279 -3.23676 -13.437 -0.00170898 3.91251 -0.28021
0.944 6.15279 -3.23676 1.215 -0.00170898 6.35451 7.0458
0.945 6.15279 -4.8563 -16.1426 -0.00170898 1.47051 9.4878
0.946 6.15279 -4.8563 0.951423 -0.00170898 -5.8555 -0.28021
0.947 6.15279 -3.23676 13.1614 1.21899 6.35451 -12.9381
0.948 6.15279 -3.23676 13.1614 1.21899 6.35451 1.71393
0.949 6.15279 -4.8563 -3.93258 1.21899 -0.971494 13.9239
0.95 6.15279 -4.8563 -3.93258 1.21899 -5.8555 21.25
0.951 6.15279 -2.41429 5.83543 1.21899 -3.4135 9.03994
0.952 6.15279 0.0277094 5.83543 1.21899 -3.4135 9.03994
0.953 6.15279 -2.41429 -3.66901 1.21899 1.23461 23.692
0.954 6.15279 -0.794757 10.983 1.21899 -1.20739 21.25
0.955 6.15279 2.46971 18.309 1.21899 18.5645 11.4819
0.956 6.15279 2.46971 20.751 1.21899 1.23461 -8.05408
0.957 6.15279 0.0277094 30.519 1.21899 -5.8555 -7.60622
0.958 4.93209 -2.41429 15.867 1.21899 -5.8555 -5.16421
0.959 4.93209 -4.8563 -16.1426 1.21899 -5.8555 4.60379
0.96 4.93209 -3.23676 -8.55301 1.21899 -3.64939 4.60379
0.961 4.93209 -0.794757 -1.49058 1.21899 1.47051 19.2558
0.962 4.93209 4.08925 5.83543 1.21899 1.47051 19.2558
0.963 4.93209 6.53125 10.7194 1.21899 -1.20739 2.16179
0.964 4.93209 1.64725 13.1614 1.21899 -5.8555 9.4878
0.965 4.93209 -2.41429 15.6034 1.21899 -0.971494 14.3718
0.966 4.93209 -3.23676 13.1614 1.21899 13.6805 24.1398
0.967 4.93209 4.08925 -3.66901 1.21899 28.3325 31.4658
0.968 4.93209 1.64725 3.657 1.21899 33.2165 33.9078
0.969 4.93209 -3.23676 8.541 1.21899 8.56062 16.3659
0.97 4.93209 -4.8563 -1.22701 1.21899 8.56062 21.25
0.971 4.93209 -2.41429 -6.11101 1.21899 -0.971494 -7.60622
0.972 4.93209 0.0277094 -1.22701 -0.00170898 8.79652 16.8138
0.973 4.93209 2.46971 6.099 -0.00170898 -1.20739 1.71393
0.974 4.93209 0.0277094 3.657 -0.00170898 6.11862 6.59794
0.975 4.93209 -2.41429 -3.66901 -0.00170898 -3.4135 -10.0482
0.976 4.93209 0.0277094 -13.7006 -0.00170898 -0.971494 7.0458
0.977 3.71139 9.79572 5.83543 -0.00170898 -1.20739 16.8138
0.978 3.71139 12.2377 8.27743 -0.00170898 3.67661 11.9298
0.979 3.71139 7.35372 3.657 -0.00170898 8.56062 -8.05408
0.98 3.71139 -2.41429 6.099 -0.00170898 6.11862 2.16179
0.981 3.71139 1.64725 6.099 -0.00170898 6.35451 -12.4902
0.982 3.71139 1.64725 3.657 -0.00170898 -0.971494 -5.61208
0.983 3.71139 2.46971 -11.2586 -0.00170898 3.67661 4.15593
0.984 2.49068 2.46971 -11.2586 -0.00170898 1.23461 1.71393
0.985 2.49068 -3.23676 -3.66901 -0.00170898 -3.64939 9.03994
0.986 2.49068 -0.794757 28.077 -0.00170898 -5.8555 9.03994
0.987 2.49068 4.08925 57.3811 -0.00170898 -3.4135 13.9239
0.988 2.49068 8.97325 57.3811 -0.00170898 -0.971494 11.4819
0.989 2.49068 4.08925 10.983 -0.00170898 -0.971494 -5.61208
0.99 2.49068 -0.794757 -16.1426 -0.00170898 -0.971494 -8.05408
0.991 2.49068 -4.8563 10.7194 1.21899 -1.20739 4.15593
0.992 2.49068 -2.41429 13.1614 1.21899 -1.20739 6.59794
0.993 2.49068 4.91171 -6.37458 1.21899 6.35451 7.0458
0.994 2.49068 4.91171 -11.2586 1.21899 -3.4135 -5.61208
0.995 2.49068 -2.41429 5.83543 1.21899 3.67661 -12.4902
0.996 2.49068 -0.794757 -1.22701 1.21899 1.23461 16.8138
0.997 2.49068 4.91171 -11.2586 1.21899 -3.64939 41.2338
0.998 2.49068 4.91171 -8.81659 1.21899 -3.64939 33.9078
0.999 2.49068 13.8573 1.215 1.21899 -5.8555 9.4878
1 2.49068 11.4153 -13.437 1.21899 -5.8555 7.0458
1.001 2.49068 -2.41429 15.6034 1.21899 3.91251 -7.60622
1.002 2.49068 12.2377 10.7194 1.21899 1.47051 18.8079
1.003 2.49068 -3.23676 8.27743 1.21899 -5.8555 60.322
1.004 1.26998 4.08925 -1.22701 1.21899 -0.971494 57.88
1.005 1.26998 16.2993 42.729 1.21899 -3.4135 -0.728073
1.006 1.26998 21.1833 40.287 1.21899 -5.8555 -10.0482
1.007 1.26998 -3.23676 10.7194 1.21899 -3.4135 11.9298
1.008 1.26998 -4.8563 13.1614 1.21899 1.47051 24.1398
1.009 1.26998 0.0277094 -16.1426 1.21899 3.91251 11.9298
1.01 1.26998 2.46971 -8.55301 1.21899 -0.971494 4.60379
1.011 1.26998 -2.41429 1.215 1.21899 1.47051 11.9298
1.012 1.26998 -0.794757 6.099 1.21899 -0.971494 16.8138
1.013 0.0492757 6.53125 -1.22701 1.21899 -1.20739 -14.9322
1.014 0.0492757 16.2993 13.425 1.21899 -3.64939 -10.4961
1.015 0.0492757 23.6253 -1.22701 1.21899 -3.64939 -10.0482
1.016 0.0492757 6.53125 -6.37458 1.21899 -3.4135 -10.0482
1.017 0.0492757 0.0277094 15.6034 1.21899 -0.971494 16.3659
1.018 0.0492757 -4.8563 13.1614 1.21899 -0.971494 16.3659
1.019 0.0492757 2.46971 -15.879 1.21899 -1.20739 23.692
1.02 0.0492757 12.2377 -6.11101 -0.00170898 1.23461 33.46
1.021 0.0492757 0.0277094 -13.7006 -0.00170898 -3.64939 23.692
1.022 -1.17143 -4.8563 3.39343 -0.00170898 -5.8555 18.8079
1.023 -1.17143 1.64725 18.0454 -0.00170898 1.23461 23.692
1.024 -1.17143 -0.794757 35.1395 -0.00170898 1.23461 21.25
1.025 -1.17143 7.35372 49.7915 -0.00170898 -1.20739 11.9298
1.026 -2.39213 7.35372 20.4874 -0.00170898 -3.64939 21.6978
1.027 -2.39213 2.46971 28.077 -0.00170898 -5.8555 29.0238
1.028 -2.39213 -0.794757 37.845 -0.00170898 1.47051 31.4658
1.029 -2.39213 11.4153 47.613 -0.00170898 6.35451 46.1178
1.03 -3.61283 13.8573 25.635 -0.00170898 6.35451 43.6758
1.031 -3.61283 -0.794757 6.099 -0.00170898 -3.4135 -12.4902
1.032 -3.61283 -3.23676 -1.22701 -0.00170898 -5.8555 -5.61208
1.033 -3.61283 -4.8563 -8.55301 -0.00170898 -3.64939 6.59794
1.034 -4.83354 0.0277094 1.215 -0.00170898 -1.20739 1.71393
1.035 -4.83354 1.64725 -3.66901 -0.00170898 -5.8555 4.15593
1.036 -4.83354 4.08925 3.657 -0.00170898 -0.971494 23.692
1.037 -4.83354 -3.23676 -1.22701 -0.00170898 -5.8555 43.228
1.038 -4.83354 0.0277094 -10.995 -0.00170898 -1.20739 50.554
1.039 -4.83354 7.35372 -13.7006 -0.00170898 1.23461 4.15593
1.04 -4.83354 7.35372 -15.879 -0.00170898 3.67661 1.71393
1.041 -4.83354 0.0277094 -11.2586 -0.00170898 6.11862 13.9239
1.042 -6.05424 -4.8563 -6.37458 -0.00170898 3.67661 13.9239
1.043 -6.05424 -3.23676 -1.49058 -0.00170898 -3.64939 -8.05408
1.044 -6.05424 -0.794757 5.83543 -0.00170898 -5.8555 -10.0482
1.045 -6.05424 4.08925 22.9294 -0.00170898 1.23461 1.71393
1.046 -6.05424 6.53125 22.9294 -0.00170898 3.67661 11.4819
1.047 -6.05424 6.53125 18.0454 -0.00170898 -3.64939 18.8079
1.048 -6.05424 6.53125 13.1614 -0.00170898 -3.64939 4.15593
1.049 -6.05424 4.91171 20.4874 -0.00170898 -5.8555 -7.60622
1.05 -6.05424 9.79572 20.4874 -0.00170898 -5.8555 -7.60622
1.051 -6.05424 8.97325 -8.55301 -1.22241 -1.20739 -8.05408
1.052 -6.05424 8.97325 -8.55301 -1.22241 -1.20739 -8.05408
1.053 -6.05424 -4.8563 -11.2586 -1.22241 -5.8555 -5.61208
1.054 -6.05424 -0.794757 -10.995 -1.22241 -5.8555 -5.61208
1.055 -6.05424 4.08925 18.309 -1.22241 -3.64939 4.60379
1.056 -6.05424 -0.794757 8.541 -1.22241 -1.20739 9.4878
1.057 -7.27494 0.0277094 13.425 -1.22241 -3.64939 11.9298
1.058 -7.27494 -2.41429 13.425 -1.22241 -3.64939 14.3718
1.059 -7.27494 6.53125 -11.2586 -1.22241 -3.64939 26.5818
1.06 -7.27494 1.64725 8.27743 -1.22241 -3.64939 26.5818
1.061 -7.27494 4.91171 20.4874 -1.22241 1.23461 -0.728073
1.062 -7.27494 12.2377 13.1614 -1.22241 1.23461 11.4819
1.063 -7.27494 4.91171 -8.81659 -1.22241 -1.20739 4.15593
1.064 -7.27494 2.46971 -8.81659 -1.22241 -3.64939 1.71393
1.065 -7.27494 -2.41429 -1.22701 -1.22241 -3.64939 6.59794
1.066 -7.27494 -4.8563 8.541 -1.22241 -3.64939 4.15593
1.067 -7.27494 22.0057 -1.22701 -1.22241 1.23461 -0.728073
1.068 -7.27494 22.0057 -6.11101 -1.22241 1.23461 -8.05408
1.069 -7.27494 17.1217 -8.55301 -1.22241 -0.971494 -12.9381
1.07 -7.27494 -4.8563 -8.55301 -1.22241 -1.20739 -14.9322
1.071 -7.27494 21.1833 25.635 -2.44312 -3.64939 -5.16421
1.072 -7.27494 26.0673 25.635 -2.44312 -3.4135 -10.0482
1.073 -7.27494 8.97325 -1.22701 -2.44312 1.47051 -8.05408
1.074 -7.27494 -0.794757 -15.879 -2.44312 -0.971494 -0.728073
1.075 -8.49565 -2.41429 -3.93258 -2.44312 -3.64939 -8.05408
1.076 -8.49565 0.0277094 -3.93258 -1.22241 -1.20739 -8.05408
1.077 -8.49565 -0.794757 -3.93258 -1.22241 3.67661 -3.17008
1.078 -8.49565 -0.794757 -3.93258 -1.22241 6.11862 -8.05408
1.079 -8.49565 0.0277094 20.4874 -1.22241 8.56062 -7.60622
1.08 -7.27494 0.0277094 25.3714 -1.22241 8.56062 -10.0482
1.081 -7.27494 -3.23676 5.83543 -1.22241 -5.8555 -12.9381
1.082 -7.27494 -3.23676 -13.7006 -1.22241 -3.4135 -8.05408
1.083 -7.27494 -0.794757 -8.55301 -1.22241 -5.8555 -12.9381
1.084 -7.27494 1.64725 -13.437 -1.22241 -1.20739 -14.9322
1.085 -7.27494 -3.23676 -10.995 -1.22241 -0.971494 -14.9322
1.086 -7.27494 -4.8563 -8.55301 -1.22241 -3.4135 -10.0482
1.087 -7.27494 0.0277094 -3.66901 -0.00170898 -5.8555 -10.0482
1.088 -7.27494 -2.41429 3.657 -0.00170898 -3.64939 -2.72221
1.089 -7.27494 -3.23676 10.983 -0.00170898 1.23461 7.0458
1.09 -6.05424 -3.23676 15.867 -0.00170898 3.67661 2.16179
1.091 -6.05424 0.0277094 10.983 -0.00170898 -3.64939 7.0458
1.092 -6.05424 0.0277094 -1.22701 -0.00170898 1.47051 7.0458
1.093 -6.05424 -2.41429 -10.995 -0.00170898 -3.64939 2.16179
1.094 -6.05424 4.08925 -16.1426 -0.00170898 1.23461 -7.60622
1.095 -6.05424 16.2993 -11.2586 -0.00170898 6.11862 -10.4961
1.096 -6.05424 18.7413 -8.81659 -0.00170898 8.56062 -8.05408
1.097 -6.05424 6.53125 -6.37458 -0.00170898 -5.8555 11.9298
1.098 -4.83354 -3.23676 -6.37458 1.21899 -1.20739 14.3718
1.099 -4.83354 2.46971 -16.1426 1.21899 -3.64939 -2.72221
1.1 -4.83354 4.91171 -13.437 1.21899 11.2385 -12.4902
1.101 -4.83354 -3.23676 -8.55301 1.21899 28.3325 -10.4961
1.102 -4.83354 6.53125 -6.11101 1.21899 16.1225 -3.17008
1.103 -4.83354 -2.41429 -8.55301 1.21899 15.8866 6.59794
1.104 -3.61283 2.46971 -13.437 1.21899 18.3286 6.59794
1.105 -3.61283 -4.8563 -15.879 1.21899 -3.4135 -0.28021
1.106 -3.61283 -2.41429 -8.81659 1.21899 1.47051 11.9298
1.107 -3.61283 2.46971 3.39343 1.21899 -0.971494 19.2558
1.108 -3.61283 0.0277094 13.1614 1.21899 -0.971494 19.2558
1.109 -2.39213 -4.8563 22.9294 1.21899 -0.971494 24.1398
1.11 -2.39213 -3.23676 20.4874 1.21899 -0.971494 16.8138
1.111 -2.39213 -4.8563 10.7194 2.4397 -0.971494 -14.9322
1.112 -2.39213 -4.8563 -11.2586 2.4397 -1.20739 -14.9322
1.113 -2.39213 1.64725 1.215 2.4397 6.11862 4.60379
1.114 -2.39213 4.08925 15.867 2.4397 1.23461 -2.72221
1.115 -1.17143 0.0277094 -15.879 2.4397 -0.971494 11.4819
1.116 -1.17143 0.0277094 -15.879 2.4397 -3.4135 13.9239
1.117 -1.17143 -4.8563 -8.55301 2.4397 -1.20739 -5.61208
1.118 -1.17143 -3.23676 -6.11101 2.4397 -5.8555 -2.72221
1.119 -1.17143 -3.23676 -1.22701 2.4397 6.35451 16.8138
1.12 -1.17143 -4.8563 -3.66901 2.4397 3.91251 14.3718
1.121 -1.17143 0.0277094 -8.55301 2.4397 1.23461 28.576
1.122 0.0492757 0.0277094 -13.437 2.4397 -1.20739 28.576
1.123 0.0492757 -3.23676 -16.1426 2.4397 -0.971494 -5.61208
1.124 0.0492757 -0.794757 -6.37458 3.6604 -0.971494 -12.9381
1.125 0.0492757 7.35372 5.83543 3.6604 1.23461 4.15593
1.126 0.0492757 -3.23676 13.1614 3.6604 1.23461 4.15593
1.127 0.0492757 -4.8563 18.0454 3.6604 8.56062 -5.16421
1.128 0.0492757 -4.8563 10.7194 3.6604 8.56062 4.60379
1.129 0.0492757 -3.23676 -6.11101 3.6604 1.23461 9.4878
1.13 1.26998 -3.23676 1.215 3.6604 -3.4135 7.0458
1.131 1.26998 -3.23676 -6.11101 3.6604 3.91251 9.4878
1.132 1.26998 -3.23676 -1.22701 3.6604 3.91251 4.60379
1.133 1.26998 0.0277094 -3.66901 4.8811 -5.8555 13.9239
1.134 1.26998 0.0277094 -8.55301 4.8811 13.4446 23.692
1.135 2.49068 -4.8563 -13.437 4.8811 28.0966 33.46
1.136 2.49068 1.64725 -15.879 4.8811 35.4226 40.786
1.137 2.49068 8.97325 -16.1426 4.8811 13.4446 11.4819
1.138 2.49068 8.97325 -11.2586 4.8811 3.67661 -3.17008
1.139 2.49068 1.64725 -3.93258 4.8811 -3.64939 -14.9322
1.14 2.49068 0.0277094 -6.37458 4.8811 3.91251 2.16179
1.141 2.49068 12.2377 -3.93258 4.8811 16.1225 19.2558
1.142 3.71139 17.1217 -1.49058 4.8811 18.5645 14.3718
1.143 3.71139 9.79572 -16.1426 4.8811 -5.8555 -5.16421
1.144 3.71139 4.91171 -15.879 3.6604 3.67661 -12.4902
1.145 3.71139 0.0277094 -13.7006 3.6604 -3.64939 -10.4961
1.146 3.71139 -4.8563 -6.37458 3.6604 -3.64939 -0.728073
1.147 4.93209 -3.23676 3.39343 3.6604 3.67661 -10.0482
1.148 4.93209 -4.8563 3.39343 3.6604 -1.20739 -7.60622
1.149 4.93209 -4.8563 -3.93258 3.6604 -3.4135 -10.0482
1.15 4.93209 -3.23676 0.951423 3.6604 -0.971494 -14.9322
1.151 4.93209 -0.794757 8.27743 3.6604 1.47051 -10.4961
1.152 4.93209 8.97325 5.83543 3.6604 -0.971494 -10.4961
1.153 4.93209 18.7413 3.657 3.6604 -3.64939 -8.05408
1.154 4.93209 11.4153 -8.55301 3.6604 1.23461 -5.61208
1.155 6.15279 -4.8563 10.983 3.6604 3.67661 4.60379
1.156 6.15279 2.46971 23.193 3.6604 3.67661 19.2558
1.157 6.15279 12.2377 -1.22701 3.6604 -0.971494 33.9078
1.158 6.15279 17.1217 -1.22701 4.8811 8.79652 51.0018
1.159 6.15279 4.91171 8.541 4.8811 18.5645 65.6539
1.16 6.15279 4.91171 3.657 4.8811 3.91251 46.1178
1.161 6.15279 -4.8563 -1.49058 4.8811 6.11862 -7.60622
1.162 6.15279 -4.8563 3.39343 4.8811 -3.64939 -0.28021
1.163 6.15279 -2.41429 -3.93258 4.8811 -0.971494 -5.16421
1.164 6.15279 -2.41429 -8.81659 4.8811 -5.8555 -8.05408
1.165 6.15279 -2.41429 5.83543 4.8811 -1.20739 4.15593
1.166 6.15279 -4.8563 8.27743 4.8811 -3.64939 4.15593
1.167 6.15279 -3.23676 -11.2586 4.8811 1.23461 18.8079
1.168 6.15279 1.64725 -8.55301 4.8811 11.0026 21.25
1.169 6.15279 4.08925 8.541 4.8811 3.91251 -12.4902
1.17 6.15279 1.64725 6.099 4.8811 6.35451 -12.4902
1.171 6.15279 -4.8563 -1.22701 4.8811 1.23461 16.3659
1.172 6.15279 0.0277094 -3.66901 4.8811 6.11862 16.3659
1.173 6.15279 4.91171 -13.437 4.8811 11.0026 11.4819
1.174 6.15279 7.35372 -8.81659 4.8811 6.11862 -5.61208
1.175 6.15279 -4.8563 0.951423 4.8811 1.23461 -10.0482
1.176 6.15279 -0.794757 -8.81659 4.8811 3.67661 7.0458
1.177 6.15279 1.64725 -15.879 3.6604 1.23461 26.5818
1.178 6.15279 -4.8563 -8.81659 3.6604 -3.64939 41.2338
1.179 6.15279 4.91171 8.27743 3.6604 -5.8555 53.4438
1.18 6.15279 4.91171 18.0454 3.6604 -3.4135 38.7918
1.181 6.15279 2.46971 3.39343 3.6604 1.23461 1.71393
1.182 6.15279 -4.8563 -15.879 3.6604 1.23461 13.9239
1.183 6.15279 -0.794757 1.215 3.6604 1.47051 21.25
1.184 6.15279 1.64725 -1.22701 3.6604 3.91251 31.018
1.185 6.15279 4.08925 3.657 2.4397 -3.64939 43.228
1.186 6.15279 1.64725 -3.66901 2.4397 -3.64939 35.902
1.187 6.15279 -3.23676 20.4874 2.4397 -1.20739 1.71393
1.188 6.15279 -4.8563 20.4874 2.4397 1.23461 -12.4902
1.189 6.15279 -4.8563 13.1614 2.4397 -3.64939 4.60379
1.19 6.15279 0.0277094 5.83543 2.4397 -5.8555 4.60379
1.191 6.15279 2.46971 -1.49058 1.21899 8.56062 1.71393
1.192 6.15279 2.46971 -10.995 1.21899 3.67661 4.15593
1.193 6.15279 -4.8563 -3.93258 1.21899 6.11862 13.9239
1.194 6.15279 4.91171 8.27743 1.21899 8.56062 16.3659
1.195 6.15279 0.0277094 8.541 -0.00170898 3.67661 -10.0482
1.196 6.15279 -3.23676 37.845 -0.00170898 1.23461 -5.16421
1.197 6.15279 1.64725 64.7071 -0.00170898 -1.20739 -0.28021
1.198 6.15279 4.08925 62.2651 -0.00170898 -1.20739 -5.16421
1.199 6.15279 6.53125 -6.11101 -0.00170898 3.67661 -10.4961
1.2 6.15279 6.53125 -8.55301 -0.00170898 11.0026 -10.4961
1.201 6.15279 6.53125 -3.93258 -0.00170898 -3.64939 6.59794
1.202 6.15279 -3.23676 15.6034 -1.22241 -3.4135 23.692
1.203 6.15279 0.0277094 35.1395 -1.22241 1.47051 43.228
1.204 6.15279 -2.41429 37.5815 -1.22241 -3.4135 50.554
1.205 6.15279 2.46971 37.5815 -1.22241 -3.4135 40.786
1.206 4.93209 4.91171 37.5815 -1.22241 -3.4135 18.8079
1.207 4.93209 1.64725 35.403 -1.22241 1.23461 -3.17008
1.208 4.93209 -4.8563 32.961 -1.22241 -3.64939 -0.28021
1.209 4.93209 12.2377 -6.37458 -2.44312 1.47051 19.2558
1.21 4.93209 4.91171 -6.37458 -2.44312 -5.8555 36.3498
1.211 4.93209 -2.41429 -13.7006 -2.44312 -5.8555 48.5598
1.212 3.71139 -4.8563 -10.995 -2.44312 -0.971494 55.8858
1.213 3.71139 4.08925 6.099 -2.44312 3.91251 60.7699
1.214 3.71139 4.08925 3.657 -2.44312 3.91251 55.8858
1.215 2.49068 -0.794757 -3.93258 -2.44312 -3.64939 -7.60622
1.216 2.49068 -2.41429 -1.49058 -2.44312 -1.20739 -12.9381
1.217 2.49068 4.91171 -6.37458 -2.44312 -1.20739 -5.61208
1.218 2.49068 -4.8563 -13.437 -2.44312 1.23461 -0.728073
1.219 2.49068 16.2993 6.099 -2.44312 -1.20739 11.4819
1.22 1.26998 16.2993 15.867 -2.44312 -1.20739 11.4819
1.221 1.26998 4.08925 -3.93258 -2.44312 6.11862 -8.05408
1.222 1.26998 -2.41429 10.7194 -2.44312 -1.20739 -14.9322
1.223 1.26998 9.79572 32.961 -1.22241 -0.971494 -5.61208
1.224 0.0492757 7.35372 64.7071 -1.22241 3.91251 1.71393
1.225 0.0492757 4.08925 89.1271 -1.22241 8.79652 9.03994
1.226 0.0492757 1.64725 62.2651 -1.22241 13.6805 -3.17008
1.227 0.0492757 -3.23676 -8.55301 -1.22241 6.11862 -7.60622
1.228 -1.17143 -4.8563 -15.879 -1.22241 6.11862 -10.4961
1.229 -1.17143 -2.41429 -16.1426 -1.22241 -3.64939 -3.17008
1.23 -1.17143 -4.8563 -16.1426 -1.22241 -3.4135 -10.4961
1.231 -1.17143 -2.41429 -3.66901 -1.22241 -3.64939 -12.4902
1.232 -2.39213 -2.41429 -3.66901 -0.00170898 -1.20739 -7.60622
1.233 -2.39213 -0.794757 -1.22701 -0.00170898 1.23461 -2.72221
1.234 -2.39213 6.53125 -3.66901 -0.00170898 6.11862 -0.28021
1.235 -3.61283 16.2993 -6.37458 -0.00170898 -3.64939 -12.4902
1.236 -3.61283 1.64725 8.27743 -0.00170898 -3.64939 -12.9381
1.237 -3.61283 2.46971 -3.93258 -0.00170898 3.67661 -7.60622
1.238 -3.61283 0.0277094 -13.437 -0.00170898 3.67661 -0.28021
1.239 -4.83354 11.4153 6.099 -0.00170898 -3.64939 -7.60622
1.24 -4.83354 11.4153 6.099 -0.00170898 1.23461 -7.60622
1.241 -4.83354 0.0277094 -15.879 -0.00170898 -3.64939 7.0458
1.242 -4.83354 9.79572 -8.81659 -0.00170898 -3.64939 7.0458
1.243 -4.83354 19.5637 -1.49058 -0.00170898 -3.64939 -8.05408
1.244 -6.05424 19.5637 -1.49058 -0.00170898 -3.64939 1.71393
1.245 -6.05424 -0.794757 -8.55301 -0.00170898 8.56062 -12.4902
1.246 -6.05424 1.64725 -1.22701 -0.00170898 6.11862 -10.0482
1.247 -6.05424 6.53125 -6.37458 -0.00170898 1.23461 -14.9322
1.248 -6.05424 -0.794757 3.39343 -0.00170898 -3.64939 -10.0482
1.249 -6.05424 9.79572 10.7194 -0.00170898 -3.4135 14.3718
1.25 -6.05424 9.79572 0.951423 -0.00170898 -3.4135 -2.72221
1.251 -6.05424 2.46971 -3.93258 -0.00170898 -0.971494 -14.9322
1.252 -6.05424 -2.41429 -11.2586 -0.00170898 1.47051 -12.9381
1.253 -6.05424 -0.794757 -15.879 -0.00170898 6.35451 -10.4961
1.254 -6.05424 -0.794757 -6.11101 -0.00170898 8.79652 6.59794
1.255 -6.05424 2.46971 6.099 -0.00170898 -3.4135 23.692
1.256 -6.05424 2.46971 18.309 -0.00170898 -3.64939 21.25
1.257 -6.05424 18.7413 3.657 -0.00170898 -1.20739 -14.9322
1.258 -6.05424 40.7193 -10.995 -0.00170898 -1.20739 -7.60622
1.259 -6.05424 8.97325 -8.81659 -0.00170898 -1.20739 -0.28021
1.26 -6.05424 8.97325 -8.81659 -0.00170898 -3.64939 7.0458
1.261 -6.05424 26.0673 -15.879 -0.00170898 -3.64939 14.3718
1.262 -6.05424 28.5093 -11.2586 -0.00170898 -3.64939 9.4878
1.263 -7.27494 -0.794757 -16.1426 -0.00170898 -1.20739 -10.4961
1.264 -7.27494 7.35372 -13.7006 -0.00170898 -1.20739 1.71393
1.265 -7.27494 24.4477 -3.93258 -0.00170898 -5.8555 13.9239
1.266 -7.27494 29.3317 -1.49058 -0.00170898 -5.8555 13.9239
1.267 -7.27494 -0.794757 -10.995 -0.00170898 -5.8555 -3.17008
1.268 -7.27494 4.08925 -8.55301 -0.00170898 -0.971494 -0.28021
1.269 -7.27494 4.91171 -15.879 -0.00170898 1.47051 26.5818
1.27 -7.27494 22.0057 -13.7006 -0.00170898 1.47051 31.4658
1.271 -7.27494 36.6577 -13.437 -0.00170898 -0.971494 36.3498
1.272 -7.27494 24.4477 -13.437 -0.00170898 -3.64939 36.3498
1.273 -7.27494 -2.41429 8.27743 -0.00170898 3.67661 -5.16421
1.274 -7.27494 21.1833 20.4874 -0.00170898 3.67661 -10.4961
1.275 -6.05424 -3.23676 32.6975 -0.00170898 -0.971494 4.15593
1.276 -6.05424 -2.41429 32.6975 -0.00170898 -3.4135 13.9239
1.277 -6.05424 -3.23676 -8.81659 -0.00170898 -3.64939 -12.9381
1.278 -6.05424 -3.23676 -13.7006 -0.00170898 -3.64939 -10.0482
1.279 -6.05424 -0.794757 -6.37458 -0.00170898 -3.4135 -5.16421
1.28 -6.05424 1.64725 -13.7006 -0.00170898 -5.8555 -10.4961
1.281 -6.05424 18.7413 0.951423 -0.00170898 3.67661 -5.16421
1.282 -6.05424 6.53125 0.951423 -0.00170898 -1.20739 -5.16421
1.283 -6.05424 4.91171 5.83543 -0.00170898 -3.64939 18.8079
1.284 -6.05424 7.35372 5.83543 -0.00170898 -0.971494 31.018
1.285 -6.05424 9.79572 -6.11101 -0.00170898 -3.64939 18.8079
1.286 -6.05424 7.35372 6.099 -0.00170898 1.23461 6.59794
1.287 -6.05424 -4.8563 13.425 -0.00170898 -3.64939 -5.61208
1.288 -6.05424 -4.8563 23.193 -0.00170898 -3.4135 -10.4961
1.289 -6.05424 -3.23676 30.519 -0.00170898 -0.971494 -12.9381
1.29 -6.05424 -4.8563 20.751 -0.00170898 -5.8555 -12.9381
1.291 -6.05424 0.0277094 8.27743 -0.00170898 28.0966 -14.9322
1.292 -6.05424 -2.41429 8.27743 -0.00170898 32.9806 -5.16421
1.293 -6.05424 -4.8563 -8.81659 -0.00170898 15.8866 9.4878
1.294 -4.83354 -0.794757 -10.995 -0.00170898 8.56062 14.3718
1.295 -4.83354 6.53125 6.099 -0.00170898 3.67661 16.8138
1.296 -4.83354 4.08925 6.099 -0.00170898 -3.4135 9.4878
1.297 -4.83354 4.91171 -13.7006 -0.00170898 6.35451 -0.28021
1.298 -4.83354 4.91171 -6.11101 -0.00170898 21.0065 -2.72221
1.299 -4.83354 2.46971 -10.995 -0.00170898 30.7745 -12.4902
1.3 -3.61283 -2.41429 -15.879 -0.00170898 23.4485 1.71393
1.301 -3.61283 -4.8563 -13.7006 -0.00170898 -5.8555 21.25
1.302 -3.61283 -4.8563 -13.437 -0.00170898 -3.64939 26.134
1.303 -3.61283 -2.41429 -3.66901 -0.00170898 -1.20739 9.03994
1.304 -3.61283 0.0277094 -3.66901 1.21899 -5.8555 -0.728073
1.305 -2.39213 0.0277094 -15.879 1.21899 -3.64939 -8.05408
1.306 -2.39213 -2.41429 -13.7006 1.21899 -1.20739 -5.61208
1.307 -2.39213 -2.41429 -11.2586 1.21899 -5.8555 -0.728073
1.308 -2.39213 -2.41429 -11.2586 1.21899 -5.8555 1.71393
1.309 -2.39213 -4.8563 -8.81659 1.21899 1.23461 -8.05408
1.31 -2.39213 -3.23676 -6.37458 1.21899 1.23461 -12.4902
1.311 -1.17143 -0.794757 -13.437 1.21899 3.67661 -5.16421
1.312 -1.17143 -0.794757 -13.437 1.21899 3.67661 -0.28021
1.313 -1.17143 -4.8563 -13.7006 1.21899 -5.8555 11.9298
1.314 -1.17143 -4.8563 -11.2586 1.21899 1.47051 21.6978
1.315 -1.17143 -3.23676 -15.879 1.21899 8.79652 4.60379
1.316 -1.17143 -3.23676 -13.437 1.21899 21.0065 -2.72221
1.317 0.0492757 -2.41429 -16.1426 1.21899 3.67661 -7.60622
1.318 0.0492757 -2.41429 -16.1426 1.21899 3.67661 1.71393
1.319 0.0492757 -3.23676 -6.11101 1.21899 3.91251 28.576
1.32 0.0492757 -3.23676 -3.66901 1.21899 -3.4135 33.46
1.321 0.0492757 -0.794757 -1.22701 1.21899 3.91251 -0.728073
1.322 0.0492757 -3.23676 -3.66901 1.21899 1.47051 -8.05408
1.323 0.0492757 -3.23676 -8.55301 1.21899 -5.8555 -12.4902
1.324 0.0492757 -3.23676 -13.437 1.21899 -1.20739 -12.4902
1.325 0.0492757 -3.23676 -16.1426 1.21899 6.11862 -10.0482
1.326 1.26998 -4.8563 -11.2586 1.21899 6.11862 -7.60622
1.327 1.26998 -4.8563 -6.37458 1.21899 -3.64939 -2.72221
1.328 1.26998 -4.8563 0.951423 1.21899 -3.64939 -2.72221
1.329 1.26998 -4.8563 8.27743 1.21899 8.56062 4.15593
1.33 2.49068 -4.8563 15.6034 1.21899 6.11862 9.03994
1.331 2.49068 -4.8563 25.3714 1.21899 -3.64939 -0.728073
1.332 2.49068 -4.8563 30.2555 1.21899 -0.971494 -8.05408
1.333 2.49068 -3.23676 10.7194 1.21899 -1.20739 -14.9322
1.334 2.49068 -3.23676 0.951423 1.21899 3.67661 -7.60622
1.335 3.71139 -0.794757 -8.81659 1.21899 -3.4135 -0.28021
1.336 3.71139 -3.23676 -10.995 1.21899 6.35451 -0.28021
1.337 3.71139 -0.794757 8.541 1.21899 13.6805 -10.0482
1.338 3.71139 -0.794757 10.983 1.21899 -3.4135 -12.4902
1.339 4.93209 4.91171 6.099 1.21899 11.0026 -0.28021
1.34 4.93209 7.35372 1.215 1.21899 -3.64939 4.60379
1.341 4.93209 0.0277094 -8.55301 -0.00170898 3.67661 -5.16421
1.342 4.93209 -0.794757 -1.49058 -0.00170898 11.0026 -10.0482
1.343 4.93209 6.53125 18.0454 -0.00170898 1.47051 -2.72221
1.344 6.15279 8.97325 20.4874 -0.00170898 13.6805 -0.28021
1.345 6.15279 -3.23676 -13.7006 -0.00170898 -5.8555 -0.728073
1.346 6.15279 -4.8563 -8.55301 -0.00170898 -3.64939 9.03994
1.347 6.15279 -4.8563 3.657 -0.00170898 -0.971494 -14.9322
1.348 6.15279 -3.23676 3.657 -0.00170898 -0.971494 -12.4902
1.349 6.15279 -0.794757 8.541 -0.00170898 1.23461 6.59794
1.35 6.15279 -0.794757 6.099 -0.00170898 -5.8555 4.15593
1.351 6.15279 -0.794757 -6.11101 -0.00170898 1.47051 -7.60622
1.352 6.15279 -3.23676 -8.55301 -0.00170898 -0.971494 -2.72221
1.353 6.15279 -0.794757 -10.995 -0.00170898 1.47051 2.16179
1.354 6.15279 -0.794757 -10.995 -0.00170898 1.47051 -2.72221
1.355 7.37349 -4.8563 -10.995 -0.00170898 -3.4135 -0.728073
1.356 7.37349 -4.8563 -8.55301 -1.22241 -0.971494 -0.728073
1.357 7.37349 -3.23676 -3.66901 -1.22241 -3.4135 -5.61208
1.358 7.37349 -3.23676 -3.66901 -1.22241 -5.8555 -12.4902
1.359 7.37349 -2.41429 -6.37458 -1.22241 -0.971494 4.60379
1.36 7.37349 -2.41429 -3.93258 -1.22241 -0.971494 7.0458
1.361 7.37349 -3.23676 5.83543 -1.22241 -1.20739 24.1398
1.362 7.37349 0.0277094 8.27743 -1.22241 1.23461 14.3718
1.363 7.37349 4.91171 -1.49058 -1.22241 6.11862 -0.728073
1.364 7.37349 4.91171 -8.81659 -1.22241 6.11862 -0.728073
1.365 7.37349 6.53125 -13.7006 -1.22241 6.35451 -14.9322
1.366 7.37349 8.97325 -16.1426 -1.22241 1.47051 -12.9381
1.367 7.37349 -0.794757 -15.879 -1.22241 -5.8555 -12.4902
1.368 7.37349 -3.23676 -15.879 -2.44312 -3.4135 -12.4902
1.369 7.37349 -2.41429 -8.81659 -2.44312 -0.971494 -0.728073
1.37 7.37349 0.0277094 0.951423 -2.44312 -3.4135 1.71393
1.371 7.37349 -4.8563 13.1614 -2.44312 -0.971494 -10.4961
1.372 7.37349 -4.8563 13.1614 -2.44312 -3.4135 -10.4961
1.373 7.37349 -4.8563 -8.55301 -2.44312 -5.8555 1.71393
1.374 7.37349 -4.8563 -6.11101 -2.44312 -3.64939 -5.61208
1.375 7.37349 -4.8563 -6.37458 -2.44312 -3.64939 -12.9381
1.376 7.37349 -4.8563 -6.37458 -2.44312 -1.20739 -12.9381
1.377 7.37349 1.64725 -8.55301 -2.44312 3.67661 -8.05408
1.378 6.15279 1.64725 -6.11101 -2.44312 6.11862 -8.05408
1.379 6.15279 0.0277094 8.27743 -2.44312 -1.20739 -0.28021
1.38 6.15279 0.0277094 8.27743 -2.44312 -1.20739 -0.28021
1.381 6.15279 4.08925 -13.437 -2.44312 -1.20739 -12.4902
1.382 6.15279 -2.41429 -13.437 -2.44312 -1.20739 -12.4902
1.383 6.15279 7.35372 -10.995 -2.44312 -0.971494 11.9298
1.384 6.15279 9.79572 15.867 -2.44312 -0.971494 24.1398
1.385 6.15279 0.0277094 42.729 -2.44312 1.47051 33.9078
1.386 6.15279 -3.23676 45.171 -2.44312 1.47051 29.0238
1.387 6.15279 1.64725 1.215 -2.44312 -1.20739 4.60379
1.388 6.15279 -4.8563 -13.437 -2.44312 -5.8555 4.60379
1.389 6.15279 -0.794757 6.099 -2.44312 1.47051 -2.72221
1.39 6.15279 1.64725 10.983 -2.44312 3.91251 1.71393
1.391 6.15279 -0.794757 -8.55301 -1.22241 6.11862 28.576
1.392 6.15279 -3.23676 -10.995 -1.22241 1.23461 11.4819
1.393 6.15279 -4.8563 -15.879 -1.22241 6.35451 29.0238
1.394 4.93209 -2.41429 -11.2586 -1.22241 -3.4135 9.4878
1.395 4.93209 -4.8563 -3.93258 -1.22241 3.67661 -12.9381
1.396 4.93209 -3.23676 0.951423 -1.22241 8.56062 -8.05408
1.397 4.93209 -2.41429 8.27743 -1.22241 -1.20739 -3.17008
1.398 4.93209 -2.41429 10.7194 -1.22241 -3.64939 11.4819
1.399 4.93209 -2.41429 -6.11101 -0.00170898 -5.8555 -14.9322
1.4 4.93209 0.0277094 3.657 -0.00170898 -3.4135 11.9298
1.401 4.93209 14.6797 8.541 -0.00170898 13.6805 -12.9381
1.402 4.93209 0.0277094 23.193 -0.00170898 8.79652 4.15593
1.403 3.71139 4.08925 -13.437 -0.00170898 3.91251 16.3659
1.404 3.71139 1.64725 5.83543 -0.00170898 -0.971494 28.576
1.405 3.71139 0.0277094 25.3714 -0.00170898 -5.8555 40.786
1.406 3.71139 -2.41429 5.83543 -0.00170898 3.67661 60.322
1.407 3.71139 7.35372 27.8134 -0.00170898 13.4446 74.974
1.408 3.71139 7.35372 25.3714 -1.22241 13.4446 50.554
1.409 3.71139 1.64725 35.403 -1.22241 6.11862 -10.4961
1.41 3.71139 1.64725 35.403 -1.22241 3.67661 -5.16421
1.411 3.71139 -4.8563 -3.93258 -1.22241 1.23461 7.0458
1.412 3.71139 -4.8563 -11.2586 -1.22241 -5.8555 -0.28021
1.413 3.71139 8.97325 3.39343 -1.22241 -0.971494 -10.0482
1.414 2.49068 -2.41429 27.8134 -1.22241 1.47051 -7.60622
1.415 2.49068 -3.23676 8.27743 -1.22241 1.23461 -12.9381
1.416 2.49068 -3.23676 -6.37458 -1.22241 1.23461 9.03994
1.417 2.49068 -2.41429 -15.879 -1.22241 1.47051 26.134
1.418 2.49068 -4.8563 -15.879 -1.22241 8.79652 28.576
1.419 2.49068 -4.8563 -13.7006 -1.22241 13.6805 16.3659
1.42 2.49068 -3.23676 -13.7006 -1.22241 11.2385 1.71393
1.421 2.49068 -0.794757 -8.55301 -1.22241 1.47051 -12.9381
1.422 2.49068 -3.23676 -13.437 -1.22241 -0.971494 7.0458
1.423 1.26998 -2.41429 8.27743 -1.22241 -3.4135 31.4658
1.424 1.26998 0.0277094 32.6975 -1.22241 -1.20739 29.0238
1.425 1.26998 4.91171 57.1175 -1.22241 6.11862 -2.72221
1.426 1.26998 7.35372 57.1175 -1.22241 23.2126 -5.16421
1.427 1.26998 9.79572 15.6034 -1.22241 37.8647 -10.0482
1.428 1.26998 0.0277094 -13.437 -1.22241 37.8647 -10.0482
1.429 1.26998 -0.794757 18.309 -1.22241 18.3286 11.9298
1.43 0.0492757 -4.8563 27.8134 -1.22241 6.11862 11.9298
1.431 0.0492757 9.79572 -8.81659 -1.22241 -1.20739 -10.4961
1.432 0.0492757 4.91171 3.657 -1.22241 11.2385 -10.4961
1.433 0.0492757 13.8573 28.077 -1.22241 28.3325 -5.16421
1.434 0.0492757 23.6253 42.729 -1.22241 21.0065 -14.9322
1.435 0.0492757 11.4153 67.1491 -1.22241 -5.8555 6.59794
1.436 0.0492757 4.08925 52.4971 -0.00170898 -3.64939 16.3659
1.437 0.0492757 -0.794757 28.077 -0.00170898 3.91251 23.692
1.438 0.0492757 4.08925 28.077 -0.00170898 -3.4135 16.3659
1.439 0.0492757 1.64725 25.635 -0.00170898 -5.8555 -14.9322
1.44 0.0492757 -0.794757 23.193 -0.00170898 -3.4135 -5.16421
1.441 0.0492757 4.91171 -3.93258 -0.00170898 -0.971494 4.60379
1.442 -1.17143 2.46971 5.83543 -0.00170898 -3.4135 7.0458
1.443 -1.17143 4.91171 15.6034 -0.00170898 -1.20739 16.8138
1.444 -1.17143 7.35372 18.0454 -0.00170898 6.11862 24.1398
1.445 -1.17143 0.0277094 8.27743 -0.00170898 -5.8555 29.0238
1.446 -1.17143 0.0277094 5.83543 -0.00170898 -3.4135 16.8138
1.447 -1.17143 -4.8563 -3.93258 -0.00170898 -1.20739 -14.9322
1.448 -2.39213 6.53125 -13.437 -0.00170898 -1.20739 1.71393
1.449 -2.39213 -2.41429 3.657 1.21899 -0.971494 16.3659
1.45 -2.39213 -2.41429 -3.66901 1.21899 -0.971494 13.9239
1.451 -2.39213 -3.23676 15.867 1.21899 -3.64939 4.15593
1.452 -2.39213 -0.794757 20.751 1.21899 -3.4135 -3.17008
1.453 -2.39213 -2.41429 23.193 1.21899 1.23461 -8.05408
1.454 -2.39213 -2.41429 20.751 1.21899 -1.20739 -8.05408
1.455 -2.39213 11.4153 15.867 1.21899 -5.8555 -3.17008
1.456 -3.61283 11.4153 8.541 1.21899 -5.8555 -0.728073
1.457 -3.61283 -0.794757 -1.22701 1.21899 -3.64939 -8.05408
1.458 -3.61283 -4.8563 -8.55301 1.21899 -1.20739 -14.9322
1.459 -3.61283 -2.41429 -13.437 1.21899 -3.4135 -5.16421
1.46 -3.61283 4.91171 -11.2586 1.21899 -0.971494 -0.28021
1.461 -3.61283 9.79572 -1.49058 1.21899 -5.8555 2.16179
1.462 -3.61283 2.46971 -1.49058 1.21899 -5.8555 -0.28021
1.463 -3.61283 8.97325 5.83543 1.21899 -3.4135 -12.4902
1.464 -3.61283 23.6253 0.951423 1.21899 -0.971494 -12.9381
1.465 -3.61283 -0.794757 -16.1426 -0.00170898 -3.64939 -8.05408
1.466 -3.61283 -2.41429 -10.995 -0.00170898 -1.20739 -8.05408
1.467 -3.61283 7.35372 -6.37458 -0.00170898 1.47051 -12.4902
1.468 -3.61283 7.35372 -8.81659 -0.00170898 -0.971494 -2.72221
1.469 -3.61283 18.7413 -1.22701 -0.00170898 -3.4135 11.9298
1.47 -3.61283 26.0673 -15.879 -0.00170898 -5.8555 14.3718
1.471 -3.61283 7.35372 5.83543 -0.00170898 -0.971494 -0.28021
1.472 -3.61283 7.35372 -8.81659 -0.00170898 -0.971494 7.0458
1.473 -3.61283 -2.41429 5.83543 -0.00170898 -1.20739 26.5818
1.474 -4.83354 -2.41429 8.27743 -0.00170898 3.67661 4.60379
1.475 -4.83354 -2.41429 10.7194 -0.00170898 6.11862 -10.0482
1.476 -4.83354 -4.8563 15.6034 -0.00170898 -1.20739 -7.60622
1.477 -4.83354 4.91171 3.39343 -1.22241 -0.971494 -10.4961
1.478 -4.83354 4.91171 -6.11101 -1.22241 -0.971494 1.71393
1.479 -4.83354 -2.41429 25.635 -1.22241 -1.20739 13.9239
1.48 -4.83354 -4.8563 25.635 -1.22241 -3.64939 4.15593
1.481 -4.83354 11.4153 6.099 -1.22241 1.47051 1.71393
1.482 -4.83354 4.08925 10.983 -1.22241 -0.971494 -3.17008
1.483 -4.83354 0.0277094 6.099 -2.44312 -3.4135 -8.05408
1.484 -4.83354 -3.23676 -3.66901 -2.44312 -3.4135 -12.9381
1.485 -4.83354 -2.41429 -10.995 -2.44312 -3.4135 -10.0482
1.486 -4.83354 -2.41429 -15.879 -2.44312 -3.4135 -10.0482
1.487 -4.83354 -3.23676 -13.7006 -2.44312 3.91251 -3.17008
1.488 -4.83354 4.08925 -11.2586 -2.44312 1.47051 -3.17008
1.489 -4.83354 -2.41429 -1.49058 -2.44312 -3.4135 -5.16421
1.49 -3.61283 2.46971 5.83543 -2.44312 -5.8555 -5.16421
1.491 -3.61283 4.91171 -1.49058 -2.44312 1.23461 -10.4961
1.492 -3.61283 2.46971 -3.93258 -2.44312 -1.20739 -10.4961
1.493 -3.61283 2.46971 0.951423 -2.44312 15.8866 4.60379
1.494 -3.61283 -4.8563 0.951423 -2.44312 18.3286 7.0458
1.495 -3.61283 1.64725 -8.81659 -2.44312 -3.64939 7.0458
1.496 -3.61283 4.08925 -8.81659 -1.22241 -0.971494 9.4878
1.497 -3.61283 -3.23676 -3.93258 -1.22241 3.91251 -14.9322
1.498 -3.61283 -4.8563 3.39343 -1.22241 -3.4135 -5.61208
1.499 -3.61283 -2.41429 8.27743 -1.22241 -1.20739 4.15593
1.5 -3.61283 0.0277094 5.83543 -1.22241 1.23461 11.4819
1.501 -3.61283 -4.8563 8.27743 -1.22241 -3.4135 18.8079
1.502 -3.61283 -3.23676 8.27743 -1.22241 1.47051 9.03994
1.503 -3.61283 -4.8563 -8.81659 -1.22241 3.91251 13.9239
1.504 -3.61283 -4.8563 -10.995 -0.00170898 8.79652 16.3659
1.505 -3.61283 -0.794757 3.657 -0.00170898 11.2385 4.15593
1.506 -3.61283 -3.23676 8.541 -0.00170898 3.91251 -12.9381
1.507 -3.61283 -3.23676 10.983 -0.00170898 1.23461 -2.72221
1.508 -3.61283 -3.23676 8.541 -0.00170898 1.23461 7.0458
1.509 -3.61283 -2.41429 -15.879 -0.00170898 -3.64939 11.9298
1.51 -3.61283 -2.41429 -8.81659 -0.00170898 -1.20739 7.0458
1.511 -3.61283 -2.41429 -1.49058 -0.00170898 -3.64939 -5.16421
1.512 -2.39213 -2.41429 -3.93258 -0.00170898 -3.4135 -10.0482
1.513 -2.39213 -4.8563 -13.7006 -0.00170898 1.23461 -14.9322
1.514 -2.39213 -4.8563 -13.437 -0.00170898 1.23461 -12.9381
1.515 -2.39213 -3.23676 -6.11101 -0.00170898 3.67661 -10.0482
1.516 -2.39213 -3.23676 -10.995 -0.00170898 3.67661 -7.60622
1.517 -2.39213 -4.8563 -3.93258 -0.00170898 -0.971494 -12.9381
1.518 -2.39213 -4.8563 -3.93258 -0.00170898 -0.971494 1.71393
1.519 -2.39213 -0.794757 -11.2586 -0.00170898 -1.20739 13.9239
1.52 -2.39213 1.64725 -8.55301 -0.00170898 3.67661 4.15593
1.521 -2.39213 -3.23676 3.657 -0.00170898 -1.20739 -5.61208
1.522 -2.39213 -3.23676 -1.22701 -0.00170898 -5.8555 -7.60622
1.523 -2.39213 -3.23676 -3.66901 -0.00170898 3.67661 9.4878
1.524 -2.39213 -3.23676 -8.55301 -0.00170898 13.4446 9.4878
1.525 -2.39213 -4.8563 -10.995 -0.00170898 -1.20739 11.9298
1.526 -2.39213 -4.8563 -15.879 -0.00170898 -0.971494 9.4878
1.527 -2.39213 -3.23676 -8.81659 -0.00170898 6.35451 -10.0482
1.528 -2.39213 -3.23676 -1.49058 -0.00170898 8.79652 -10.0482
1.529 -2.39213 -0.794757 -6.37458 -0.00170898 13.6805 4.60379
1.53 -1.17143 -0.794757 -11.2586 -0.00170898 6.35451 -5.16421
1.531 -1.17143 -3.23676 -6.37458 -0.00170898 1.23461 -12.4902
1.532 -1.17143 -4.8563 -1.49058 -0.00170898 -1.20739 -12.4902
1.533 -1.17143 -3.23676 -13.7006 -0.00170898 6.35451 -5.61208
1.534 -1.17143 -3.23676 -13.7006 -0.00170898 3.91251 4.15593
1.535 -1.17143 -2.41429 -3.93258 -0.00170898 -1.20739 11.4819
1.536 -1.17143 -2.41429 -3.93258 -0.00170898 -3.4135 1.71393
1.537 -1.17143 0.0277094 -10.995 -0.00170898 -3.4135 -12.4902
1.538 0.0492757 4.91171 -6.11101 -0.00170898 -5.8555 -12.4902
1.539 0.0492757 7.35372 -15.879 -0.00170898 -3.64939 -5.61208
1.54 0.0492757 4.91171 -13.7006 -0.00170898 1.23461 -8.05408
1.541 0.0492757 -3.23676 -6.37458 -0.00170898 -0.971494 -14.9322
1.542 0.0492757 1.64725 -3.93258 -0.00170898 -3.4135 -7.60622
1.543 0.0492757 8.97325 -1.49058 -0.00170898 -5.8555 -2.72221
1.544 0.0492757 -0.794757 0.951423 -0.00170898 -5.8555 -5.16421
1.545 0.0492757 1.64725 -11.2586 -0.00170898 -3.4135 -2.72221
1.546 0.0492757 4.08925 -16.1426 -0.00170898 -3.4135 -5.16421
1.547 1.26998 7.35372 18.0454 -0.00170898 -5.8555 -10.4961
1.548 1.26998 7.35372 22.9294 -0.00170898 -3.64939 -8.05408
1.549 1.26998 4.08925 27.8134 -0.00170898 -1.20739 -3.17008
1.55 1.26998 6.53125 18.0454 -0.00170898 -1.20739 -3.17008
1.551 1.26998 -0.794757 -3.66901 -0.00170898 -3.64939 -14.9322
1.552 1.26998 -3.23676 8.541 -0.00170898 -5.8555 -12.4902
1.553 1.26998 -4.8563 18.309 -0.00170898 -0.971494 -7.60622
1.554 2.49068 -4.8563 15.867 -0.00170898 -5.8555 -5.16421
1.555 2.49068 -3.23676 -11.2586 -0.00170898 -3.4135 -0.28021
1.556 2.49068 -3.23676 0.951423 -0.00170898 1.47051 -0.28021
1.557 2.49068 -4.8563 15.6034 -0.00170898 6.35451 -12.9381
1.558 2.49068 -3.23676 20.4874 -0.00170898 6.35451 -0.728073
1.559 2.49068 -4.8563 -11.2586 -0.00170898 1.23461 13.9239
1.56 2.49068 -2.41429 -16.1426 -0.00170898 1.23461 -0.728073
1.561 2.49068 -3.23676 15.867 -0.00170898 11.0026 -5.61208
1.562 2.49068 -3.23676 23.193 -0.00170898 11.0026 -14.9322
1.563 3.71139 -4.8563 18.309 -0.00170898 -5.8555 -0.28021
1.564 3.71139 -4.8563 6.099 -0.00170898 -0.971494 9.4878
1.565 3.71139 -3.23676 -6.11101 -0.00170898 -5.8555 14.3718
1.566 3.71139 -3.23676 -10.995 -0.00170898 -5.8555 14.3718
1.567 3.71139 -0.794757 -13.437 -0.00170898 1.47051 -7.60622
1.568 3.71139 -0.794757 -10.995 -0.00170898 3.91251 -5.61208
1.569 3.71139 1.64725 -3.66901 -0.00170898 6.35451 11.4819
1.57 3.71139 1.64725 -3.66901 -0.00170898 3.91251 11.4819
1.571 4.93209 -0.794757 -16.1426 -0.00170898 -0.971494 -12.9381
1.572 4.93209 -4.8563 -11.2586 -0.00170898 -3.4135 -0.28021
1.573 4.93209 -2.41429 -6.37458 -0.00170898 -3.64939 14.3718
1.574 4.93209 -2.41429 -8.81659 -0.00170898 -1.20739 21.6978
1.575 4.93209 -3.23676 -6.37458 -0.00170898 1.23461 29.0238
1.576 4.93209 -3.23676 -3.93258 1.21899 8.56062 26.5818
1.577 4.93209 -3.23676 -3.93258 1.21899 18.3286 -5.61208
1.578 4.93209 -3.23676 -3.93258 1.21899 25.6546 1.71393
1.579 4.93209 4.08925 -8.55301 1.21899 35.4226 11.4819
1.58 4.93209 8.97325 -6.11101 1.21899 25.6546 -0.728073
1.581 4.93209 13.8573 -13.7006 1.21899 -5.8555 11.9298
1.582 4.93209 16.2993 0.951423 1.21899 13.6805 14.3718
1.583 4.93209 -3.23676 13.1614 1.21899 30.7745 11.4819
1.584 4.93209 4.91171 20.4874 1.21899 18.5645 23.692
1.585 4.93209 17.1217 10.7194 1.21899 3.91251 33.46
1.586 4.93209 19.5637 10.7194 1.21899 3.91251 35.902
1.587 4.93209 17.1217 32.6975 1.21899 1.47051 6.59794
1.588 4.93209 9.79572 18.0454 1.21899 3.91251 -14.9322
1.589 4.93209 4.91171 8.541 1.21899 16.1225 4.60379
1.59 4.93209 2.46971 8.541 1.21899 13.6805 7.0458
1.591 6.15279 7.35372 -1.22701 1.21899 3.67661 13.9239
1.592 6.15279 4.91171 -6.11101 1.21899 3.67661 13.9239
1.593 6.15279 -3.23676 -10.995 1.21899 16.1225 29.0238
1.594 6.15279 -4.8563 -8.81659 1.21899 3.91251 43.6758
1.595 6.15279 -0.794757 8.27743 1.21899 3.67661 58.3279
1.596 6.15279 -3.23676 22.9294 1.21899 -3.64939 51.0018
1.597 6.15279 0.0277094 35.1395 1.21899 3.91251 -5.16421
1.598 6.15279 0.0277094 18.0454 1.21899 -0.971494 -3.17008
1.599 6.15279 11.4153 54.9391 1.21899 13.4446 21.25
1.6 6.15279 4.08925 28.077 1.21899 13.4446 -0.728073
1.601 6.15279 -4.8563 -1.22701 1.21899 11.2385 -2.72221
1.602 6.15279 -4.8563 -3.66901 1.21899 13.6805 16.8138
1.603 6.15279 -2.41429 -6.11101 1.21899 -1.20739 31.4658
1.604 6.15279 -2.41429 -10.995 1.21899 3.67661 14.3718
1.605 6.15279 -2.41429 -15.879 1.21899 18.5645 33.9078
1.606 6.15279 -3.23676 -11.2586 1.21899 18.5645 31.4658
1.607 6.15279 -0.794757 -10.995 2.4397 -3.4135 43.228
1.608 6.15279 -0.794757 3.657 2.4397 1.23461 50.554
1.609 6.15279 -3.23676 18.309 2.4397 8.56062 23.692
1.61 4.93209 -4.8563 18.309 2.4397 1.23461 1.71393
1.611 4.93209 0.0277094 -15.879 2.4397 -3.64939 -12.4902
1.612 4.93209 -2.41429 -6.37458 2.4397 -3.64939 -12.9381
1.613 4.93209 1.64725 5.83543 2.4397 6.11862 40.786
1.614 4.93209 1.64725 10.7194 2.4397 6.11862 43.228
1.615 4.93209 -2.41429 15.6034 2.4397 -1.20739 -10.4961
1.616 4.93209 -2.41429 18.0454 2.4397 -5.8555 -7.60622
1.617 4.93209 -0.794757 8.27743 2.4397 -3.4135 7.0458
1.618 3.71139 -0.794757 -8.81659 2.4397 -0.971494 14.3718
1.619 3.71139 -3.23676 -10.995 2.4397 -0.971494 19.2558
1.62 3.71139 -3.23676 3.657 2.4397 3.91251 19.2558
1.621 3.71139 -0.794757 15.867 2.4397 8.79652 4.60379
1.622 3.71139 -0.794757 18.309 2.4397 16.1225 -2.72221
1.623 3.71139 -0.794757 3.657 2.4397 23.4485 -10.0482
1.624 2.49068 -4.8563 -6.11101 2.4397 23.4485 21.25
1.625 2.49068 -0.794757 -13.437 2.4397 8.56062 60.322
1.626 2.49068 4.08925 -13.437 2.4397 13.4446 60.322
1.627 2.49068 6.53125 8.541 2.4397 6.11862 -14.9322
1.628 2.49068 1.64725 -16.1426 2.4397 1.23461 4.60379
1.629 2.49068 2.46971 27.8134 2.4397 -3.64939 21.6978
1.63 2.49068 0.0277094 25.3714 2.4397 -1.20739 7.0458
1.631 2.49068 4.08925 -6.37458 2.4397 -5.8555 -0.728073
1.632 2.49068 4.08925 -8.81659 2.4397 -3.64939 16.3659
1.633 2.49068 -2.41429 -11.2586 2.4397 3.67661 28.576
1.634 2.49068 -4.8563 -10.995 2.4397 8.56062 28.576
1.635 2.49068 1.64725 -1.22701 2.4397 15.8866 16.3659
1.636 2.49068 8.97325 15.867 2.4397 1.23461 9.03994
1.637 2.49068 -0.794757 -1.22701 2.4397 -5.8555 1.71393
1.638 2.49068 -2.41429 -16.1426 2.4397 -3.64939 -3.17008
1.639 2.49068 2.46971 -3.93258 1.21899 -1.20739 -10.4961
1.64 2.49068 4.91171 -6.37458 1.21899 1.23461 -12.9381
1.641 1.26998 0.0277094 8.27743 1.21899 -1.20739 -14.9322
1.642 1.26998 -2.41429 -1.49058 1.21899 -1.20739 -0.28021
1.643 1.26998 2.46971 -11.2586 1.21899 -3.64939 16.8138
1.644 1.26998 0.0277094 -15.879 1.21899 -3.4135 16.8138
1.645 1.26998 2.46971 -8.55301 1.21899 6.35451 -14.9322
1.646 1.26998 0.0277094 -6.11101 1.21899 11.2385 -2.72221
1.647 1.26998 -4.8563 -11.2586 1.21899 6.11862 -10.0482
1.648 1.26998 -4.8563 10.7194 1.21899 -5.8555 -10.0482
1.649 1.26998 4.91171 30.2555 1.21899 1.47051 -12.4902
1.65 1.26998 7.35372 47.3495 -0.00170898 -0.971494 4.15593
1.651 0.0492757 -4.8563 59.5595 -0.00170898 1.23461 23.692
1.652 0.0492757 -3.23676 37.5815 -0.00170898 -3.64939 18.8079
1.653 0.0492757 0.0277094 -10.995 -0.00170898 -0.971494 -8.05408
1.654 0.0492757 0.0277094 25.635 -0.00170898 -0.971494 -10.4961
1.655 0.0492757 -0.794757 57.3811 -0.00170898 -3.64939 -12.9381
1.656 0.0492757 4.08925 54.9391 -0.00170898 1.23461 -7.60622
1.657 0.0492757 11.4153 42.729 -0.00170898 -5.8555 4.60379
1.658 0.0492757 11.4153 -16.1426 -0.00170898 -3.4135 7.0458
1.659 -1.17143 -4.8563 40.0235 -1.22241 -3.64939 2.16179
1.66 -1.17143 2.46971 44.9075 -1.22241 -3.64939 2.16179
1.661 -1.17143 12.2377 49.7915 -1.22241 -5.8555 11.9298
1.662 -1.17143 12.2377 47.3495 -1.22241 -3.4135 11.9298
1.663 -1.17143 -4.8563 49.7915 -1.22241 -1.20739 -8.05408
1.664 -2.39213 -0.794757 49.7915 -1.22241 1.23461 1.71393
1.665 -2.39213 1.64725 6.099 -1.22241 1.23461 11.4819
1.666 -2.39213 -0.794757 35.403 -1.22241 1.23461 18.8079
1.667 -2.39213 4.08925 74.4751 -1.22241 -5.8555 26.134
1.668 -3.61283 1.64725 91.5691 -1.22241 -3.4135 26.134
1.669 -3.61283 4.08925 106.221 -1.22241 -0.971494 -5.61208
1.67 -3.61283 4.08925 106.221 -1.22241 -0.971494 -12.9381
1.671 -3.61283 8.97325 47.613 -1.22241 1.47051 -8.05408
1.672 -3.61283 8.97325 23.193 -1.22241 1.47051 -10.4961
1.673 -4.83354 -3.23676 3.657 -1.22241 -3.4135 -3.17008
1.674 -4.83354 4.08925 -6.11101 -1.22241 -3.64939 -0.728073
1.675 -4.83354 -0.794757 -13.437 -1.22241 1.23461 -2.72221
1.676 -4.83354 -3.23676 -13.7006 -1.22241 -5.8555 26.5818
1.677 -4.83354 -4.8563 -3.93258 -1.22241 -0.971494 48.5598
1.678 -6.05424 -2.41429 -3.93258 -1.22241 -3.4135 46.1178
1.679 -6.05424 0.0277094 0.951423 -1.22241 -1.20739 2.16179
1.68 -6.05424 -4.8563 0.951423 -1.22241 -1.20739 -0.28021
1.681 -6.05424 1.64725 0.951423 -1.22241 -5.8555 -10.0482
1.682 -6.05424 1.64725 -3.93258 -1.22241 -0.971494 -5.16421
1.683 -6.05424 1.64725 -11.2586 -1.22241 3.91251 4.60379
1.684 -7.27494 1.64725 -15.879 -1.22241 1.47051 -5.16421
1.685 -7.27494 -3.23676 -8.55301 -1.22241 -3.4135 -10.4961
1.686 -7.27494 -4.8563 -1.22701 -1.22241 -5.8555 -3.17008
1.687 -7.27494 -2.41429 6.099 -1.22241 1.47051 -12.9381
1.688 -8.49565 -2.41429 6.099 -1.22241 -3.4135 -8.05408
1.689 -8.49565 -2.41429 3.657 -1.22241 -3.64939 -12.4902
1.69 -8.49565 -2.41429 -13.437 -1.22241 -1.20739 -10.0482
1.691 -8.49565 0.0277094 -3.93258 -1.22241 3.67661 1.71393
1.692 -8.49565 0.0277094 5.83543 -1.22241 3.67661 1.71393
1.693 -8.49565 2.46971 13.1614 -1.22241 6.35451 -12.4902
1.694 -9.71635 2.46971 15.6034 -1.22241 6.35451 -12.9381
1.695 -9.71635 -0.794757 8.27743 -1.22241 3.67661 -7.60622
1.696 -9.71635 8.97325 0.951423 -1.22241 11.0026 -2.72221
1.697 -9.71635 -3.23676 -1.49058 -1.22241 15.8866 -0.28021
1.698 -9.71635 -4.8563 -11.2586 -1.22241 8.56062 -0.28021
1.699 -9.71635 -0.794757 -15.879 -1.22241 -1.20739 -8.05408
1.7 -9.71635 4.08925 -13.437 -1.22241 -5.8555 -5.61208
1.701 -9.71635 8.97325 -16.1426 -1.22241 1.47051 1.71393
1.702 -9.71635 13.8573 -11.2586 -1.22241 -3.4135 16.3659
1.703 -9.71635 18.7413 -6.37458 -1.22241 3.67661 -3.17008
1.704 -9.71635 18.7413 -6.37458 -1.22241 -3.64939 -10.0482
1.705 -9.71635 1.64725 -8.55301 -1.22241 3.91251 2.16179
1.706 -9.71635 2.46971 -10.995 -1.22241 -3.4135 4.60379
1.707 -9.71635 14.6797 -6.37458 -1.22241 3.67661 -14.9322
1.708 -9.71635 9.79572 -1.49058 -1.22241 1.23461 -12.4902
1.709 -9.71635 1.64725 8.27743 -1.22241 -5.8555 -5.16421
1.71 -9.71635 1.64725 10.7194 -1.22241 -5.8555 -5.16421
1.711 -9.71635 7.35372 13.1614 -1.22241 -3.4135 4.15593
1.712 -8.49565 7.35372 10.7194 -1.22241 -0.971494 4.15593
1.713 -8.49565 -2.41429 0.951423 -1.22241 3.91251 -10.0482
1.714 -8.49565 0.0277094 -15.879 -1.22241 11.2385 -10.0482
1.715 -8.49565 -3.23676 3.657 -1.22241 -1.20739 -5.61208
1.716 -8.49565 1.64725 13.425 -1.22241 6.11862 -8.05408
1.717 -8.49565 4.91171 23.193 -1.22241 -5.8555 -14.9322
1.718 -8.49565 12.2377 8.541 -1.22241 -0.971494 -10.4961
1.719 -8.49565 -3.23676 -1.22701 -1.22241 1.23461 -12.9381
1.72 -8.49565 2.46971 3.657 -1.22241 1.23461 -8.05408
1.721 -7.27494 14.6797 -13.437 -1.22241 13.6805 -12.4902
1.722 -7.27494 0.0277094 -13.437 -1.22241 13.6805 -2.72221
1.723 -7.27494 -3.23676 -10.995 -1.22241 -3.4135 9.4878
1.724 -7.27494 -4.8563 -10.995 -1.22241 -5.8555 11.9298
1.725 -7.27494 7.35372 -15.879 -0.00170898 8.79652 14.3718
1.726 -6.05424 -2.41429 -11.2586 -0.00170898 8.79652 11.9298
1.727 -6.05424 -4.8563 -6.37458 -0.00170898 -0.971494 -12.9381
1.728 -6.05424 -2.41429 -1.49058 -0.00170898 11.0026 -8.05408
1.729 -6.05424 0.0277094 0.951423 -0.00170898 32.9806 -3.17008
1.73 -6.05424 2.46971 3.39343 -0.00170898 35.4226 -3.17008
1.731 -6.05424 -2.41429 0.951423 -0.00170898 18.3286 -8.05408
1.732 -6.05424 -2.41429 -1.49058 -0.00170898 6.11862 -12.9381
1.733 -4.83354 7.35372 8.27743 -0.00170898 -3.64939 -12.4902
1.734 -4.83354 7.35372 8.27743 -0.00170898 8.79652 -7.60622
1.735 -4.83354 4.91171 10.7194 -0.00170898 25.8905 -2.72221
1.736 -4.83354 1.64725 5.83543 -0.00170898 13.6805 -2.72221
1.737 -4.83354 16.2993 -6.37458 -0.00170898 23.4485 -14.9322
1.738 -4.83354 21.1833 -11.2586 -0.00170898 23.4485 -0.728073
1.739 -4.83354 13.8573 -6.11101 -0.00170898 -5.8555 11.4819
1.74 -3.61283 6.53125 15.867 -0.00170898 -5.8555 -5.61208
1.741 -3.61283 -0.794757 32.961 -0.00170898 1.47051 -0.28021
1.742 -3.61283 0.0277094 28.077 -0.00170898 1.47051 -2.72221
1.743 -3.61283 7.35372 -8.55301 -0.00170898 -5.8555 -3.17008
1.744 -2.39213 12.2377 -16.1426 -0.00170898 -3.64939 -8.05408
1.745 -2.39213 2.46971 -6.11101 -0.00170898 -1.20739 4.60379
1.746 -2.39213 4.91171 -6.11101 -0.00170898 -1.20739 7.0458
1.747 -2.39213 2.46971 -8.55301 -0.00170898 -5.8555 -2.72221
1.748 -1.17143 -3.23676 -6.11101 -0.00170898 -5.8555 -10.0482
1.749 -1.17143 6.53125 3.657 -0.00170898 1.47051 -8.05408
1.75 -1.17143 6.53125 6.099 1.21899 1.47051 -3.17008
1.751 -1.17143 1.64725 1.215 1.21899 -0.971494 -0.728073
1.752 0.0492757 4.08925 -3.66901 1.21899 -3.4135 -8.05408
1.753 0.0492757 4.08925 -8.55301 1.21899 -3.64939 4.60379
1.754 0.0492757 -4.8563 -10.995 1.21899 -3.64939 7.0458
1.755 0.0492757 2.46971 -3.66901 1.21899 -5.8555 -5.61208
1.756 0.0492757 -2.41429 -6.11101 1.21899 -3.4135 11.4819
1.757 1.26998 2.46971 -15.879 2.4397 -1.20739 26.134
1.758 1.26998 2.46971 -16.1426 2.4397 3.67661 21.25
1.759 1.26998 -4.8563 -13.7006 2.4397 -3.4135 2.16179
1.76 1.26998 -2.41429 -15.879 2.4397 -3.4135 9.4878
1.761 2.49068 19.5637 10.7194 2.4397 -5.8555 14.3718
1.762 2.49068 17.1217 13.1614 2.4397 -3.64939 16.8138
1.763 2.49068 9.79572 8.27743 2.4397 -5.8555 19.2558
1.764 2.49068 1.64725 0.951423 2.4397 1.47051 11.9298
1.765 3.71139 26.0673 -6.37458 2.4397 8.79652 16.8138
1.766 3.71139 16.2993 -15.879 2.4397 8.79652 16.8138
1.767 3.71139 -0.794757 -6.11101 2.4397 3.91251 -10.0482
1.768 3.71139 -0.794757 3.657 2.4397 1.47051 -12.4902
1.769 4.93209 1.64725 10.983 2.4397 -5.8555 -14.9322
1.77 4.93209 1.64725 13.425 2.4397 -5.8555 -12.4902
1.771 4.93209 -0.794757 13.425 2.4397 -1.20739 -12.9381
1.772 4.93209 -0.794757 18.309 2.4397 6.11862 6.59794
1.773 4.93209 -0.794757 23.193 2.4397 -3.64939 -12.4902
1.774 6.15279 -3.23676 23.193 2.4397 -1.20739 -12.4902
1.775 6.15279 -3.23676 8.541 2.4397 20.7706 1.71393
1.776 6.15279 -3.23676 -15.879 2.4397 13.4446 -10.4961
1.777 6.15279 1.64725 5.83543 2.4397 3.91251 41.2338
1.778 6.15279 1.64725 20.4874 2.4397 3.91251 41.2338
1.779 6.15279 -0.794757 37.5815 2.4397 8.56062 28.576
1.78 6.15279 -3.23676 42.4655 2.4397 11.0026 45.67
1.781 6.15279 -2.41429 13.1614 2.4397 -1.20739 57.88
1.782 6.15279 0.0277094 5.83543 2.4397 -3.4135 38.344
1.783 7.37349 -0.794757 -3.93258 2.4397 6.35451 -5.61208
1.784 7.37349 1.64725 -3.93258 2.4397 6.35451 -0.728073
1.785 7.37349 -3.23676 5.83543 2.4397 -0.971494 -8.05408
1.786 7.37349 -4.8563 5.83543 2.4397 -3.4135 -10.0482
1.787 7.37349 -4.8563 -10.995 2.4397 -1.20739 2.16179
1.788 7.37349 2.46971 6.099 2.4397 3.67661 24.1398
1.789 7.37349 12.2377 18.309 2.4397 -3.4135 46.1178
1.79 7.37349 12.2377 18.309 2.4397 -5.8555 51.0018
1.791 7.37349 0.0277094 -8.55301 2.4397 8.56062 -10.0482
1.792 7.37349 -2.41429 -8.81659 2.4397 1.23461 -3.17008
1.793 7.37349 -4.8563 3.39343 2.4397 3.67661 11.4819
1.794 7.37349 -4.8563 3.39343 2.4397 -1.20739 11.4819
1.795 7.37349 0.0277094 0.951423 2.4397 -3.64939 -10.4961
1.796 7.37349 0.0277094 -11.2586 2.4397 -5.8555 7.0458
1.797 7.37349 -3.23676 -10.995 2.4397 1.47051 31.4658
1.798 7.37349 -3.23676 -1.22701 2.4397 3.91251 36.3498
1.799 7.37349 -0.794757 6.099 2.4397 -0.971494 19.2558
1.8 7.37349 -0.794757 3.657 2.4397 1.47051 16.8138
1.801 8.5942 0.0277094 -3.66901 2.4397 1.47051 -12.4902
1.802 8.5942 2.46971 -6.11101 2.4397 1.47051 -0.728073
1.803 8.5942 -2.41429 -10.995 2.4397 -1.20739 13.9239
1.804 8.5942 -4.8563 -13.7006 2.4397 8.56062 18.8079
1.805 8.5942 -4.8563 -3.66901 2.4397 -1.20739 -10.4961
1.806 8.5942 -3.23676 8.541 2.4397 -3.4135 -12.9381
1.807 8.5942 -4.8563 -3.66901 2.4397 8.56062 4.15593
1.808 8.5942 -4.8563 -8.55301 2.4397 11.0026 9.03994
1.809 8.5942 -3.23676 -10.995 2.4397 -3.4135 13.9239
1.81 8.5942 -3.23676 -1.49058 1.21899 -0.971494 26.134
1.811 8.5942 -2.41429 20.4874 1.21899 3.67661 35.902
1.812 8.5942 0.0277094 37.5815 1.21899 3.67661 18.8079
1.813 7.37349 2.46971 52.2335 1.21899 -1.20739 -12.9381
1.814 7.37349 0.0277094 44.9075 1.21899 -1.20739 -3.17008
1.815 7.37349 -0.794757 18.0454 1.21899 -5.8555 28.576
1.816 7.37349 -3.23676 15.6034 1.21899 -3.4135 28.576
1.817 7.37349 4.91171 -3.93258 1.21899 1.47051 -14.9322
1.818 7.37349 9.79572 -8.81659 1.21899 18.5645 -5.16421
1.819 7.37349 0.0277094 -13.7006 1.21899 18.3286 4.60379
1.82 7.37349 6.53125 -1.22701 1.21899 20.7706 4.60379
1.821 7.37349 26.0673 13.1614 1.21899 -3.64939 -0.28021
1.822 7.37349 0.0277094 30.2555 1.21899 -3.64939 -12.9381
1.823 6.15279 -4.8563 -8.81659 1.21899 1.23461 4.15593
1.824 6.15279 -2.41429 8.541 1.21899 -1.20739 11.4819
1.825 6.15279 1.64725 42.729 1.21899 -3.64939 16.3659
1.826 6.15279 6.53125 42.729 1.21899 -5.8555 16.3659
1.827 6.15279 11.4153 25.635 1.21899 -0.971494 -8.05408
1.828 6.15279 6.53125 -1.22701 1.21899 -0.971494 -12.4902
1.829 6.15279 12.2377 -8.81659 -0.00170898 13.4446 -2.72221
1.83 6.15279 2.46971 -8.81659 -0.00170898 15.8866 4.60379
1.831 6.15279 -4.8563 28.077 -0.00170898 3.67661 16.8138
1.832 6.15279 -4.8563 28.077 -0.00170898 -1.20739 16.8138
1.833 6.15279 -3.23676 6.099 -0.00170898 3.67661 -8.05408
1.834 6.15279 4.08925 1.215 -0.00170898 11.0026 -0.728073
1.835 4.93209 16.2993 42.729 -0.00170898 -0.971494 -10.4961
1.836 4.93209 18.7413 50.055 -0.00170898 1.47051 -10.4961
1.837 4.93209 4.08925 -3.66901 -0.00170898 3.91251 -12.9381
1.838 4.93209 4.08925 -6.11101 -0.00170898 3.91251 -10.4961
1.839 4.93209 -3.23676 -10.995 -0.00170898 1.23461 -14.9322
1.84 4.93209 -4.8563 -16.1426 -0.00170898 -3.4135 -7.60622
1.841 3.71139 0.0277094 -3.66901 -1.22241 1.23461 -12.4902
1.842 3.71139 9.79572 -3.66901 -1.22241 -1.20739 -8.05408
1.843 3.71139 -3.23676 -1.49058 -1.22241 3.67661 -0.728073
1.844 3.71139 -4.8563 27.8134 -1.22241 3.67661 -3.17008
1.845 3.71139 12.2377 54.6755 -1.22241 -0.971494 -12.4902
1.846 3.71139 7.35372 52.2335 -1.22241 -3.4135 -12.4902
1.847 2.49068 -4.8563 13.1614 -1.22241 3.67661 -10.0482
1.848 2.49068 1.64725 -15.879 -1.22241 -3.4135 -10.0482
1.849 2.49068 8.97325 13.425 -1.22241 -3.4135 -12.9381
1.85 2.49068 6.53125 25.635 -1.22241 -3.4135 -3.17008
1.851 2.49068 -3.23676 -10.995 -1.22241 11.0026 4.15593
1.852 2.49068 -2.41429 18.0454 -1.22241 18.3286 4.15593
1.853 1.26998 17.1217 57.1175 -1.22241 25.6546 -14.9322
1.854 1.26998 17.1217 57.1175 -1.22241 15.8866 -0.728073
1.855 1.26998 0.0277094 30.2555 -1.22241 -1.20739 -10.4961
1.856 1.26998 -2.41429 -8.55301 -1.22241 3.91251 -10.0482
1.857 0.0492757 -3.23676 57.3811 -1.22241 18.5645 -2.72221
1.858 0.0492757 1.64725 67.1491 -1.22241 18.5645 -0.28021
1.859 0.0492757 6.53125 72.0331 -1.22241 3.91251 2.16179
1.86 0.0492757 4.08925 69.5911 -1.22241 1.47051 2.16179
1.861 0.0492757 -3.23676 -10.995 -1.22241 -3.4135 -14.9322
1.862 -1.17143 -0.794757 -8.81659 -1.22241 -5.8555 -14.9322
1.863 -1.17143 -0.794757 -1.49058 -1.22241 -5.8555 -10.0482
1.864 -1.17143 -3.23676 -6.37458 -1.22241 -5.8555 -7.60622
1.865 -1.17143 4.08925 25.635 -1.22241 -3.4135 -14.9322
1.866 -2.39213 4.08925 42.729 -1.22241 -0.971494 -14.9322
1.867 -2.39213 0.0277094 0.951423 -1.22241 -0.971494 -12.4902
1.868 -2.39213 4.91171 13.1614 -1.22241 -0.971494 -14.9322
1.869 -2.39213 -3.23676 -13.7006 -0.00170898 1.23461 -8.05408
1.87 -2.39213 -0.794757 -13.7006 -0.00170898 -0.971494 -12.9381
1.871 -2.39213 -2.41429 -11.2586 -0.00170898 -3.4135 -8.05408
1.872 -2.39213 7.35372 -13.7006 -0.00170898 -5.8555 -14.9322
1.873 -3.61283 -2.41429 15.867 -0.00170898 -3.4135 26.5818
1.874 -3.61283 -0.794757 23.193 -0.00170898 1.47051 36.3498
1.875 -3.61283 6.53125 1.215 -0.00170898 -5.8555 11.9298
1.876 -3.61283 6.53125 -1.22701 1.21899 -1.20739 -12.4902
1.877 -3.61283 2.46971 -3.66901 1.21899 1.23461 -0.728073
1.878 -3.61283 2.46971 -16.1426 1.21899 3.67661 13.9239
1.879 -4.83354 -4.8563 -3.93258 1.21899 3.67661 23.692
1.88 -4.83354 -3.23676 -13.437 1.21899 11.0026 28.576
1.881 -4.83354 8.97325 -1.22701 1.21899 -5.8555 21.25
1.882 -4.83354 4.08925 6.099 1.21899 -3.4135 9.03994
1.883 -4.83354 2.46971 8.541 2.4397 -0.971494 -0.728073
1.884 -6.05424 2.46971 13.425 2.4397 -0.971494 -3.17008
1.885 -6.05424 -2.41429 -1.22701 2.4397 -0.971494 4.15593
1.886 -6.05424 -2.41429 -13.437 2.4397 -5.8555 1.71393
1.887 -6.05424 -4.8563 -11.2586 2.4397 -1.20739 -7.60622
1.888 -6.05424 -3.23676 0.951423 2.4397 3.67661 -2.72221
1.889 -6.05424 -0.794757 10.7194 2.4397 -1.20739 4.60379
1.89 -6.05424 -0.794757 10.7194 2.4397 -5.8555 7.0458
1.891 -6.05424 -3.23676 0.951423 2.4397 3.67661 -0.28021
1.892 -6.05424 -4.8563 -3.93258 2.4397 3.67661 2.16179
1.893 -7.27494 0.0277094 -13.437 2.4397 -3.4135 26.5818
1.894 -7.27494 0.0277094 -13.437 2.4397 -0.971494 26.5818
1.895 -7.27494 -2.41429 3.39343 2.4397 6.35451 31.4658
1.896 -7.27494 -2.41429 10.7194 2.4397 8.79652 43.6758
1.897 -7.27494 -4.8563 13.1614 2.4397 3.91251 53.4438
1.898 -7.27494 1.64725 5.83543 2.4397 1.47051 29.0238
1.899 -7.27494 8.97325 10.7194 2.4397 -0.971494 -5.61208
1.9 -7.27494 4.08925 10.7194 2.4397 -0.971494 18.8079
1.901 -7.27494 -2.41429 -16.1426 2.4397 -5.8555 40.786
1.902 -7.27494 -3.23676 -3.66901 2.4397 -3.64939 40.786
1.903 -7.27494 -2.41429 8.541 2.4397 -1.20739 13.9239
1.904 -8.49565 -3.23676 10.983 2.4397 -1.20739 -0.728073
1.905 -8.49565 4.08925 6.099 2.4397 -3.4135 -12.9381
1.906 -8.49565 -4.8563 -3.66901 2.4397 -5.8555 -7.60622
1.907 -8.49565 4.91171 -15.879 2.4397 -1.20739 4.60379
1.908 -8.49565 4.91171 -6.37458 2.4397 6.11862 14.3718
1.909 -8.49565 -2.41429 0.951423 2.4397 -3.64939 21.6978
1.91 -8.49565 -4.8563 8.27743 2.4397 -3.64939 9.4878
1.911 -8.49565 -2.41429 15.6034 2.4397 -5.8555 -0.28021
1.912 -8.49565 2.46971 13.1614 2.4397 -5.8555 -10.0482
1.913 -8.49565 7.35372 0.951423 2.4397 3.67661 -10.4961
1.914 -8.49565 7.35372 -3.93258 2.4397 3.67661 -10.4961
1.915 -8.49565 2.46971 0.951423 2.4397 1.47051 14.3718
1.916 -8.49565 6.53125 -3.93258 2.4397 1.47051 21.6978
1.917 -8.49565 23.6253 -15.879 2.4397 -3.4135 4.60379
1.918 -8.49565 21.1833 -15.879 2.4397 -1.20739 -8.05408
1.919 -8.49565 4.91171 -8.55301 2.4397 8.56062 13.9239
1.92 -8.49565 4.91171 -8.55301 2.4397 8.56062 11.4819
1.921 -7.27494 4.08925 -1.22701 2.4397 -3.64939 -0.728073
1.922 -7.27494 4.08925 8.541 2.4397 -3.4135 9.03994
1.923 -7.27494 6.53125 13.425 2.4397 1.47051 9.03994
1.924 -7.27494 4.08925 13.425 2.4397 -0.971494 -5.61208
1.925 -7.27494 9.79572 -10.995 2.4397 1.23461 -7.60622
1.926 -7.27494 9.79572 -13.7006 2.4397 -1.20739 -2.72221
1.927 -7.27494 -2.41429 -8.81659 2.4397 -3.4135 2.16179
1.928 -6.05424 -4.8563 -6.37458 2.4397 -3.64939 11.9298
1.929 -6.05424 -3.23676 -1.22701 3.6604 -3.4135 29.0238
1.93 -6.05424 -0.794757 -1.22701 3.6604 -0.971494 29.0238
1.931 -6.05424 1.64725 -10.995 3.6604 -5.8555 19.2558
1.932 -6.05424 1.64725 -10.995 3.6604 -3.64939 2.16179
1.933 -6.05424 -4.8563 1.215 3.6604 -5.8555 -14.9322
1.934 -6.05424 7.35372 1.215 3.6604 -3.4135 -5.61208
1.935 -6.05424 19.5637 -6.11101 3.6604 1.47051 1.71393
1.936 -4.83354 19.5637 -8.55301 3.6604 -3.4135 13.9239
1.937 -4.83354 16.2993 3.657 3.6604 1.23461 23.692
1.938 -4.83354 18.7413 3.657 3.6604 1.23461 23.692
1.939 -4.83354 11.4153 -3.93258 3.6604 -0.971494 4.15593
1.94 -4.83354 6.53125 15.6034 3.6604 -5.8555 -8.05408
1.941 -4.83354 -0.794757 30.2555 3.6604 1.23461 -7.60622
1.942 -4.83354 0.0277094 30.2555 3.6604 -1.20739 9.4878
1.943 -4.83354 4.91171 20.4874 3.6604 6.35451 -10.0482
1.944 -4.83354 7.35372 8.27743 3.6604 -3.64939 -12.4902
1.945 -3.61283 17.1217 -3.93258 3.6604 1.23461 -7.60622
1.946 -3.61283 9.79572 -8.81659 3.6604 1.23461 -7.60622
1.947 -3.61283 -2.41429 -15.879 3.6604 -3.64939 -12.4902
1.948 -3.61283 -3.23676 -10.995 2.4397 -0.971494 -10.4961
1.949 -3.61283 6.53125 -6.11101 2.4397 6.35451 -12.4902
1.95 -3.61283 8.97325 -1.22701 2.4397 6.35451 -5.16421
1.951 -3.61283 6.53125 8.541 2.4397 1.47051 4.60379
1.952 -2.39213 6.53125 6.099 2.4397 -0.971494 4.60379
1.953 -2.39213 4.08925 -6.11101 2.4397 -3.64939 1.71393
1.954 -2.39213 0.0277094 -8.55301 2.4397 -3.64939 1.71393
1.955 -2.39213 9.79572 -10.995 2.4397 -1.20739 -14.9322
1.956 -2.39213 -2.41429 -8.55301 2.4397 -3.64939 -12.4902
1.957 -2.39213 2.46971 -10.995 2.4397 -5.8555 -10.4961
1.958 -1.17143 4.91171 -13.7006 2.4397 -5.8555 -10.4961
1.959 -1.17143 2.46971 -3.93258 2.4397 -5.8555 -0.28021
1.96 -1.17143 2.46971 -6.37458 2.4397 -3.4135 -7.60622
1.961 -1.17143 0.0277094 -8.81659 2.4397 -5.8555 -10.4961
1.962 -1.17143 0.0277094 -8.81659 2.4397 -1.20739 -12.4902
1.963 -1.17143 2.46971 -1.49058 2.4397 6.11862 -5.16421
1.964 0.0492757 0.0277094 -6.37458 2.4397 6.11862 7.0458
1.965 0.0492757 -4.8563 -16.1426 2.4397 -3.64939 -12.4902
1.966 0.0492757 -3.23676 -13.437 2.4397 -0.971494 9.03994
1.967 0.0492757 -2.41429 -8.55301 2.4397 3.91251 31.018
1.968 0.0492757 -2.41429 -6.11101 2.4397 1.47051 40.786
1.969 0.0492757 -4.8563 -8.55301 2.4397 6.35451 18.8079
1.97 0.0492757 -4.8563 -8.55301 2.4397 6.35451 -5.61208
1.971 1.26998 -4.8563 -3.66901 2.4397 3.67661 -2.72221
1.972 1.26998 -2.41429 -3.66901 2.4397 1.23461 14.3718
1.973 1.26998 -3.23676 -15.879 2.4397 6.11862 -12.9381
1.974 1.26998 -3.23676 -11.2586 1.21899 8.56062 -0.728073
1.975 1.26998 -3.23676 -3.93258 1.21899 13.4446 9.03994
1.976 1.26998 -3.23676 -11.2586 1.21899 13.4446 9.03994
1.977 1.26998 1.64725 -6.11101 1.21899 -5.8555 13.9239
1.978 1.26998 -0.794757 -16.1426 1.21899 -5.8555 16.3659
1.979 1.26998 2.46971 32.6975 1.21899 -5.8555 9.03994
1.98 2.49068 0.0277094 30.2555 1.21899 1.23461 -0.728073
1.981 2.49068 -2.41429 -1.49058 1.21899 -0.971494 -5.61208
1.982 2.49068 -3.23676 -16.1426 1.21899 1.47051 -10.0482
1.983 2.49068 1.64725 -6.11101 1.21899 3.91251 2.16179
1.984 2.49068 1.64725 3.657 1.21899 3.91251 11.9298
1.985 2.49068 1.64725 -16.1426 1.21899 -3.4135 19.2558
1.986 2.49068 -3.23676 -3.93258 1.21899 -3.4135 19.2558
1.987 2.49068 -4.8563 -13.7006 1.21899 -5.8555 -5.16421
1.988 2.49068 -4.8563 -15.879 1.21899 -1.20739 -7.60622
1.989 3.71139 4.08925 -13.437 1.21899 -5.8555 7.0458
1.99 3.71139 4.08925 -8.55301 1.21899 -3.64939 -5.16421
1.991 3.71139 7.35372 -13.437 1.21899 3.67661 18.8079
1.992 3.71139 7.35372 -13.7006 1.21899 -1.20739 11.4819
1.993 3.71139 0.0277094 -6.37458 1.21899 -3.64939 -5.61208
1.994 3.71139 -4.8563 -3.93258 1.21899 -1.20739 -0.728073
1.995 3.71139 -3.23676 -6.37458 1.21899 6.11862 9.03994
1.996 3.71139 -3.23676 -16.1426 1.21899 3.67661 9.03994
1.997 3.71139 -0.794757 -10.995 1.21899 -5.8555 -14.9322
1.998 4.93209 -0.794757 -13.437 1.21899 -3.4135 -14.9322
1.999 4.93209 -3.23676 -11.2586 1.21899 -1.20739 4.15593
2 4.93209 -3.23676 -13.7006 1.21899 -1.20739 -5.61208
2.001 4.93209 -3.23676 1.215 1.21899 -5.8555 -14.9322
2.002 4.93209 -4.8563 6.099 1.21899 1.47051 -2.72221
2.003 4.93209 -4.8563 -6.11101 1.21899 6.35451 9.4878
2.004 4.93209 -4.8563 -11.2586 1.21899 3.91251 9.4878
2.005 6.15279 -0.794757 0.951423 1.21899 11.2385 -10.4961
2.006 6.15279 -0.794757 13.1614 1.21899 -3.4135 -5.61208
2.007 6.15279 -0.794757 20.4874 1.21899 13.4446 -5.16421
2.008 6.15279 -4.8563 22.9294 -0.00170898 -1.20739 2.16179
2.009 6.15279 -2.41429 25.3714 -0.00170898 3.67661 11.9298
2.01 6.15279 2.46971 25.3714 -0.00170898 1.23461 9.4878
2.011 6.15279 -4.8563 10.983 -0.00170898 11.0026 -5.61208
2.012 6.15279 -4.8563 8.541 -0.00170898 25.6546 1.71393
2.013 6.15279 0.0277094 15.867 -0.00170898 37.8647 9.03994
2.014 6.15279 0.0277094 40.287 -0.00170898 40.3067 -0.728073
2.015 6.15279 1.64725 13.425 -0.00170898 18.3286 14.3718
2.016 6.15279 -2.41429 -13.437 -0.00170898 3.67661 19.2558
2.017 6.15279 -4.8563 -1.49058 -0.00170898 -3.4135 -5.16421
2.018 6.15279 -3.23676 10.7194 -1.22241 11.2385 1.71393
2.019 7.37349 4.91171 20.4874 -1.22241 21.0065 28.576
2.02 7.37349 7.35372 32.6975 -1.22241 1.47051 43.228
2.021 7.37349 -2.41429 44.9075 -1.22241 6.35451 57.88
2.022 7.37349 -4.8563 35.1395 -1.22241 1.47051 62.764
2.023 7.37349 -2.41429 44.9075 -1.22241 3.91251 -8.05408
2.024 7.37349 -4.8563 42.4655 -1.22241 6.35451 -0.28021
2.025 7.37349 4.08925 -16.1426 -1.22241 6.35451 16.8138
2.026 7.37349 -3.23676 3.657 -1.22241 8.79652 24.1398
2.027 7.37349 2.46971 23.193 -1.22241 -5.8555 31.4658
2.028 7.37349 2.46971 28.077 -1.22241 -1.20739 31.4658
2.029 7.37349 -3.23676 13.425 -1.22241 1.23461 2.16179
2.03 7.37349 -3.23676 -6.11101 -1.22241 -1.20739 -12.4902
2.031 7.37349 -2.41429 -13.7006 -1.22241 -3.4135 -5.61208
2.032 7.37349 2.46971 -11.2586 -1.22241 1.47051 -12.9381
2.033 7.37349 9.79572 -15.879 -1.22241 8.56062 -5.61208
2.034 7.37349 9.79572 3.657 -1.22241 15.8866 -3.17008
2.035 7.37349 0.0277094 18.309 -1.22241 -3.64939 -12.9381
2.036 7.37349 -4.8563 18.309 -1.22241 -5.8555 -12.9381
2.037 7.37349 -3.23676 -13.437 -1.22241 6.11862 9.03994
2.038 7.37349 1.64725 -8.81659 -1.22241 15.8866 11.4819
2.039 7.37349 6.53125 35.403 -1.22241 3.67661 -5.16421
2.04 7.37349 13.8573 57.3811 -1.22241 1.23461 -5.16421
2.041 7.37349 -2.41429 6.099 -0.00170898 3.67661 -12.4902
2.042 6.15279 -2.41429 3.657 -0.00170898 3.67661 -12.4902
2.043 6.15279 -0.794757 -8.55301 -0.00170898 -5.8555 4.60379
2.044 6.15279 -0.794757 -3.93258 -0.00170898 -1.20739 9.4878
2.045 6.15279 -4.8563 15.6034 -0.00170898 -3.64939 11.9298
2.046 6.15279 -4.8563 8.27743 -0.00170898 3.67661 7.0458
2.047 6.15279 -0.794757 25.3714 -0.00170898 -3.64939 -7.60622
2.048 6.15279 -4.8563 25.3714 -1.22241 -3.64939 -7.60622
2.049 6.15279 -3.23676 10.983 -1.22241 6.11862 -12.4902
2.05 6.15279 -0.794757 42.729 -1.22241 6.11862 -12.4902
2.051 6.15279 -0.794757 72.0331 -1.22241 -0.971494 2.16179
2.052 6.15279 1.64725 69.5911 -1.22241 -0.971494 -2.72221
2.053 6.15279 1.64725 3.657 -1.22241 -1.20739 18.8079
2.054 6.15279 1.64725 -16.1426 -1.22241 -3.64939 23.692
2.055 6.15279 -3.23676 0.951423 -1.22241 6.35451 -12.9381
2.056 4.93209 0.0277094 0.951423 -1.22241 6.35451 -7.60622
2.057 4.93209 4.91171 -16.1426 -1.22241 -3.64939 -2.72221
2.058 4.93209 -2.41429 -13.7006 -1.22241 -3.4135 -2.72221
2.059 4.93209 2.46971 8.27743 -1.22241 8.79652 -7.60622
2.06 4.93209 -2.41429 5.83543 -0.00170898 8.79652 -14.9322
2.061 4.93209 1.64725 -1.22701 -0.00170898 6.35451 -8.05408
2.062 4.93209 1.64725 -3.66901 -0.00170898 3.91251 1.71393
2.063 3.71139 -0.794757 -13.7006 -0.00170898 1.47051 -14.9322
2.064 3.71139 -3.23676 -11.2586 -0.00170898 -5.8555 -7.60622
2.065 3.71139 -2.41429 -6.37458 -0.00170898 1.23461 -5.16421
2.066 3.71139 2.46971 15.6034 -0.00170898 1.23461 -12.4902
2.067 3.71139 9.79572 35.1395 -0.00170898 6.35451 -10.4961
2.068 2.49068 2.46971 20.4874 -0.00170898 6.35451 -14.9322
2.069 2.49068 8.97325 6.099 -0.00170898 1.47051 -7.60622
2.07 2.49068 11.4153 18.309 -0.00170898 -3.4135 -7.60622
2.071 2.49068 -3.23676 30.519 -0.00170898 -5.8555 -14.9322
2.072 1.26998 -3.23676 23.193 1.21899 -5.8555 -10.4961
2.073 1.26998 -0.794757 10.983 1.21899 -3.64939 -8.05408
2.074 1.26998 -3.23676 -16.1426 1.21899 -1.20739 -10.4961
2.075 0.0492757 -2.41429 10.7194 1.21899 1.23461 -7.60622
2.076 0.0492757 -2.41429 13.1614 1.21899 -3.4135 4.60379
2.077 0.0492757 -4.8563 0.951423 1.21899 -1.20739 -5.16421
2.078 0.0492757 -3.23676 0.951423 1.21899 3.67661 -7.60622
2.079 0.0492757 -3.23676 15.6034 1.21899 -0.971494 -10.0482
2.08 0.0492757 -4.8563 20.4874 1.21899 1.47051 -7.60622
2.081 -1.17143 0.0277094 8.27743 2.4397 -3.4135 -5.61208
2.082 -1.17143 0.0277094 10.7194 2.4397 -3.4135 -5.61208
2.083 -1.17143 -0.794757 -1.49058 2.4397 -5.8555 -3.17008
2.084 -2.39213 1.64725 -3.66901 2.4397 -3.4135 -3.17008
2.085 -2.39213 -4.8563 25.635 2.4397 1.47051 7.0458
2.086 -2.39213 -2.41429 32.961 2.4397 1.47051 11.9298
2.087 -2.39213 -2.41429 40.287 2.4397 3.91251 7.0458
2.088 -3.61283 -4.8563 47.613 2.4397 -0.971494 -5.16421
2.089 -3.61283 1.64725 25.635 2.4397 1.47051 -12.4902
2.09 -3.61283 6.53125 18.309 2.4397 1.47051 -5.61208
2.091 -3.61283 1.64725 15.867 2.4397 -3.64939 1.71393
2.092 -4.83354 1.64725 1.215 2.4397 -1.20739 1.71393
2.093 -4.83354 8.97325 -13.437 2.4397 1.23461 -0.728073
2.094 -4.83354 1.64725 -13.437 2.4397 6.11862 1.71393
2.095 -4.83354 1.64725 8.541 2.4397 8.56062 13.9239
2.096 -6.05424 6.53125 -1.22701 2.4397 6.11862 13.9239
2.097 -6.05424 11.4153 -3.93258 2.4397 -1.20739 -0.728073
2.098 -6.05424 8.97325 -1.49058 2.4397 -5.8555 -8.05408
2.099 -6.05424 0.0277094 5.83543 2.4397 -3.4135 -12.9381
2.1 -6.05424 0.0277094 13.1614 2.4397 -0.971494 -12.4902
2.101 -6.05424 -3.23676 18.0454 2.4397 -1.20739 -10.4961
2.102 -6.05424 -0.794757 10.7194 2.4397 -1.20739 -5.61208
2.103 -7.27494 4.08925 -1.22701 2.4397 -0.971494 -7.60622
2.104 -7.27494 4.08925 3.657 2.4397 -0.971494 -5.16421
2.105 -7.27494 0.0277094 6.099 2.4397 -0.971494 -2.72221
2.106 -7.27494 2.46971 3.657 2.4397 -0.971494 9.4878
2.107 -7.27494 4.91171 -16.1426 2.4397 -0.971494 21.6978
2.108 -7.27494 7.35372 15.6034 2.4397 -0.971494 21.6978
2.109 -7.27494 9.79572 47.3495 2.4397 -3.4135 -14.9322
2.11 -7.27494 7.35372 47.3495 2.4397 -3.64939 -3.17008
2.111 -7.27494 -4.8563 -1.49058 2.4397 1.23461 4.15593
2.112 -7.27494 -4.8563 -13.437 2.4397 -1.20739 1.71393
2.113 -8.49565 -3.23676 6.099 2.4397 -1.20739 -10.0482
2.114 -8.49565 -0.794757 13.425 2.4397 -3.64939 4.60379
2.115 -8.49565 1.64725 18.309 2.4397 -1.20739 14.3718
2.116 -8.49565 -0.794757 18.309 2.4397 3.67661 7.0458
2.117 -8.49565 -3.23676 6.099 2.4397 -3.64939 -14.9322
2.118 -8.49565 -3.23676 -8.55301 2.4397 -3.4135 -14.9322
2.119 -8.49565 -4.8563 -11.2586 2.4397 -0.971494 2.16179
2.12 -8.49565 -4.8563 -11.2586 2.4397 -3.4135 14.3718
2.121 -8.49565 0.0277094 -6.37458 2.4397 1.47051 -0.28021
2.122 -8.49565 -2.41429 -3.93258 2.4397 -3.4135 -5.61208
2.123 -8.49565 -0.794757 -1.49058 2.4397 6.11862 16.3659
2.124 -8.49565 1.64725 5.83543 2.4397 3.67661 13.9239
2.125 -8.49565 6.53125 10.7194 2.4397 -1.20739 -12.4902
2.126 -8.49565 1.64725 10.7194 2.4397 -3.64939 -10.4961
2.127 -8.49565 11.4153 -6.11101 2.4397 -5.8555 35.902
2.128 -8.49565 4.08925 -6.11101 2.4397 -0.971494 26.134
2.129 -8.49565 12.2377 -11.2586 2.4397 6.11862 -5.61208
2.13 -8.49565 12.2377 -8.81659 2.4397 6.11862 -8.05408
2.131 -8.49565 0.0277094 -13.7006 2.4397 -3.64939 -3.17008
2.132 -8.49565 -0.794757 -13.7006 2.4397 -5.8555 4.15593
2.133 -8.49565 16.2993 -1.49058 2.4397 -0.971494 13.9239
2.134 -8.49565 13.8573 -1.49058 2.4397 -0.971494 9.03994
2.135 -8.49565 12.2377 -11.2586 2.4397 -5.8555 -8.05408
2.136 -8.49565 12.2377 -16.1426 2.4397 -3.64939 -5.61208
2.137 -8.49565 -2.41429 -8.55301 2.4397 -5.8555 -10.4961
2.138 -8.49565 -2.41429 -3.66901 2.4397 -5.8555 -10.4961
2.139 -8.49565 4.91171 -1.22701 2.4397 1.23461 -3.17008
2.14 -7.27494 2.46971 -1.22701 2.4397 -1.20739 -3.17008
2.141 -7.27494 -4.8563 -16.1426 2.4397 -3.64939 -14.9322
2.142 -7.27494 1.64725 -13.437 2.4397 -3.64939 -14.9322
2.143 -7.27494 6.53125 -13.7006 2.4397 3.67661 -3.17008
2.144 -7.27494 6.53125 0.951423 2.4397 3.67661 -3.17008
2.145 -7.27494 -0.794757 -13.7006 2.4397 -0.971494 7.0458
2.146 -6.05424 0.0277094 -13.437 2.4397 -5.8555 -2.72221
2.147 -6.05424 4.08925 -8.55301 2.4397 11.0026 -8.05408
2.148 -6.05424 1.64725 -8.55301 2.4397 6.11862 -10.0482
2.149 -6.05424 0.0277094 -13.7006 2.4397 -3.4135 -2.72221
2.15 -6.05424 7.35372 -15.879 2.4397 1.47051 -5.16421
2.151 -6.05424 12.2377 -1.22701 2.4397 3.91251 -2.72221
2.152 -6.05424 14.6797 -3.66901 2.4397 1.47051 16.8138
2.153 -4.83354 -0.794757 -13.437 2.4397 6.35451 41.2338
2.154 -4.83354 1.64725 -11.2586 2.4397 11.2385 58.3279
2.155 -4.83354 -2.41429 -3.93258 2.4397 18.5645 72.9799
2.156 -4.83354 -2.41429 -1.49058 2.4397 18.5645 48.5598
2.157 -4.83354 0.0277094 -8.81659 2.4397 15.8866 -0.728073
2.158 -3.61283 2.46971 -11.2586 2.4397 28.0966 -0.728073
2.159 -3.61283 4.91171 -16.1426 2.4397 42.7487 9.03994
2.16 -3.61283 0.0277094 -10.995 2.4397 40.3067 13.9239
2.161 -3.61283 -4.8563 -13.7006 2.4397 3.67661 -7.60622
2.162 -3.61283 -2.41429 -8.81659 2.4397 -0.971494 -5.16421
2.163 -3.61283 -4.8563 -3.93258 2.4397 11.2385 -12.9381
2.164 -2.39213 -3.23676 -6.37458 1.21899 25.8905 1.71393
2.165 -2.39213 -3.23676 -3.93258 1.21899 3.91251 13.9239
2.166 -2.39213 -0.794757 -3.93258 1.21899 -3.64939 13.9239
2.167 -2.39213 -4.8563 -1.49058 1.21899 3.91251 -2.72221
2.168 -2.39213 -2.41429 -3.93258 1.21899 6.35451 -5.16421
2.169 -2.39213 -2.41429 -3.66901 1.21899 13.6805 -12.9381
2.17 -2.39213 -2.41429 6.099 1.21899 21.0065 -14.9322
2.171 -1.17143 8.97325 10.983 1.21899 -0.971494 -12.4902
2.172 -1.17143 1.64725 6.099 1.21899 -3.64939 -14.9322
2.173 -1.17143 2.46971 -3.66901 1.21899 3.67661 18.8079
2.174 -1.17143 -3.23676 -10.995 1.21899 3.67661 23.692
2.175 -1.17143 -4.8563 -15.879 1.21899 1.47051 6.59794
2.176 -1.17143 -4.8563 -15.879 1.21899 6.11862 1.71393
2.177 0.0492757 0.0277094 -16.1426 1.21899 -1.20739 -3.17008
2.178 0.0492757 2.46971 -15.879 1.21899 -5.8555 -14.9322
2.179 0.0492757 0.0277094 -13.437 1.21899 -3.4135 -5.16421
2.18 0.0492757 -4.8563 -13.437 1.21899 -0.971494 9.4878
2.181 0.0492757 -3.23676 -16.1426 1.21899 1.47051 19.2558
2.182 1.26998 -4.8563 -1.49058 -0.00170898 3.91251 33.9078
2.183 1.26998 12.2377 13.1614 -0.00170898 3.91251 48.5598
2.184 1.26998 9.79572 13.1614 -0.00170898 8.79652 48.5598
2.185 1.26998 2.46971 -3.93258 -0.00170898 13.6805 26.5818
2.186 2.49068 6.53125 -11.2586 -0.00170898 13.6805 -5.16421
2.187 2.49068 26.0673 -15.879 -0.00170898 -3.64939 1.71393
2.188 2.49068 16.2993 -3.66901 -0.00170898 6.11862 18.8079
2.189 2.49068 -2.41429 10.983 -0.00170898 -3.4135 28.576
2.19 2.49068 -2.41429 18.309 -0.00170898 6.35451 13.9239
2.191 3.71139 -4.8563 23.193 -0.00170898 -3.64939 23.692
2.192 3.71139 -3.23676 18.309 -0.00170898 8.56062 33.46
2.193 3.71139 -3.23676 -3.66901 -0.00170898 20.7706 21.25
2.194 3.71139 -0.794757 -10.995 -0.00170898 20.7706 1.71393
2.195 3.71139 1.64725 -13.7006 -0.00170898 13.4446 -12.9381
2.196 3.71139 1.64725 -3.93258 -0.00170898 6.11862 -14.9322
2.197 4.93209 -3.23676 8.27743 -0.00170898 1.23461 18.8079
2.198 4.93209 -4.8563 10.7194 -0.00170898 -5.8555 28.576
2.199 4.93209 -2.41429 3.39343 -0.00170898 1.47051 16.3659
2.2 4.93209 -4.8563 -3.93258 -0.00170898 3.91251 13.9239
2.201 4.93209 -3.23676 -8.81659 -0.00170898 -3.4135 -7.60622
2.202 6.15279 -4.8563 -8.81659 -0.00170898 -3.4135 -0.28021
2.203 6.15279 0.0277094 -6.37458 -0.00170898 -3.64939 7.0458
2.204 6.15279 -2.41429 -6.37458 -0.00170898 1.23461 -5.16421
2.205 6.15279 1.64725 -11.2586 -0.00170898 8.56062 -5.61208
2.206 6.15279 -0.794757 -11.2586 -0.00170898 13.4446 -3.17008
2.207 6.15279 -4.8563 -13.7006 -0.00170898 -3.64939 -0.28021
2.208 6.15279 -4.8563 -13.7006 -0.00170898 -3.4135 -0.28021
2.209 6.15279 -0.794757 -15.879 -0.00170898 -3.64939 -10.4961
2.21 6.15279 1.64725 -10.995 -0.00170898 1.23461 -10.4961
2.211 7.37349 -0.794757 5.83543 -0.00170898 -0.971494 -12.4902
2.212 7.37349 -3.23676 8.27743 -0.00170898 6.35451 -10.0482
2.213 7.37349 -0.794757 -13.437 -0.00170898 -3.64939 -0.728073
2.214 7.37349 1.64725 -8.55301 -0.00170898 6.11862 1.71393
2.215 7.37349 -0.794757 -6.11101 -0.00170898 -0.971494 -12.4902
2.216 7.37349 -3.23676 1.215 -0.00170898 -3.64939 -2.72221
2.217 7.37349 -3.23676 10.983 -0.00170898 6.11862 9.03994
2.218 7.37349 -4.8563 18.309 -0.00170898 6.11862 16.3659
2.219 7.37349 -2.41429 -1.22701 -0.00170898 -3.4135 18.8079
2.22 7.37349 -2.41429 -11.2586 -0.00170898 -3.4135 11.4819
2.221 7.37349 -0.794757 10.7194 -0.00170898 -3.64939 -5.61208
2.222 7.37349 1.64725 32.6975 1.21899 -5.8555 -14.9322
2.223 7.37349 -0.794757 52.2335 1.21899 -0.971494 -7.60622
2.224 7.37349 -0.794757 52.2335 1.21899 -0.971494 -0.28021
2.225 7.37349 1.64725 20.4874 1.21899 1.23461 4.60379
2.226 7.37349 1.64725 -1.49058 1.21899 1.23461 14.3718
2.227 7.37349 9.79572 -15.879 1.21899 -1.20739 26.5818
2.228 7.37349 9.79572 10.983 1.21899 -3.64939 29.0238
2.229 7.37349 0.0277094 37.845 1.21899 -3.64939 16.8138
2.23 7.37349 -2.41429 35.403 1.21899 -0.971494 11.9298
2.231 6.15279 -2.41429 -10.995 1.21899 1.23461 4.60379
2.232 6.15279 -4.8563 -16.1426 1.21899 3.67661 -10.4961
2.233 6.15279 -2.41429 -11.2586 1.21899 -0.971494 9.03994
2.234 6.15279 0.0277094 -6.37458 1.21899 -0.971494 6.59794
2.235 6.15279 -4.8563 -11.2586 1.21899 -5.8555 -8.05408
2.236 6.15279 -3.23676 -15.879 -0.00170898 -5.8555 -12.9381
2.237 6.15279 -0.794757 -1.49058 -0.00170898 -3.64939 -12.4902
2.238 6.15279 -3.23676 0.951423 -0.00170898 -1.20739 -14.9322
2.239 6.15279 0.0277094 -8.55301 -0.00170898 -3.64939 -5.61208
2.24 6.15279 0.0277094 10.983 -0.00170898 -3.64939 -5.61208
2.241 6.15279 -4.8563 -6.11101 -0.00170898 -0.971494 -0.728073
2.242 6.15279 -4.8563 -15.879 -0.00170898 -5.8555 -0.728073
2.243 6.15279 0.0277094 -8.81659 -0.00170898 -3.64939 -12.4902
2.244 6.15279 2.46971 -15.879 1.21899 1.23461 -2.72221
2.245 6.15279 2.46971 20.751 1.21899 3.67661 11.9298
2.246 6.15279 4.91171 18.309 1.21899 1.23461 14.3718
2.247 6.15279 -4.8563 -16.1426 1.21899 -1.20739 19.2558
2.248 6.15279 -4.8563 5.83543 1.21899 -5.8555 11.9298
2.249 6.15279 0.0277094 25.3714 1.21899 -3.4135 4.15593
2.25 6.15279 0.0277094 25.3714 1.21899 -3.64939 16.3659
2.251 6.15279 -3.23676 5.83543 1.21899 -1.20739 23.692
2.252 6.15279 -2.41429 -3.66901 1.21899 -5.8555 18.8079
2.253 6.15279 -3.23676 30.519 1.21899 3.91251 -3.17008
2.254 4.93209 -3.23676 28.077 1.21899 3.91251 -5.61208
2.255 4.93209 -0.794757 1.215 1.21899 1.23461 -3.17008
2.256 4.93209 6.53125 -16.1426 1.21899 1.23461 -8.05408
2.257 4.93209 11.4153 10.7194 1.21899 1.47051 26.5818
2.258 4.93209 8.97325 10.7194 1.21899 -0.971494 24.1398
2.259 4.93209 16.2993 -13.7006 1.21899 1.23461 4.60379
2.26 4.93209 11.4153 -13.437 1.21899 8.56062 -12.4902
2.261 4.93209 4.91171 -8.55301 1.21899 18.3286 -0.728073
2.262 4.93209 7.35372 -8.55301 1.21899 15.8866 -0.728073
2.263 4.93209 0.0277094 5.83543 1.21899 -3.4135 1.71393
2.264 4.93209 -4.8563 8.27743 1.21899 -0.971494 1.71393
2.265 4.93209 1.64725 -15.879 1.21899 -3.4135 -10.4961
2.266 3.71139 -0.794757 -8.55301 1.21899 -0.971494 -10.4961
2.267 3.71139 -4.8563 -3.66901 1.21899 -5.8555 -0.728073
2.268 3.71139 -3.23676 -13.437 1.21899 6.11862 9.03994
2.269 3.71139 -4.8563 0.951423 -0.00170898 18.3286 -12.4902
2.27 3.71139 -2.41429 -3.93258 -0.00170898 8.56062 -10.0482
2.271 3.71139 2.46971 8.541 -0.00170898 8.79652 -5.16421
2.272 2.49068 2.46971 18.309 -0.00170898 11.2385 -0.28021
2.273 2.49068 -2.41429 28.077 -0.00170898 8.79652 7.0458
2.274 2.49068 -3.23676 28.077 -0.00170898 1.47051 -0.28021
2.275 2.49068 -2.41429 -8.55301 -0.00170898 -5.8555 -0.728073
2.276 2.49068 -2.41429 -8.81659 -0.00170898 -5.8555 -0.728073
2.277 2.49068 -2.41429 5.83543 -0.00170898 -3.4135 -8.05408
2.278 1.26998 0.0277094 3.39343 -0.00170898 -0.971494 -14.9322
2.279 1.26998 -2.41429 -8.81659 -0.00170898 -0.971494 -10.0482
2.28 1.26998 -4.8563 -13.7006 -0.00170898 -0.971494 -5.16421
2.281 1.26998 0.0277094 -3.93258 -0.00170898 3.91251 -2.72221
2.282 0.0492757 0.0277094 0.951423 -0.00170898 -0.971494 -2.72221
2.283 0.0492757 1.64725 5.83543 -0.00170898 1.47051 4.60379
2.284 0.0492757 4.08925 8.27743 -0.00170898 3.91251 11.9298
2.285 0.0492757 0.0277094 0.951423 -0.00170898 6.35451 -12.4902
2.286 0.0492757 4.91171 0.951423 -0.00170898 8.79652 -12.4902
2.287 0.0492757 12.2377 47.3495 -0.00170898 6.35451 4.60379
2.288 -1.17143 7.35372 20.4874 -0.00170898 6.35451 31.4658
2.289 -1.17143 -3.23676 0.951423 -0.00170898 21.0065 55.8858
2.29 -1.17143 -0.794757 -1.22701 -0.00170898 21.0065 51.0018
2.291 -1.17143 4.08925 40.287 -0.00170898 1.23461 13.9239
2.292 -1.17143 6.53125 52.4971 -0.00170898 28.0966 35.902
2.293 -2.39213 -0.794757 40.287 -0.00170898 47.6327 52.996
2.294 -2.39213 -3.23676 32.961 -0.00170898 45.1907 35.902
2.295 -2.39213 18.7413 72.0331 -0.00170898 28.0966 11.4819
2.296 -2.39213 18.7413 74.4751 -0.00170898 18.3286 11.4819
2.297 -2.39213 0.0277094 8.541 -0.00170898 8.56062 18.8079
2.298 -3.61283 -2.41429 3.657 -0.00170898 -3.4135 13.9239
2.299 -3.61283 8.97325 23.193 -0.00170898 11.2385 -3.17008
2.3 -3.61283 8.97325 23.193 -0.00170898 11.2385 -12.9381
2.301 -3.61283 -4.8563 -3.66901 -0.00170898 16.1225 -2.72221
2.302 -3.61283 -4.8563 -8.55301 -0.00170898 11.2385 -2.72221
2.303 -4.83354 -2.41429 -15.879 -0.00170898 -1.20739 -12.4902
2.304 -4.83354 -2.41429 -11.2586 -1.22241 6.11862 -8.05408
2.305 -4.83354 -3.23676 -6.37458 -1.22241 15.8866 -0.728073
2.306 -4.83354 -0.794757 3.39343 -1.22241 15.8866 13.9239
2.307 -4.83354 0.0277094 18.0454 -1.22241 -5.8555 28.576
2.308 -4.83354 12.2377 32.6975 -1.22241 1.47051 26.134
2.309 -4.83354 -2.41429 -13.7006 -1.22241 -5.8555 -3.17008
2.31 -4.83354 11.4153 -10.995 -1.22241 -3.64939 -12.4902
2.311 -4.83354 -3.23676 13.1614 -1.22241 -1.20739 -0.28021
2.312 -4.83354 0.0277094 15.6034 -1.22241 -3.64939 9.4878
2.313 -6.05424 -3.23676 8.27743 -1.22241 -1.20739 16.8138
2.314 -6.05424 -0.794757 -11.2586 -1.22241 -1.20739 19.2558
2.315 -6.05424 1.64725 -3.66901 -1.22241 -3.4135 4.60379
2.316 -6.05424 11.4153 13.425 -1.22241 3.91251 -5.16421
2.317 -6.05424 21.1833 -8.81659 -1.22241 18.5645 -12.4902
2.318 -6.05424 18.7413 -6.37458 -1.22241 18.5645 -12.9381
2.319 -6.05424 8.97325 -6.11101 -1.22241 6.35451 -10.4961
2.32 -6.05424 8.97325 -3.66901 -1.22241 3.91251 -8.05408
2.321 -6.05424 17.1217 -13.437 -1.22241 -3.64939 -0.728073
2.322 -6.05424 17.1217 -11.2586 -0.00170898 -1.20739 1.71393
2.323 -6.05424 -2.41429 -1.49058 -0.00170898 6.11862 11.4819
2.324 -7.27494 -2.41429 0.951423 -0.00170898 6.11862 9.03994
2.325 -7.27494 -4.8563 -6.37458 -0.00170898 -5.8555 -7.60622
2.326 -7.27494 -3.23676 -13.7006 -0.00170898 -3.64939 9.4878
2.327 -7.27494 9.79572 -6.37458 -0.00170898 -5.8555 24.1398
2.328 -7.27494 9.79572 -6.37458 -0.00170898 -0.971494 21.6978
2.329 -7.27494 2.46971 -15.879 -0.00170898 6.35451 16.8138
2.33 -7.27494 -4.8563 -11.2586 -0.00170898 11.2385 11.9298
2.331 -7.27494 4.08925 -6.37458 -0.00170898 -0.971494 -0.28021
2.332 -7.27494 -3.23676 -1.49058 -0.00170898 -3.4135 -14.9322
2.333 -7.27494 1.64725 8.27743 -0.00170898 -0.971494 -5.61208
2.334 -7.27494 -4.8563 8.27743 -0.00170898 1.47051 -10.4961
2.335 -7.27494 -3.23676 13.1614 -0.00170898 6.35451 -7.60622
2.336 -8.49565 -3.23676 13.1614 -0.00170898 6.35451 -7.60622
2.337 -8.49565 7.35372 -13.7006 -0.00170898 -0.971494 -14.9322
2.338 -8.49565 12.2377 -10.995 -0.00170898 -1.20739 -8.05408
2.339 -8.49565 7.35372 -3.66901 -0.00170898 -0.971494 -3.17008
2.34 -8.49565 -4.8563 -3.66901 -0.00170898 1.47051 -0.728073
2.341 -8.49565 11.4153 -10.995 -0.00170898 3.67661 11.4819
2.342 -8.49565 11.4153 -10.995 -0.00170898 3.67661 11.4819
2.343 -8.49565 -0.794757 -13.437 -0.00170898 6.11862 -14.9322
2.344 -8.49565 -0.794757 -13.437 -0.00170898 6.11862 -10.0482
2.345 -8.49565 18.7413 -13.437 -0.00170898 1.23461 -10.4961
2.346 -7.27494 16.2993 0.951423 -0.00170898 1.23461 -10.4961
2.347 -7.27494 -0.794757 22.9294 -0.00170898 -1.20739 -12.4902
2.348 -7.27494 1.64725 22.9294 -0.00170898 -3.4135 -14.9322
2.349 -7.27494 18.7413 15.6034 -0.00170898 1.23461 -5.61208
2.35 -7.27494 4.08925 10.7194 1.21899 1.23461 -8.05408
2.351 -7.27494 -4.8563 0.951423 1.21899 -3.64939 7.0458
2.352 -7.27494 0.0277094 -13.437 1.21899 -0.971494 11.9298
2.353 -7.27494 2.46971 10.983 1.21899 6.35451 -12.9381
2.354 -6.05424 12.2377 20.751 1.21899 11.2385 -3.17008
2.355 -6.05424 19.5637 10.983 1.21899 13.6805 9.03994
2.356 -6.05424 4.91171 6.099 1.21899 8.79652 43.228
2.357 -6.05424 -0.794757 1.215 1.21899 32.9806 72.532
2.358 -6.05424 -3.23676 -6.11101 1.21899 32.9806 70.09
2.359 -6.05424 0.0277094 -15.879 1.21899 -3.4135 -10.4961
2.36 -6.05424 0.0277094 -15.879 1.21899 -0.971494 -14.9322
2.361 -4.83354 4.91171 -3.93258 1.21899 -1.20739 31.4658
2.362 -4.83354 2.46971 5.83543 1.21899 -3.4135 41.2338
2.363 -4.83354 4.91171 15.6034 1.21899 -1.20739 31.4658
2.364 -3.61283 4.91171 18.0454 1.21899 1.23461 26.5818
2.365 -3.61283 7.35372 13.1614 2.4397 1.47051 33.9078
2.366 -3.61283 7.35372 3.39343 2.4397 8.79652 33.9078
2.367 -3.61283 0.0277094 -6.37458 2.4397 1.47051 26.5818
2.368 -3.61283 -4.8563 -16.1426 2.4397 -1.20739 -14.9322
2.369 -2.39213 1.64725 -10.995 2.4397 8.56062 23.692
2.37 -2.39213 4.08925 -1.22701 2.4397 6.11862 18.8079
2.371 -2.39213 6.53125 8.541 2.4397 1.47051 -12.4902
2.372 -2.39213 4.08925 15.867 2.4397 -0.971494 -10.0482
2.373 -2.39213 -2.41429 -8.55301 2.4397 6.35451 1.71393
2.374 -2.39213 -2.41429 -16.1426 2.4397 8.79652 4.15593
2.375 -2.39213 -4.8563 -8.81659 1.21899 3.67661 23.692
2.376 -1.17143 -4.8563 0.951423 1.21899 6.11862 28.576
2.377 -1.17143 -4.8563 10.7194 1.21899 -1.20739 -10.4961
2.378 -1.17143 -4.8563 10.7194 1.21899 1.23461 4.60379
2.379 -1.17143 -4.8563 5.83543 1.21899 6.11862 26.5818
2.38 -1.17143 -3.23676 -3.93258 1.21899 1.23461 31.4658
2.381 -1.17143 -0.794757 -8.81659 1.21899 6.11862 36.3498
2.382 -1.17143 -0.794757 -13.7006 1.21899 6.11862 36.3498
2.383 -1.17143 1.64725 -15.879 1.21899 3.91251 -14.9322
2.384 0.0492757 4.08925 -15.879 1.21899 3.91251 23.692
2.385 0.0492757 -0.794757 -15.879 1.21899 -5.8555 57.88
2.386 0.0492757 -3.23676 -15.879 1.21899 -3.4135 67.648
2.387 0.0492757 -2.41429 -1.22701 1.21899 6.35451 45.67
2.388 0.0492757 -2.41429 3.657 1.21899 8.79652 13.9239
2.389 0.0492757 -0.794757 -10.995 1.21899 1.47051 -12.9381
2.39 0.0492757 -3.23676 -15.879 1.21899 -3.4135 -10.0482
2.391 0.0492757 1.64725 -13.7006 1.21899 -3.64939 9.03994
2.392 1.26998 1.64725 -6.37458 2.4397 -1.20739 13.9239
2.393 1.26998 0.0277094 5.83543 2.4397 -5.8555 -12.9381
2.394 1.26998 0.0277094 10.7194 2.4397 -5.8555 -12.9381
2.395 1.26998 0.0277094 -3.93258 2.4397 1.23461 -3.17008
2.396 1.26998 -2.41429 -15.879 2.4397 -1.20739 -8.05408
2.397 2.49068 -2.41429 -3.66901 2.4397 1.23461 -3.17008
2.398 2.49068 0.0277094 -1.22701 2.4397 3.67661 -3.17008
2.399 2.49068 2.46971 6.099 2.4397 -3.64939 -2.72221
2.4 2.49068 2.46971 18.309 2.4397 -5.8555 7.0458
2.401 2.49068 -4.8563 32.961 2.4397 -1.20739 -7.60622
2.402 2.49068 -4.8563 28.077 2.4397 -3.64939 -12.4902
2.403 2.49068 -2.41429 -8.55301 2.4397 -3.4135 9.4878
2.404 3.71139 -2.41429 -16.1426 2.4397 1.47051 14.3718
2.405 3.71139 -4.8563 -6.37458 2.4397 3.67661 -2.72221
2.406 3.71139 -3.23676 -3.93258 2.4397 1.23461 -0.28021
2.407 3.71139 -4.8563 0.951423 2.4397 1.47051 26.5818
2.408 3.71139 -2.41429 13.1614 2.4397 -3.4135 29.0238
2.409 3.71139 0.0277094 25.3714 2.4397 1.23461 7.0458
2.41 3.71139 0.0277094 25.3714 2.4397 1.23461 -12.4902
2.411 3.71139 -2.41429 10.7194 2.4397 -3.64939 -0.728073
2.412 3.71139 0.0277094 -3.93258 2.4397 -5.8555 6.59794
2.413 3.71139 -2.41429 -13.7006 2.4397 1.47051 11.4819
2.414 3.71139 -4.8563 -8.55301 1.21899 3.91251 4.15593
2.415 4.93209 -3.23676 -1.22701 1.21899 -5.8555 -0.728073
2.416 4.93209 -4.8563 3.657 1.21899 -5.8555 -3.17008
2.417 4.93209 -3.23676 8.541 1.21899 -0.971494 -8.05408
2.418 4.93209 -3.23676 8.541 1.21899 -0.971494 -10.4961
2.419 4.93209 -3.23676 1.215 1.21899 -5.8555 18.8079
2.42 4.93209 -3.23676 6.099 1.21899 -5.8555 18.8079
2.421 4.93209 -4.8563 3.657 1.21899 -0.971494 -12.4902
2.422 4.93209 -4.8563 -6.11101 1.21899 -3.4135 -2.72221
2.423 4.93209 8.97325 -13.437 1.21899 6.11862 7.0458
2.424 6.15279 8.97325 0.951423 1.21899 6.11862 2.16179
2.425 6.15279 6.53125 25.3714 1.21899 1.23461 -5.16421
2.426 6.15279 -0.794757 27.8134 1.21899 1.23461 -8.05408
2.427 6.15279 -2.41429 30.2555 1.21899 6.11862 6.59794
2.428 6.15279 7.35372 27.8134 -0.00170898 3.67661 4.15593
2.429 6.15279 12.2377 13.1614 -0.00170898 -5.8555 -10.0482
2.43 6.15279 7.35372 -3.93258 -0.00170898 -5.8555 -10.0482
2.431 6.15279 0.0277094 -13.437 -0.00170898 6.11862 -8.05408
2.432 6.15279 -2.41429 -16.1426 -0.00170898 -1.20739 -12.9381
2.433 6.15279 -2.41429 -11.2586 -0.00170898 -5.8555 -2.72221
2.434 6.15279 0.0277094 -11.2586 -0.00170898 -5.8555 -2.72221
2.435 6.15279 4.91171 -8.55301 -0.00170898 -1.20739 1.71393
2.436 6.15279 7.35372 6.099 -0.00170898 -3.64939 1.71393
2.437 6.15279 -2.41429 23.193 -0.00170898 -3.4135 -12.4902
2.438 6.15279 4.08925 35.403 -0.00170898 -3.4135 -12.4902
2.439 6.15279 0.0277094 15.867 -0.00170898 -3.64939 -10.4961
2.44 6.15279 0.0277094 15.867 -0.00170898 -3.64939 -12.4902
2.441 6.15279 2.46971 -11.2586 -0.00170898 -5.8555 -2.72221
2.442 6.15279 4.91171 0.951423 -1.22241 -5.8555 -5.16421
2.443 6.15279 -4.8563 10.7194 -1.22241 1.23461 -3.17008
2.444 6.15279 -2.41429 13.1614 -1.22241 1.23461 -12.9381
2.445 6.15279 -4.8563 15.6034 -1.22241 -3.64939 -0.28021
2.446 6.15279 -4.8563 27.8134 -1.22241 -3.64939 -5.16421
2.447 6.15279 -2.41429 40.0235 -1.22241 -1.20739 -3.17008
2.448 6.15279 -2.41429 40.0235 -2.44312 -1.20739 4.15593
2.449 6.15279 6.53125 10.983 -2.44312 -5.8555 -8.05408
2.45 6.15279 6.53125 25.635 -2.44312 -3.4135 -12.4902
2.451 6.15279 11.4153 10.983 -2.44312 -0.971494 -2.72221
2.452 6.15279 11.4153 -1.22701 -2.44312 -0.971494 -2.72221
2.453 6.15279 4.08925 10.983 -3.66382 -5.8555 -7.60622
2.454 6.15279 -0.794757 10.983 -3.66382 -3.64939 -12.9381
2.455 6.15279 0.0277094 -3.93258 -3.66382 -5.8555 -5.61208
2.456 6.15279 9.79572 8.27743 -3.66382 -3.4135 4.15593
2.457 6.15279 17.1217 18.0454 -3.66382 -0.971494 11.4819
2.458 6.15279 4.91171 10.7194 -3.66382 -3.4135 4.15593
2.459 6.15279 9.79572 18.0454 -3.66382 -1.20739 -3.17008
2.46 6.15279 7.35372 15.6034 -3.66382 -1.20739 -14.9322
2.461 6.15279 0.0277094 -6.11101 -3.66382 -3.4135 -5.16421
2.462 6.15279 -2.41429 -6.11101 -3.66382 -3.4135 -0.28021
2.463 6.15279 -3.23676 3.657 -3.66382 3.67661 2.16179
2.464 6.15279 1.64725 6.099 -3.66382 3.67661 -5.16421
2.465 6.15279 6.53125 -13.7006 -3.66382 6.11862 -10.4961
2.466 6.15279 -3.23676 -11.2586 -3.66382 3.67661 -5.61208
2.467 6.15279 0.0277094 28.077 -3.66382 -5.8555 -0.728073
2.468 6.15279 -4.8563 28.077 -3.66382 1.47051 11.4819
2.469 6.15279 6.53125 -13.437 -3.66382 -3.64939 23.692
2.47 6.15279 4.08925 -11.2586 -3.66382 -3.64939 23.692
2.471 6.15279 0.0277094 -3.93258 -3.66382 -3.64939 4.15593
2.472 6.15279 2.46971 -1.49058 -3.66382 -1.20739 -3.17008
2.473 6.15279 4.91171 -16.1426 -3.66382 -5.8555 -10.4961
2.474 6.15279 2.46971 -8.55301 -3.66382 -5.8555 -14.9322
2.475 6.15279 4.08925 -1.22701 -2.44312 6.11862 -10.0482
2.476 6.15279 8.97325 -3.66901 -2.44312 8.56062 4.60379
2.477 6.15279 1.64725 -15.879 -2.44312 -1.20739 19.2558
2.478 6.15279 -3.23676 -13.7006 -2.44312 -1.20739 19.2558
2.479 6.15279 -4.8563 -10.995 -2.44312 1.23461 4.60379
2.48 6.15279 -3.23676 -15.879 -2.44312 3.67661 2.16179
2.481 6.15279 -0.794757 -8.81659 -2.44312 -3.64939 -2.72221
2.482 6.15279 -3.23676 -13.7006 -2.44312 -3.4135 -14.9322
2.483 6.15279 -4.8563 -8.55301 -2.44312 1.47051 -5.61208
2.484 6.15279 -4.8563 23.193 -2.44312 6.35451 6.59794
2.485 6.15279 -2.41429 -16.1426 -2.44312 -3.4135 16.3659
2.486 4.93209 2.46971 5.83543 -2.44312 -5.8555 9.03994
2.487 4.93209 -3.23676 20.4874 -2.44312 3.91251 48.5598
2.488 4.93209 -3.23676 18.0454 -2.44312 6.35451 55.8858
2.489 4.93209 -0.794757 -13.7006 -2.44312 1.47051 29.0238
2.49 4.93209 1.64725 -10.995 -2.44312 -5.8555 -2.72221
2.491 4.93209 2.46971 10.7194 -2.44312 -1.20739 -3.17008
2.492 4.93209 -2.41429 5.83543 -2.44312 -1.20739 18.8079
2.493 4.93209 4.91171 6.099 -2.44312 3.67661 43.228
2.494 3.71139 0.0277094 -1.22701 -2.44312 -1.20739 35.902
2.495 3.71139 -3.23676 -8.81659 -2.44312 3.67661 -7.60622
2.496 3.71139 1.64725 -13.7006 -2.44312 6.11862 11.9298
2.497 3.71139 6.53125 15.867 -2.44312 6.11862 29.0238
2.498 3.71139 -0.794757 3.657 -1.22241 11.0026 11.9298
2.499 3.71139 2.46971 -16.1426 -1.22241 18.3286 11.4819
2.5 2.49068 2.46971 -3.93258 -1.22241 25.6546 16.3659
2.501 2.49068 -2.41429 8.27743 -1.22241 32.9806 -5.61208
2.502 2.49068 -4.8563 10.7194 -1.22241 20.7706 -14.9322
2.503 2.49068 -3.23676 10.983 -1.22241 1.47051 -5.16421
2.504 2.49068 -0.794757 32.961 -1.22241 11.2385 11.9298
2.505 1.26998 4.08925 -10.995 -1.22241 18.5645 26.5818
2.506 1.26998 6.53125 -1.49058 -1.22241 38.1005 36.3498
2.507 1.26998 2.46971 20.4874 -1.22241 -0.971494 -5.16421
2.508 1.26998 0.0277094 25.3714 -1.22241 -5.8555 -7.60622
2.509 0.0492757 4.91171 27.8134 -1.22241 21.0065 4.60379
2.51 0.0492757 4.91171 27.8134 -1.22241 -1.20739 7.0458
2.511 0.0492757 -0.794757 -11.2586 -1.22241 -0.971494 -5.16421
2.512 0.0492757 -0.794757 -10.995 -1.22241 -3.4135 -3.17008
2.513 0.0492757 -3.23676 1.215 -1.22241 6.11862 13.9239
2.514 0.0492757 -4.8563 30.519 -1.22241 -3.64939 9.03994
2.515 -1.17143 -0.794757 59.8231 -1.22241 -3.4135 -0.728073
2.516 -1.17143 6.53125 118.431 -1.22241 -1.20739 -8.05408
2.517 -1.17143 2.46971 42.729 -1.22241 -3.64939 -7.60622
2.518 -2.39213 9.79572 23.193 -1.22241 6.35451 -12.4902
2.519 -2.39213 -4.8563 10.983 -1.22241 23.4485 23.692
2.52 -2.39213 -3.23676 23.193 -0.00170898 18.5645 38.344
2.521 -2.39213 4.08925 13.425 -0.00170898 -0.971494 23.692
2.522 -2.39213 4.08925 -16.1426 -0.00170898 -5.8555 1.71393
2.523 -3.61283 -3.23676 13.1614 -0.00170898 1.23461 -10.0482
2.524 -3.61283 -4.8563 20.4874 -0.00170898 1.23461 -5.16421
2.525 -3.61283 -3.23676 -13.7006 -0.00170898 -3.64939 2.16179
2.526 -3.61283 -3.23676 -1.22701 -0.00170898 -3.64939 11.9298
2.527 -4.83354 -3.23676 13.425 1.21899 -5.8555 16.8138
2.528 -4.83354 1.64725 15.867 1.21899 -5.8555 11.9298
2.529 -4.83354 4.08925 -1.22701 1.21899 3.67661 -2.72221
2.53 -4.83354 6.53125 -13.437 1.21899 3.67661 -5.16421
2.531 -6.05424 -4.8563 -8.81659 2.4397 -3.64939 -14.9322
2.532 -6.05424 -4.8563 -1.49058 2.4397 -3.4135 -5.61208
2.533 -6.05424 4.08925 -16.1426 2.4397 1.47051 -0.728073
2.534 -6.05424 4.08925 -15.879 2.4397 1.47051 -8.05408
2.535 -6.05424 -0.794757 -13.437 2.4397 3.91251 -7.60622
2.536 -6.05424 -3.23676 -10.995 2.4397 3.91251 -2.72221
2.537 -7.27494 4.91171 -13.7006 2.4397 -3.64939 -0.28021
2.538 -7.27494 17.1217 -11.2586 2.4397 -1.20739 -5.16421
2.539 -7.27494 0.0277094 -11.2586 2.4397 1.23461 9.03994
2.54 -7.27494 -3.23676 -11.2586 2.4397 -3.64939 4.15593
2.541 -7.27494 1.64725 -13.437 2.4397 -3.4135 -8.05408
2.542 -8.49565 1.64725 -13.437 2.4397 -0.971494 -12.9381
2.543 -8.49565 -2.41429 -8.81659 3.6604 -3.64939 -12.4902
2.544 -8.49565 0.0277094 -6.37458 3.6604 -1.20739 -2.72221
2.545 -8.49565 -2.41429 -13.7006 3.6604 3.67661 9.4878
2.546 -8.49565 -4.8563 -16.1426 3.6604 1.23461 4.60379
2.547 -8.49565 -3.23676 -11.2586 3.6604 -3.4135 7.0458
2.548 -8.49565 1.64725 0.951423 3.6604 8.79652 7.0458
2.549 -8.49565 4.08925 10.7194 3.6604 -3.64939 -14.9322
2.55 -8.49565 1.64725 5.83543 2.4397 -1.20739 -12.4902
2.551 -8.49565 -3.23676 -13.437 2.4397 -0.971494 14.3718
2.552 -9.71635 -4.8563 -8.55301 2.4397 3.91251 14.3718
2.553 -9.71635 0.0277094 -13.7006 2.4397 6.35451 -8.05408
2.554 -9.71635 0.0277094 -3.93258 2.4397 1.47051 11.4819
2.555 -9.71635 -0.794757 -10.995 3.6604 -3.64939 31.018
2.556 -9.71635 -3.23676 -16.1426 3.6604 6.11862 35.902
2.557 -9.71635 2.46971 13.1614 3.6604 13.4446 16.3659
2.558 -9.71635 4.91171 13.1614 3.6604 13.4446 9.03994
2.559 -9.71635 4.91171 -13.437 3.6604 13.4446 4.15593
2.56 -9.71635 4.91171 6.099 3.6604 8.56062 -3.17008
2.561 -9.71635 -2.41429 23.193 3.6604 1.23461 -10.4961
2.562 -9.71635 -3.23676 18.309 3.6604 -1.20739 -12.4902
2.563 -9.71635 9.79572 -16.1426 3.6604 1.23461 -5.16421
2.564 -9.71635 12.2377 -6.37458 3.6604 6.11862 -2.72221
2.565 -9.71635 -0.794757 -13.7006 3.6604 8.56062 -12.4902
2.566 -8.49565 -0.794757 -15.879 3.6604 6.11862 -12.4902
2.567 -8.49565 8.97325 -13.437 2.4397 3.91251 14.3718
2.568 -8.49565 8.97325 3.657 2.4397 8.79652 26.5818
2.569 -8.49565 4.08925 20.751 2.4397 -3.64939 -7.60622
2.57 -8.49565 4.08925 23.193 2.4397 -3.64939 -5.16421
2.571 -8.49565 8.97325 3.657 2.4397 3.91251 43.6758
2.572 -8.49565 4.08925 -3.66901 2.4397 3.91251 53.4438
2.573 -8.49565 0.0277094 -10.995 2.4397 -3.64939 14.3718
2.574 -7.27494 4.91171 -6.37458 2.4397 1.23461 -5.16421
2.575 -7.27494 12.2377 13.1614 2.4397 8.56062 -10.4961
2.576 -7.27494 19.5637 18.0454 2.4397 6.11862 -5.61208
2.577 -7.27494 -0.794757 10.7194 2.4397 -5.8555 4.15593
2.578 -7.27494 13.8573 8.27743 2.4397 -5.8555 33.46
2.579 -7.27494 -4.8563 10.7194 2.4397 6.11862 9.03994
2.58 -7.27494 -2.41429 10.7194 2.4397 -1.20739 -8.05408
2.581 -7.27494 8.97325 -15.879 2.4397 -0.971494 -10.0482
2.582 -6.05424 11.4153 -6.11101 2.4397 6.35451 4.60379
2.583 -6.05424 4.08925 1.215 2.4397 11.2385 16.8138
2.584 -6.05424 0.0277094 6.099 2.4397 8.79652 9.4878
2.585 -6.05424 17.1217 -3.66901 2.4397 3.91251 -2.72221
2.586 -6.05424 17.1217 -8.55301 2.4397 -0.971494 -5.61208
2.587 -4.83354 -2.41429 -10.995 2.4397 -5.8555 18.8079
2.588 -4.83354 -2.41429 -15.879 2.4397 -5.8555 26.134
2.589 -4.83354 -2.41429 -13.7006 2.4397 -3.64939 16.3659
2.59 -4.83354 -3.23676 -16.1426 2.4397 3.67661 6.59794
2.591 -4.83354 -0.794757 -11.2586 2.4397 8.56062 -3.17008
2.592 -3.61283 -0.794757 -1.49058 2.4397 3.67661 -14.9322
2.593 -3.61283 7.35372 8.27743 2.4397 -3.4135 -2.72221
2.594 -3.61283 24.4477 8.27743 2.4397 -0.971494 -2.72221
2.595 -3.61283 9.79572 5.83543 2.4397 -3.64939 -3.17008
2.596 -2.39213 -0.794757 3.39343 1.21899 -3.64939 -3.17008
2.597 -2.39213 18.7413 -1.49058 1.21899 3.91251 -10.4961
2.598 -2.39213 28.5093 -13.7006 1.21899 6.35451 -12.4902
2.599 -2.39213 13.8573 -8.55301 1.21899 -3.4135 -0.728073
2.6 -2.39213 13.8573 -1.22701 1.21899 1.47051 -8.05408
2.601 -1.17143 6.53125 8.541 -0.00170898 3.67661 -5.16421
2.602 -1.17143 4.91171 6.099 -0.00170898 -0.971494 11.9298
2.603 -1.17143 26.8897 -3.66901 -0.00170898 6.35451 24.1398
2.604 -1.17143 26.8897 -8.55301 -0.00170898 1.47051 16.8138
2.605 0.0492757 0.0277094 -13.437 -0.00170898 8.56062 -2.72221
2.606 0.0492757 -2.41429 -3.93258 -0.00170898 13.4446 -8.05408
2.607 0.0492757 -2.41429 13.1614 -0.00170898 20.7706 13.9239
2.608 0.0492757 -3.23676 15.6034 -0.00170898 35.4226 26.134
2.609 0.0492757 1.64725 10.7194 -0.00170898 47.6327 38.344
2.61 1.26998 6.53125 15.6034 -0.00170898 40.3067 31.018
2.611 1.26998 -3.23676 20.4874 -0.00170898 1.23461 -3.17008
2.612 1.26998 -2.41429 13.1614 -0.00170898 6.35451 1.71393
2.613 1.26998 0.0277094 3.657 -0.00170898 23.4485 -5.61208
2.614 2.49068 2.46971 18.309 -0.00170898 21.0065 -14.9322
2.615 2.49068 -2.41429 32.961 -0.00170898 6.35451 -7.60622
2.616 2.49068 -3.23676 28.077 -0.00170898 3.91251 -7.60622
2.617 2.49068 -0.794757 15.867 -0.00170898 -0.971494 -12.9381
2.618 3.71139 -3.23676 3.657 -0.00170898 -3.64939 -3.17008
2.619 3.71139 -4.8563 -6.11101 -0.00170898 1.47051 6.59794
2.62 3.71139 -3.23676 -11.2586 -1.22241 3.91251 -12.9381
2.621 3.71139 1.64725 8.27743 -1.22241 1.47051 14.3718
2.622 4.93209 1.64725 27.8134 -1.22241 -0.971494 14.3718
2.623 4.93209 -0.794757 -6.37458 -1.22241 -3.4135 -7.60622
2.624 4.93209 -4.8563 -15.879 -1.22241 -3.4135 -12.4902
2.625 4.93209 0.0277094 -6.11101 -1.22241 3.91251 -14.9322
2.626 6.15279 0.0277094 -15.879 -1.22241 -0.971494 -14.9322
2.627 6.15279 0.0277094 -11.2586 -1.22241 -0.971494 -7.60622
2.628 6.15279 0.0277094 -11.2586 -1.22241 -0.971494 4.60379
2.629 6.15279 -2.41429 -6.11101 -1.22241 -3.64939 -7.60622
2.63 6.15279 -3.23676 -13.437 -1.22241 -1.20739 -14.9322
2.631 7.37349 -0.794757 -8.81659 -1.22241 1.23461 -8.05408
2.632 7.37349 -2.41429 -6.37458 -1.22241 1.23461 -3.17008
2.633 7.37349 2.46971 -13.7006 -1.22241 1.23461 13.9239
2.634 7.37349 0.0277094 -3.66901 -1.22241 -1.20739 26.134
2.635 8.5942 -4.8563 15.867 -1.22241 -1.20739 13.9239
2.636 8.5942 -4.8563 23.193 -1.22241 -3.64939 9.03994
2.637 8.5942 -4.8563 6.099 -1.22241 -5.8555 1.71393
2.638 8.5942 -2.41429 -6.11101 -1.22241 -5.8555 -3.17008
2.639 8.5942 0.0277094 -15.879 -1.22241 3.67661 -8.05408
2.64 8.5942 0.0277094 -15.879 -1.22241 3.67661 -12.4902
2.641 9.8149 -2.41429 -1.49058 -1.22241 6.35451 -2.72221
2.642 9.8149 -3.23676 0.951423 -1.22241 1.47051 -0.28021
2.643 9.8149 1.64725 5.83543 -1.22241 6.11862 4.60379
2.644 9.8149 1.64725 -1.49058 -1.22241 -1.20739 4.60379
2.645 9.8149 -0.794757 -13.437 -1.22241 -3.64939 -10.0482
2.646 9.8149 -0.794757 -16.1426 -1.22241 -1.20739 -12.9381
2.647 9.8149 11.4153 -1.49058 -1.22241 -5.8555 -8.05408
2.648 11.0356 16.2993 -1.49058 -1.22241 -3.4135 -8.05408
2.649 11.0356 11.4153 -6.11101 -1.22241 -0.971494 -14.9322
2.65 11.0356 -0.794757 3.657 -1.22241 -0.971494 -10.0482
2.651 11.0356 2.46971 8.541 -1.22241 -5.8555 -7.60622
2.652 11.0356 14.6797 10.983 -1.22241 -0.971494 -10.0482
2.653 11.0356 2.46971 13.425 -1.22241 -5.8555 1.71393
2.654 11.0356 -2.41429 23.193 -1.22241 -5.8555 6.59794
2.655 11.0356 -4.8563 30.519 -1.22241 -1.20739 11.4819
2.656 11.0356 -4.8563 30.519 -1.22241 -3.64939 1.71393
2.657 11.0356 2.46971 -1.22701 -1.22241 -0.971494 -7.60622
2.658 11.0356 4.91171 -13.7006 -0.00170898 -5.8555 -7.60622
2.659 11.0356 4.91171 5.83543 -0.00170898 -3.64939 -2.72221
2.66 11.0356 4.91171 22.9294 -0.00170898 -5.8555 9.4878
2.661 11.0356 4.08925 37.5815 -0.00170898 -3.64939 19.2558
2.662 11.0356 -0.794757 37.5815 -0.00170898 -1.20739 11.9298
2.663 11.0356 0.0277094 8.27743 -0.00170898 -0.971494 4.60379
2.664 11.0356 -0.794757 -6.37458 -0.00170898 3.91251 -2.72221
2.665 11.0356 1.64725 -16.1426 -0.00170898 -3.4135 -10.0482
2.666 11.0356 1.64725 -6.11101 -0.00170898 -3.4135 -5.61208
2.667 11.0356 -3.23676 6.099 -0.00170898 6.35451 4.15593
2.668 11.0356 -3.23676 3.657 -0.00170898 3.91251 1.71393
2.669 11.0356 1.64725 8.541 -0.00170898 -3.4135 -12.9381
2.67 11.0356 1.64725 10.983 -0.00170898 -0.971494 -7.60622
2.671 11.0356 -3.23676 -16.1426 -0.00170898 -0.971494 2.16179
2.672 11.0356 -3.23676 5.83543 -0.00170898 -3.64939 4.60379
2.673 11.0356 -0.794757 20.4874 -0.00170898 -1.20739 -10.0482
2.674 11.0356 -0.794757 27.8134 -0.00170898 1.23461 -10.0482
2.675 11.0356 0.0277094 32.6975 -0.00170898 -3.4135 -0.28021
2.676 9.8149 -4.8563 20.4874 -0.00170898 6.35451 4.60379
2.677 9.8149 0.0277094 -1.22701 -0.00170898 18.5645 11.9298
2.678 9.8149 2.46971 -13.437 -0.00170898 21.0065 19.2558
2.679 9.8149 0.0277094 -6.37458 -0.00170898 -1.20739 29.0238
2.68 9.8149 0.0277094 -3.93258 -0.00170898 3.67661 16.8138
2.681 9.8149 -2.41429 -8.81659 -0.00170898 -5.8555 1.71393
2.682 9.8149 -2.41429 -8.81659 -0.00170898 -0.971494 1.71393
2.683 8.5942 0.0277094 0.951423 -0.00170898 8.79652 11.9298
2.684 8.5942 7.35372 15.6034 -0.00170898 8.79652 11.9298
2.685 8.5942 -0.794757 -10.995 -0.00170898 -0.971494 -5.16421
2.686 8.5942 8.97325 6.099 -0.00170898 -5.8555 -3.17008
2.687 8.5942 -0.794757 5.83543 -0.00170898 -1.20739 21.25
2.688 8.5942 -4.8563 0.951423 -0.00170898 1.23461 43.228
2.689 8.5942 -2.41429 25.635 -0.00170898 6.11862 13.9239
2.69 7.37349 0.0277094 25.635 -0.00170898 8.56062 -12.9381
2.691 7.37349 -0.794757 35.403 -0.00170898 3.67661 4.60379
2.692 7.37349 1.64725 35.403 -0.00170898 -1.20739 19.2558
2.693 7.37349 4.08925 3.657 -0.00170898 -3.64939 -0.28021
2.694 7.37349 4.08925 -13.437 -0.00170898 -5.8555 -7.60622
2.695 6.15279 -3.23676 -6.37458 -0.00170898 -3.4135 2.16179
2.696 6.15279 -0.794757 -8.81659 1.21899 -3.4135 -7.60622
2.697 6.15279 4.08925 -10.995 1.21899 -5.8555 -3.17008
2.698 6.15279 -0.794757 -10.995 1.21899 -3.4135 -10.4961
2.699 6.15279 -2.41429 -13.7006 1.21899 -0.971494 -14.9322
2.7 4.93209 0.0277094 -11.2586 1.21899 -0.971494 -10.0482
2.701 4.93209 4.91171 -16.1426 1.21899 -5.8555 -5.61208
2.702 4.93209 4.91171 -13.7006 1.21899 -3.4135 1.71393
2.703 4.93209 1.64725 49.7915 1.21899 3.91251 9.03994
2.704 3.71139 8.97325 49.7915 1.21899 -0.971494 9.03994
2.705 3.71139 -2.41429 25.3714 1.21899 -3.64939 9.4878
2.706 3.71139 4.91171 -6.37458 1.21899 -5.8555 11.9298
2.707 2.49068 4.08925 8.541 1.21899 -5.8555 7.0458
2.708 2.49068 1.64725 13.425 1.21899 -3.4135 7.0458
2.709 2.49068 2.46971 25.635 1.21899 -0.971494 19.2558
2.71 1.26998 0.0277094 15.867 1.21899 -3.4135 19.2558
2.711 1.26998 2.46971 -1.22701 1.21899 -1.20739 -5.61208
2.712 0.0492757 -4.8563 10.983 1.21899 1.23461 9.03994
2.713 0.0492757 -0.794757 23.193 1.21899 -3.64939 -14.9322
2.714 0.0492757 -0.794757 18.309 1.21899 -1.20739 -12.4902
2.715 0.0492757 -4.8563 -15.879 1.21899 -3.64939 -8.05408
2.716 -1.17143 -2.41429 -3.93258 1.21899 -3.64939 -8.05408
2.717 -1.17143 0.0277094 10.7194 1.21899 -1.20739 -12.4902
2.718 -1.17143 4.91171 32.6975 1.21899 -1.20739 -12.4902
2.719 -2.39213 -4.8563 8.27743 1.21899 3.91251 -0.728073
2.72 -2.39213 0.0277094 3.39343 1.21899 3.91251 -5.61208
2.721 -2.39213 -3.23676 15.867 1.21899 -5.8555 18.8079
2.722 -2.39213 -0.794757 40.287 1.21899 -5.8555 23.692
2.723 -2.39213 4.08925 59.8231 1.21899 1.47051 -7.60622
2.724 -3.61283 1.64725 50.055 1.21899 1.47051 -2.72221
2.725 -3.61283 4.08925 -15.879 1.21899 -3.64939 -12.4902
2.726 -3.61283 6.53125 20.4874 1.21899 -3.4135 -10.0482
2.727 -3.61283 -4.8563 52.2335 2.4397 -3.64939 4.60379
2.728 -3.61283 -2.41429 47.3495 2.4397 -1.20739 9.4878
2.729 -4.83354 -4.8563 -3.66901 2.4397 3.67661 -5.16421
2.73 -4.83354 -4.8563 10.983 2.4397 3.67661 -5.16421
2.731 -4.83354 -4.8563 23.193 2.4397 -5.8555 11.9298
2.732 -4.83354 -4.8563 20.751 2.4397 -3.64939 4.60379
2.733 -6.05424 -0.794757 -6.11101 2.4397 -3.64939 -8.05408
2.734 -6.05424 11.4153 -10.995 2.4397 1.47051 13.9239
2.735 -6.05424 -0.794757 3.657 3.6604 8.79652 33.46
2.736 -6.05424 -3.23676 20.751 3.6604 -0.971494 48.112
2.737 -6.05424 6.53125 -1.22701 3.6604 6.11862 55.438
2.738 -6.05424 6.53125 -10.995 3.6604 6.11862 35.902
2.739 -6.05424 7.35372 -13.7006 3.6604 1.23461 -5.61208
2.74 -6.05424 4.91171 -15.879 3.6604 -3.64939 -12.4902
2.741 -7.27494 -2.41429 -13.437 3.6604 -3.4135 -5.16421
2.742 -7.27494 2.46971 3.657 3.6604 1.47051 -5.16421
2.743 -7.27494 -2.41429 18.309 3.6604 6.35451 2.16179
2.744 -7.27494 -0.794757 18.309 2.4397 3.91251 4.60379
2.745 -7.27494 6.53125 -11.2586 2.4397 -1.20739 -12.4902
2.746 -7.27494 1.64725 15.6034 2.4397 -3.64939 -14.9322
2.747 -7.27494 -3.23676 40.0235 2.4397 -1.20739 -0.28021
2.748 -8.49565 -3.23676 49.7915 2.4397 -1.20739 2.16179
2.749 -8.49565 -2.41429 59.5595 2.4397 -3.4135 4.60379
2.75 -8.49565 -2.41429 59.5595 1.21899 -1.20739 4.60379
2.751 -8.49565 -4.8563 13.1614 1.21899 25.6546 -5.61208
2.752 -8.49565 -0.794757 -13.437 1.21899 25.6546 -3.17008
2.753 -8.49565 6.53125 18.309 1.21899 6.11862 -12.9381
2.754 -8.49565 6.53125 15.867 -0.00170898 1.23461 -12.9381
2.755 -8.49565 -4.8563 3.657 -0.00170898 -3.4135 11.4819
2.756 -8.49565 -2.41429 15.867 -0.00170898 11.2385 11.4819
2.757 -8.49565 0.0277094 28.077 -0.00170898 21.0065 -0.28021
2.758 -8.49565 0.0277094 28.077 -0.00170898 13.6805 4.60379
2.759 -8.49565 -2.41429 1.215 -0.00170898 -0.971494 4.15593
2.76 -8.49565 0.0277094 -1.22701 -0.00170898 -3.4135 13.9239
2.761 -8.49565 2.46971 -10.995 -1.22241 -3.64939 -10.4961
2.762 -8.49565 2.46971 -8.81659 -1.22241 1.23461 -10.0482
2.763 -8.49565 -2.41429 5.83543 -1.22241 3.67661 2.16179
2.764 -8.49565 -4.8563 5.83543 -1.22241 3.67661 14.3718
2.765 -8.49565 -0.794757 0.951423 -1.22241 8.79652 38.7918
2.766 -8.49565 -0.794757 -11.2586 -1.22241 6.35451 36.3498
2.767 -8.49565 -4.8563 -13.437 -2.44312 11.2385 -2.72221
2.768 -8.49565 -3.23676 -6.11101 -2.44312 6.35451 -3.17008
2.769 -8.49565 4.08925 1.215 -2.44312 -5.8555 16.3659
2.77 -8.49565 1.64725 3.657 -2.44312 -5.8555 11.4819
2.771 -8.49565 2.46971 8.541 -2.44312 -1.20739 -10.0482
2.772 -8.49565 -3.23676 8.541 -2.44312 -5.8555 -5.16421
2.773 -8.49565 -4.8563 -6.37458 -2.44312 3.91251 -0.28021
2.774 -8.49565 -4.8563 3.39343 -2.44312 -3.64939 -5.16421
2.775 -8.49565 -4.8563 13.1614 -2.44312 25.6546 4.60379
2.776 -8.49565 2.46971 13.1614 -2.44312 15.8866 19.2558
2.777 -8.49565 -4.8563 -1.49058 -2.44312 6.35451 -0.28021
2.778 -8.49565 4.08925 -3.93258 -3.66382 11.2385 -12.4902
2.779 -8.49565 11.4153 -6.37458 -3.66382 -5.8555 -5.61208
2.78 -8.49565 6.53125 -6.37458 -3.66382 -3.64939 9.03994
2.781 -8.49565 1.64725 -11.2586 -3.66382 1.47051 18.8079
2.782 -8.49565 -4.8563 -16.1426 -3.66382 6.35451 18.8079
2.783 -8.49565 4.91171 -6.37458 -3.66382 8.79652 13.9239
2.784 -8.49565 4.91171 -11.2586 -3.66382 8.79652 9.03994
2.785 -7.27494 -0.794757 15.867 -3.66382 -5.8555 4.15593
2.786 -7.27494 1.64725 32.961 -3.66382 -3.64939 9.03994
2.787 -7.27494 4.91171 50.055 -3.66382 -1.20739 6.59794
2.788 -7.27494 2.46971 25.635 -3.66382 -1.20739 -5.61208
2.789 -7.27494 1.64725 -1.22701 -3.66382 -3.4135 -12.4902
2.79 -7.27494 1.64725 -13.437 -3.66382 -3.64939 -12.9381
2.791 -7.27494 4.08925 -11.2586 -3.66382 1.47051 -12.4902
2.792 -6.05424 6.53125 -6.37458 -3.66382 1.47051 -10.0482
2.793 -6.05424 8.97325 -1.49058 -3.66382 3.91251 -7.60622
2.794 -6.05424 6.53125 -1.49058 -3.66382 6.35451 -10.0482
2.795 -6.05424 2.46971 -1.49058 -3.66382 6.11862 -12.9381
2.796 -6.05424 -3.23676 -1.49058 -3.66382 6.11862 -5.61208
2.797 -6.05424 4.91171 -6.37458 -3.66382 -3.64939 1.71393
2.798 -6.05424 4.91171 -1.49058 -3.66382 -1.20739 1.71393
2.799 -4.83354 8.97325 5.83543 -3.66382 -5.8555 -12.9381
2.8 -4.83354 8.97325 -6.37458 -3.66382 -5.8555 -14.9322
2.801 -4.83354 0.0277094 -8.81659 -2.44312 -3.64939 -8.05408
2.802 -4.83354 12.2377 -10.995 -2.44312 -3.64939 -3.17008
2.803 -3.61283 22.0057 3.657 -2.44312 -0.971494 1.71393
2.804 -3.61283 22.0057 8.541 -2.44312 6.35451 -0.728073
2.805 -3.61283 26.8897 10.983 -2.44312 -0.971494 1.71393
2.806 -3.61283 17.1217 10.983 -2.44312 -5.8555 11.4819
2.807 -3.61283 6.53125 -6.11101 -2.44312 -1.20739 -5.61208
2.808 -2.39213 8.97325 -16.1426 -2.44312 -1.20739 -2.72221
2.809 -2.39213 -0.794757 -3.93258 -2.44312 -3.4135 19.2558
2.81 -2.39213 4.91171 8.27743 -2.44312 -0.971494 33.9078
2.811 -2.39213 19.5637 18.0454 -2.44312 3.67661 43.6758
2.812 -2.39213 19.5637 18.0454 -2.44312 8.56062 31.4658
2.813 -1.17143 7.35372 0.951423 -2.44312 13.4446 -10.4961
2.814 -1.17143 1.64725 -8.81659 -2.44312 15.8866 -10.4961
2.815 -1.17143 21.1833 -16.1426 -2.44312 -3.4135 7.0458
2.816 -1.17143 11.4153 -10.995 -2.44312 3.91251 9.4878
2.817 -1.17143 1.64725 -3.66901 -2.44312 1.23461 -12.9381
2.818 -1.17143 1.64725 -1.22701 -2.44312 -0.971494 1.71393
2.819 -1.17143 -0.794757 -3.66901 -2.44312 21.0065 18.8079
2.82 0.0492757 -3.23676 -10.995 -2.44312 3.67661 38.344
2.821 0.0492757 -4.8563 -16.1426 -2.44312 -0.971494 16.3659
2.822 0.0492757 -4.8563 -11.2586 -2.44312 11.2385 -8.05408
2.823 0.0492757 -3.23676 -8.81659 -2.44312 11.0026 -2.72221
2.824 0.0492757 -4.8563 -8.81659 -2.44312 6.11862 -0.28021
2.825 0.0492757 -3.23676 -16.1426 -2.44312 -5.8555 -10.0482
2.826 0.0492757 -3.23676 -16.1426 -2.44312 -0.971494 -12.4902
2.827 0.0492757 -3.23676 -11.2586 -2.44312 -3.64939 26.5818
2.828 0.0492757 -3.23676 -11.2586 -2.44312 3.67661 29.0238
2.829 1.26998 -4.8563 -6.11101 -2.44312 11.0026 4.60379
2.83 1.26998 -4.8563 -6.11101 -1.22241 3.67661 9.4878
2.831 1.26998 -3.23676 -11.2586 -1.22241 -3.4135 7.0458
2.832 1.26998 -3.23676 -3.93258 -1.22241 -0.971494 -0.728073
2.833 1.26998 -2.41429 -1.49058 -1.22241 -0.971494 35.902
2.834 1.26998 0.0277094 -1.49058 -1.22241 -0.971494 38.344
2.835 2.49068 -3.23676 -13.7006 -1.22241 -5.8555 33.46
2.836 2.49068 -3.23676 -6.11101 -1.22241 -5.8555 13.9239
2.837 2.49068 -0.794757 10.983 -1.22241 -0.971494 -8.05408
2.838 2.49068 -0.794757 13.425 -1.22241 -0.971494 4.60379
2.839 2.49068 -3.23676 -13.437 -1.22241 -3.64939 31.4658
2.84 2.49068 -3.23676 -13.437 -1.22241 -3.64939 43.6758
2.841 2.49068 -4.8563 -15.879 -1.22241 -1.20739 53.4438
2.842 2.49068 -2.41429 -11.2586 -1.22241 -1.20739 36.3498
2.843 2.49068 0.0277094 -3.93258 -1.22241 -3.64939 26.5818
2.844 2.49068 -2.41429 -3.93258 -1.22241 -3.4135 21.6978
2.845 2.49068 -0.794757 0.951423 -1.22241 1.47051 19.2558
2.846 2.49068 -0.794757 5.83543 -1.22241 3.91251 -14.9322
2.847 2.49068 -2.41429 5.83543 -1.22241 -0.971494 16.3659
2.848 3.71139 -4.8563 0.951423 -1.22241 -5.8555 31.018
2.849 3.71139 0.0277094 -11.2586 -1.22241 -1.20739 43.228
2.85 3.71139 2.46971 -15.879 -1.22241 -3.64939 43.228
2.851 3.71139 0.0277094 -6.11101 -1.22241 -1.20739 35.902
2.852 3.71139 -2.41429 -3.66901 -1.22241 -1.20739 13.9239
2.853 3.71139 -4.8563 3.657 -1.22241 1.47051 -8.05408
2.854 3.71139 -4.8563 -1.22701 -1.22241 3.91251 -2.72221
2.855 3.71139 -2.41429 -15.879 -1.22241 -5.8555 11.9298
2.856 3.71139 -2.41429 0.951423 -1.22241 -3.64939 14.3718
2.857 4.93209 -3.23676 18.0454 -1.22241 -1.20739 11.9298
2.858 4.93209 -3.23676 18.0454 -1.22241 -3.64939 -0.28021
2.859 4.93209 -4.8563 -8.81659 -1.22241 -0.971494 -12.4902
2.86 4.93209 -4.8563 -15.879 -1.22241 -3.4135 -12.4902
2.861 4.93209 -4.8563 -10.995 -1.22241 -1.20739 -10.0482
2.862 4.93209 0.0277094 -3.66901 -1.22241 1.23461 4.60379
2.863 4.93209 2.46971 6.099 -0.00170898 3.67661 19.2558
2.864 4.93209 2.46971 -3.66901 -0.00170898 1.23461 24.1398
2.865 4.93209 -2.41429 -1.49058 -0.00170898 -3.4135 11.9298
2.866 4.93209 -3.23676 -6.37458 -0.00170898 3.91251 -7.60622
2.867 4.93209 1.64725 3.657 -0.00170898 8.79652 -3.17008
2.868 4.93209 1.64725 -1.22701 -0.00170898 8.79652 28.576
2.869 4.93209 -0.794757 -15.879 -0.00170898 -5.8555 57.88
2.87 4.93209 -4.8563 -16.1426 -0.00170898 -5.8555 57.88
2.871 4.93209 -2.41429 -13.7006 -0.00170898 -0.971494 13.9239
2.872 4.93209 -2.41429 -16.1426 -0.00170898 -3.4135 -5.61208
2.873 4.93209 -4.8563 -3.66901 -0.00170898 -5.8555 -7.60622
2.874 4.93209 -2.41429 -3.66901 -0.00170898 -5.8555 -7.60622
2.875 4.93209 -4.8563 -15.879 -0.00170898 -5.8555 -5.16421
2.876 4.93209 -4.8563 -6.37458 -0.00170898 -5.8555 -0.28021
2.877 6.15279 -2.41429 5.83543 -0.00170898 -0.971494 2.16179
2.878 6.15279 0.0277094 18.0454 -0.00170898 -3.4135 -5.16421
2.879 6.15279 -2.41429 32.6975 -0.00170898 -3.64939 -10.4961
2.88 6.15279 -2.41429 32.6975 -0.00170898 -0.971494 -14.9322
2.881 6.15279 6.53125 15.6034 -0.00170898 -1.20739 1.71393
2.882 6.15279 6.53125 8.27743 -0.00170898 1.23461 11.4819
2.883 6.15279 0.0277094 -3.93258 -0.00170898 1.47051 -3.17008
2.884 6.15279 0.0277094 -3.66901 -0.00170898 -0.971494 1.71393
2.885 6.15279 2.46971 23.193 -0.00170898 -5.8555 9.03994
2.886 6.15279 0.0277094 25.635 -0.00170898 -3.4135 1.71393
2.887 6.15279 1.64725 28.077 -1.22241 -5.8555 4.15593
2.888 6.15279 6.53125 25.635 -1.22241 -3.64939 4.15593
2.889 6.15279 8.97325 -6.37458 -1.22241 -1.20739 -10.0482
2.89 6.15279 4.08925 -3.93258 -1.22241 -3.64939 -7.60622
2.891 6.15279 9.79572 -11.2586 -1.22241 -1.20739 -5.16421
2.892 6.15279 12.2377 -16.1426 -1.22241 -1.20739 -0.28021
2.893 6.15279 4.91171 5.83543 -1.22241 -3.64939 2.16179
2.894 6.15279 -4.8563 10.7194 -1.22241 -5.8555 2.16179
2.895 6.15279 1.64725 13.1614 -1.22241 3.67661 -8.05408
2.896 6.15279 8.97325 20.4874 -1.22241 3.67661 -3.17008
2.897 6.15279 2.46971 40.0235 -1.22241 -5.8555 -0.728073
2.898 4.93209 4.91171 57.1175 -1.22241 -5.8555 -3.17008
2.899 4.93209 -2.41429 -10.995 -1.22241 -3.64939 -10.4961
2.9 4.93209 -4.8563 30.519 -1.22241 -5.8555 -10.4961
2.901 4.93209 2.46971 62.2651 -1.22241 -5.8555 -5.61208
2.902 4.93209 2.46971 57.3811 -1.22241 -3.4135 -8.05408
2.903 4.93209 4.08925 32.961 -1.22241 -0.971494 -12.9381
2.904 4.93209 4.08925 18.309 -1.22241 -3.4135 -12.4902
2.905 4.93209 -3.23676 6.099 -1.22241 -3.64939 -10.0482
2.906 4.93209 -4.8563 -3.66901 -1.22241 -3.64939 -7.60622
2.907 4.93209 0.0277094 -15.879 -1.22241 3.91251 -5.16421
2.908 4.93209 0.0277094 -15.879 -1.22241 6.35451 11.9298
2.909 4.93209 -4.8563 25.635 -1.22241 11.2385 29.0238
2.91 4.93209 -4.8563 30.519 -1.22241 1.47051 24.1398
2.911 4.93209 -2.41429 -6.37458 -1.22241 37.8647 -3.17008
2.912 4.93209 -4.8563 18.0454 -1.22241 23.2126 -5.61208
2.913 4.93209 -0.794757 35.1395 -1.22241 -1.20739 -10.4961
2.914 4.93209 -0.794757 20.4874 -1.22241 -3.4135 -12.4902
2.915 4.93209 4.91171 -3.93258 -1.22241 3.91251 -10.4961
2.916 4.93209 4.91171 13.425 -1.22241 3.91251 -10.4961
2.917 4.93209 4.08925 54.9391 -1.22241 -5.8555 -5.16421
2.918 3.71139 6.53125 54.9391 -1.22241 1.23461 -5.16421
2.919 3.71139 8.97325 10.983 -1.22241 6.11862 4.15593
2.92 3.71139 1.64725 8.541 -1.22241 8.56062 4.15593
2.921 3.71139 6.53125 -16.1426 -1.22241 42.7487 16.3659
2.922 3.71139 6.53125 -16.1426 -1.22241 37.8647 16.3659
2.923 3.71139 14.6797 5.83543 -1.22241 8.56062 -7.60622
2.924 3.71139 17.1217 18.0454 -2.44312 -5.8555 9.4878
2.925 3.71139 -0.794757 -8.55301 -2.44312 6.35451 24.1398
2.926 2.49068 -3.23676 -10.995 -2.44312 13.6805 24.1398
2.927 2.49068 7.35372 3.39343 -2.44312 21.0065 14.3718
2.928 2.49068 2.46971 -3.93258 -2.44312 11.2385 -5.16421
2.929 2.49068 6.53125 8.27743 -2.44312 11.2385 -5.61208
2.93 2.49068 11.4153 -13.7006 -2.44312 1.47051 -0.728073
2.931 1.26998 1.64725 -6.11101 -2.44312 -5.8555 1.71393
2.932 1.26998 -4.8563 -10.995 -2.44312 -5.8555 -0.728073
2.933 1.26998 0.0277094 18.0454 -2.44312 11.2385 -10.0482
2.934 1.26998 1.64725 0.951423 -2.44312 11.2385 -10.0482
2.935 0.0492757 8.97325 -15.879 -2.44312 1.47051 -8.05408
2.936 0.0492757 1.64725 -11.2586 -2.44312 6.35451 -10.0482
2.937 0.0492757 -4.8563 20.4874 -2.44312 3.91251 4.60379
2.938 0.0492757 7.35372 35.1395 -2.44312 -3.4135 -2.72221
2.939 0.0492757 19.5637 49.7915 -2.44312 -3.64939 -8.05408
2.94 -1.17143 29.3317 52.2335 -2.44312 -5.8555 -5.61208
2.941 -1.17143 -2.41429 37.845 -2.44312 -1.20739 -0.728073
2.942 -1.17143 6.53125 74.4751 -2.44312 6.11862 16.3659
2.943 -1.17143 21.1833 32.961 -2.44312 11.0026 -0.728073
2.944 -2.39213 21.1833 10.983 -2.44312 11.0026 -12.4902
2.945 -2.39213 11.4153 -3.66901 -2.44312 -5.8555 4.60379
2.946 -2.39213 0.0277094 -13.437 -2.44312 -3.64939 -2.72221
2.947 -2.39213 19.5637 -6.37458 -2.44312 1.23461 -14.9322
2.948 -2.39213 17.1217 -13.437 -2.44312 1.23461 -12.9381
2.949 -2.39213 1.64725 13.425 -2.44312 3.67661 -10.4961
2.95 -3.61283 -4.8563 15.867 -2.44312 3.67661 -14.9322
2.951 -3.61283 -0.794757 -1.22701 -2.44312 -1.20739 9.4878
2.952 -3.61283 -0.794757 -6.11101 -2.44312 -0.971494 21.6978
2.953 -3.61283 4.91171 -13.437 -2.44312 3.91251 33.9078
2.954 -3.61283 0.0277094 -10.995 -2.44312 11.2385 14.3718
2.955 -3.61283 -3.23676 -15.879 -2.44312 25.8905 4.60379
2.956 -4.83354 0.0277094 -13.437 -2.44312 13.6805 -0.28021
2.957 -4.83354 7.35372 -15.879 -2.44312 6.35451 -2.72221
2.958 -4.83354 7.35372 -15.879 -1.22241 -5.8555 -12.9381
2.959 -4.83354 -2.41429 6.099 -1.22241 8.56062 1.71393
2.96 -4.83354 0.0277094 -3.66901 -1.22241 8.56062 -8.05408
2.961 -6.05424 -4.8563 0.951423 -1.22241 20.7706 18.8079
2.962 -6.05424 -3.23676 0.951423 -1.22241 20.7706 21.25
2.963 -6.05424 -0.794757 0.951423 -1.22241 1.47051 -12.9381
2.964 -6.05424 -3.23676 -8.81659 -1.22241 6.35451 -10.4961
2.965 -6.05424 -0.794757 -13.437 -1.22241 -5.8555 23.692
2.966 -6.05424 -0.794757 -6.11101 -1.22241 -5.8555 21.25
2.967 -6.05424 4.91171 -15.879 -2.44312 1.47051 11.9298
2.968 -6.05424 2.46971 -3.93258 -2.44312 3.91251 11.9298
2.969 -6.05424 -3.23676 8.27743 -2.44312 -1.20739 -10.0482
2.97 -6.05424 -3.23676 20.4874 -2.44312 -1.20739 -5.16421
2.971 -6.05424 -0.794757 32.6975 -2.44312 3.67661 -12.4902
2.972 -7.27494 -0.794757 25.3714 -2.44312 -5.8555 -7.60622
2.973 -7.27494 1.64725 13.1614 -2.44312 -1.20739 9.4878
2.974 -7.27494 1.64725 -6.37458 -2.44312 1.23461 -2.72221
2.975 -7.27494 7.35372 -13.437 -2.44312 6.11862 35.902
2.976 -7.27494 7.35372 25.635 -2.44312 6.11862 43.228
2.977 -7.27494 -0.794757 54.9391 -2.44312 8.56062 18.8079
2.978 -7.27494 1.64725 50.055 -2.44312 8.56062 9.03994
2.979 -7.27494 -3.23676 -3.93258 -2.44312 6.35451 -0.728073
2.98 -7.27494 -3.23676 -3.93258 -2.44312 -0.971494 -7.60622
2.981 -7.27494 1.64725 8.541 -2.44312 6.35451 16.8138
2.982 -7.27494 4.08925 23.193 -1.22241 6.35451 26.5818
2.983 -7.27494 6.53125 8.541 -1.22241 -0.971494 33.9078
2.984 -7.27494 1.64725 -3.66901 -1.22241 6.35451 33.9078
2.985 -8.49565 -2.41429 8.541 -1.22241 1.47051 -8.05408
2.986 -8.49565 -2.41429 20.751 -1.22241 -1.20739 26.134
2.987 -8.49565 -4.8563 30.519 -1.22241 11.0026 55.438
2.988 -8.49565 -0.794757 35.403 -1.22241 6.11862 38.344
2.989 -8.49565 0.0277094 3.657 -0.00170898 -1.20739 11.4819
2.99 -8.49565 4.91171 -16.1426 -0.00170898 -3.4135 -5.61208
2.991 -8.49565 7.35372 0.951423 -0.00170898 3.91251 -7.60622
2.992 -8.49565 7.35372 10.7194 -0.00170898 3.91251 -14.9322
2.993 -8.49565 4.91171 18.0454 -0.00170898 3.67661 -5.16421
2.994 -8.49565 -4.8563 18.0454 -0.00170898 -3.64939 7.0458
2.995 -8.49565 4.08925 20.4874 -0.00170898 -3.4135 14.3718
2.996 -8.49565 4.08925 22.9294 -0.00170898 -5.8555 9.4878
2.997 -8.49565 -0.794757 20.4874 1.21899 -0.971494 -0.28021
2.998 -8.49565 -4.8563 27.8134 1.21899 -3.64939 -10.0482
2.999 -8.49565 -2.41429 20.4874 1.21899 -0.971494 -10.4961
3 -8.49565 -0.794757 20.4874 1.21899 -0.971494 -10.4961
3.001 -8.49565 4.91171 -13.7006 1.21899 -3.64939 9.03994
3.002 -7.27494 9.79572 -15.879 1.21899 -3.64939 11.4819
3.003 -7.27494 -0.794757 -8.55301 1.21899 -5.8555 1.71393
3.004 -7.27494 8.97325 -3.66901 1.21899 -3.64939 1.71393
3.005 -7.27494 16.2993 -15.879 1.21899 -3.4135 -5.61208
3.006 -7.27494 13.8573 -15.879 1.21899 -0.971494 -12.4902
3.007 -7.27494 2.46971 -8.55301 1.21899 -5.8555 -2.72221
3.008 -7.27494 4.91171 13.425 1.21899 -3.64939 2.16179
3.009 -7.27494 2.46971 32.961 1.21899 -1.20739 7.0458
3.01 -7.27494 0.0277094 25.635 1.21899 6.11862 9.4878
3.011 -7.27494 -0.794757 8.541 1.21899 -3.64939 2.16179
3.012 -7.27494 6.53125 -10.995 1.21899 -5.8555 -12.4902
3.013 -7.27494 2.46971 -8.81659 1.21899 -0.971494 -5.61208
3.014 -6.05424 4.91171 -6.37458 1.21899 1.47051 -10.4961
3.015 -6.05424 4.91171 -10.995 1.21899 1.23461 -5.61208
3.016 -6.05424 19.5637 -8.55301 1.21899 1.23461 -3.17008
3.017 -6.05424 2.46971 -15.879 1.21899 -0.971494 -12.9381
3.018 -6.05424 -4.8563 -16.1426 1.21899 -0.971494 -12.4902
3.019 -6.05424 1.64725 -16.1426 1.21899 -5.8555 -7.60622
3.02 -6.05424 -0.794757 -16.1426 1.21899 -5.8555 -5.16421
3.021 -6.05424 -2.41429 -15.879 1.21899 3.91251 -10.0482
3.022 -4.83354 -2.41429 -15.879 1.21899 -5.8555 -10.4961
3.023 -4.83354 0.0277094 -10.995 1.21899 13.4446 -3.17008
3.024 -4.83354 0.0277094 -8.55301 1.21899 6.11862 -0.728073
3.025 -4.83354 2.46971 -8.55301 1.21899 -3.64939 1.71393
3.026 -4.83354 4.91171 -10.995 1.21899 -3.64939 1.71393
3.027 -3.61283 1.64725 5.83543 1.21899 -5.8555 -12.4902
3.028 -3.61283 1.64725 10.7194 1.21899 -5.8555 4.60379
3.029 -3.61283 -2.41429 13.1614 1.21899 8.56062 19.2558
3.03 -3.61283 -3.23676 10.7194 1.21899 13.4446 29.0238
3.031 -2.39213 -0.794757 3.39343 -0.00170898 18.3286 36.3498
3.032 -2.39213 1.64725 -8.81659 -0.00170898 23.2126 26.5818
3.033 -2.39213 -0.794757 -13.437 -0.00170898 28.0966 11.4819
3.034 -2.39213 -0.794757 -6.11101 -0.00170898 20.7706 16.3659
3.035 -2.39213 -3.23676 -1.22701 -0.00170898 6.35451 -8.05408
3.036 -2.39213 -3.23676 3.657 -0.00170898 -3.4135 9.03994
3.037 -1.17143 -4.8563 8.541 -0.00170898 3.91251 48.112
3.038 -1.17143 -4.8563 3.657 -0.00170898 13.6805 43.228
3.039 -1.17143 -4.8563 -13.437 -0.00170898 3.91251 -5.16421
3.04 -1.17143 -4.8563 -13.437 -0.00170898 6.35451 2.16179
3.041 -1.17143 -2.41429 -8.55301 -1.22241 1.47051 -7.60622
3.042 -1.17143 -2.41429 -13.437 -1.22241 -0.971494 -12.4902
3.043 -1.17143 -2.41429 -8.81659 -1.22241 -3.4135 -14.9322
3.044 0.0492757 2.46971 -6.37458 -1.22241 -3.64939 -10.0482
3.045 0.0492757 4.91171 -6.11101 -1.22241 -1.20739 -0.28021
3.046 0.0492757 0.0277094 3.657 -1.22241 -1.20739 2.16179
3.047 0.0492757 -2.41429 10.983 -1.22241 -0.971494 4.60379
3.048 0.0492757 -3.23676 6.099 -1.22241 1.47051 2.16179
3.049 0.0492757 -0.794757 -1.22701 -1.22241 6.35451 -14.9322
3.05 0.0492757 -0.794757 -3.66901 -1.22241 3.91251 -5.61208
3.051 1.26998 -3.23676 -8.55301 -1.22241 1.23461 4.15593
3.052 1.26998 -2.41429 -13.437 -1.22241 1.23461 -3.17008
3.053 1.26998 0.0277094 -13.7006 -1.22241 -3.4135 -5.61208
3.054 1.26998 -2.41429 -13.7006 -1.22241 -0.971494 -14.9322
3.055 1.26998 0.0277094 -10.995 -1.22241 1.47051 -5.16421
3.056 2.49068 0.0277094 -8.55301 -1.22241 1.47051 9.4878
3.057 2.49068 -2.41429 -3.93258 -1.22241 -5.8555 19.2558
3.058 2.49068 -2.41429 -3.93258 -1.22241 -0.971494 29.0238
3.059 2.49068 -3.23676 -13.7006 -1.22241 -5.8555 11.9298
3.06 2.49068 6.53125 -13.7006 -1.22241 -3.64939 4.60379
3.061 3.71139 18.7413 10.7194 -1.22241 3.91251 -2.72221
3.062 3.71139 18.7413 22.9294 -1.22241 3.91251 -10.4961
3.063 3.71139 6.53125 35.1395 -1.22241 -1.20739 6.59794
3.064 3.71139 1.64725 42.4655 -1.22241 3.67661 16.3659
3.065 3.71139 -0.794757 27.8134 -1.22241 -5.8555 -5.61208
3.066 3.71139 9.79572 3.39343 -1.22241 -3.4135 -3.17008
3.067 4.93209 24.4477 -15.879 -1.22241 -1.20739 9.03994
3.068 4.93209 17.1217 3.657 -1.22241 -1.20739 9.03994
3.069 4.93209 4.91171 15.867 -1.22241 8.79652 2.16179
3.07 4.93209 -3.23676 32.961 -1.22241 6.35451 -5.16421
3.071 4.93209 8.97325 15.867 -1.22241 -5.8555 1.71393
3.072 4.93209 8.97325 -3.66901 -1.22241 -1.20739 9.03994
3.073 4.93209 -0.794757 -16.1426 -1.22241 3.67661 23.692
3.074 4.93209 -0.794757 -13.7006 -1.22241 3.67661 18.8079
3.075 6.15279 6.53125 -6.11101 -1.22241 -5.8555 -12.4902
3.076 6.15279 6.53125 3.657 -1.22241 -3.64939 -2.72221
3.077 6.15279 0.0277094 0.951423 -1.22241 -3.64939 7.0458
3.078 6.15279 0.0277094 0.951423 -1.22241 -3.64939 4.60379
3.079 6.15279 -4.8563 -8.55301 -1.22241 -5.8555 -10.4961
3.08 6.15279 -2.41429 -13.437 -1.22241 -1.20739 4.15593
3.081 6.15279 2.46971 -1.49058 -1.22241 1.23461 -10.0482
3.082 7.37349 -4.8563 -13.7006 -1.22241 -3.64939 7.0458
3.083 7.37349 -3.23676 -3.93258 -1.22241 -0.971494 24.1398
3.084 7.37349 -3.23676 -3.93258 -1.22241 1.47051 24.1398
3.085 7.37349 -0.794757 -13.7006 -1.22241 3.91251 19.2558
3.086 7.37349 -0.794757 -10.995 -1.22241 3.91251 7.0458
3.087 7.37349 1.64725 6.099 -1.22241 -0.971494 -7.60622
3.088 8.5942 -3.23676 8.541 -0.00170898 -3.4135 1.71393
3.089 8.5942 1.64725 18.309 -0.00170898 -3.64939 26.134
3.09 8.5942 4.08925 28.077 -0.00170898 1.23461 35.902
3.091 8.5942 -0.794757 18.309 -0.00170898 3.67661 -2.72221
3.092 8.5942 -4.8563 10.983 -0.00170898 1.23461 2.16179
3.093 8.5942 0.0277094 6.099 -0.00170898 3.67661 -10.4961
3.094 8.5942 14.6797 -8.55301 -0.00170898 8.56062 -12.9381
3.095 8.5942 0.0277094 -13.7006 -0.00170898 15.8866 -5.61208
3.096 8.5942 -4.8563 0.951423 -0.00170898 3.67661 -0.728073
3.097 9.8149 -3.23676 15.6034 -0.00170898 -3.4135 4.15593
3.098 9.8149 -2.41429 32.6975 -0.00170898 -0.971494 -5.61208
3.099 9.8149 -4.8563 42.4655 -0.00170898 3.91251 -5.16421
3.1 9.8149 -3.23676 25.3714 -0.00170898 -3.4135 -2.72221
3.101 9.8149 1.64725 -8.55301 -0.00170898 3.91251 21.6978
3.102 9.8149 1.64725 13.425 -0.00170898 8.79652 33.9078
3.103 8.5942 -0.794757 35.403 -0.00170898 8.79652 14.3718
3.104 8.5942 -2.41429 50.055 -0.00170898 6.35451 -2.72221
3.105 8.5942 4.91171 -8.55301 -0.00170898 -0.971494 24.1398
3.106 8.5942 4.91171 -6.37458 -0.00170898 -5.8555 31.4658
3.107 8.5942 -2.41429 8.27743 -0.00170898 1.23461 11.4819
3.108 8.5942 -4.8563 8.27743 -0.00170898 6.11862 35.902
3.109 8.5942 -3.23676 -11.2586 -0.00170898 8.56062 52.996
3.11 8.5942 1.64725 -6.11101 -0.00170898 8.56062 28.576
3.111 8.5942 2.46971 6.099 -0.00170898 8.56062 -12.4902
3.112 8.5942 0.0277094 25.635 -0.00170898 11.0026 -7.60622
3.113 8.5942 -3.23676 40.287 -0.00170898 15.8866 4.15593
3.114 8.5942 -4.8563 18.309 -0.00170898 18.3286 13.9239
3.115 8.5942 -4.8563 13.425 -0.00170898 -3.4135 -14.9322
3.116 8.5942 -4.8563 8.541 -0.00170898 -0.971494 -10.4961
3.117 8.5942 -3.23676 -8.55301 -0.00170898 1.23461 9.03994
3.118 8.5942 -0.794757 -8.81659 -0.00170898 -5.8555 -0.728073
3.119 7.37349 -3.23676 5.83543 -1.22241 13.6805 4.15593
3.12 7.37349 -3.23676 5.83543 -1.22241 11.2385 -3.17008
3.121 7.37349 7.35372 40.0235 -1.22241 -3.64939 4.15593
3.122 7.37349 7.35372 52.2335 -1.22241 -1.20739 9.03994
3.123 7.37349 4.91171 18.0454 -1.22241 -0.971494 -10.4961
3.124 6.15279 2.46971 -15.879 -1.22241 -3.4135 -8.05408
3.125 6.15279 0.0277094 13.425 -1.22241 1.23461 -12.9381
3.126 6.15279 -2.41429 13.425 -1.22241 6.11862 -14.9322
3.127 6.15279 -0.794757 -10.995 -1.22241 1.23461 -8.05408
3.128 6.15279 8.97325 -15.879 -1.22241 -3.64939 -8.05408
3.129 4.93209 -3.23676 -11.2586 -1.22241 -5.8555 -3.17008
3.13 4.93209 0.0277094 -11.2586 -1.22241 -3.4135 -8.05408
3.131 4.93209 -0.794757 1.215 -1.22241 -0.971494 -2.72221
3.132 4.93209 1.64725 1.215 -1.22241 1.47051 -0.28021
3.133 4.93209 4.08925 -1.49058 -1.22241 -3.64939 2.16179
3.134 3.71139 4.08925 -3.93258 -1.22241 -3.64939 -0.28021
3.135 3.71139 6.53125 -10.995 -1.22241 -0.971494 -5.61208
3.136 3.71139 8.97325 -6.11101 -1.22241 -0.971494 -0.728073
3.137 3.71139 2.46971 -1.22701 -2.44312 3.91251 -14.9322
3.138 2.49068 7.35372 10.983 -2.44312 16.1225 -12.9381
3.139 2.49068 -0.794757 28.077 -2.44312 -3.4135 -3.17008
3.14 2.49068 -0.794757 28.077 -1.22241 3.67661 -3.17008
3.141 2.49068 -4.8563 -13.7006 -1.22241 13.4446 -5.16421
3.142 2.49068 0.0277094 13.1614 -1.22241 1.23461 -2.72221
3.143 1.26998 4.91171 40.0235 -1.22241 3.67661 1.71393
3.144 1.26998 2.46971 44.9075 -1.22241 13.4446 16.3659
3.145 1.26998 -2.41429 49.7915 -1.22241 -0.971494 -12.9381
3.146 1.26998 -0.794757 44.9075 -1.22241 -0.971494 -12.9381
3.147 0.0492757 4.08925 22.9294 -1.22241 -1.20739 1.71393
3.148 0.0492757 1.64725 3.657 -0.00170898 -5.8555 -5.61208
3.149 0.0492757 6.53125 67.1491 -0.00170898 -3.64939 -3.17008
3.15 0.0492757 8.97325 67.1491 -0.00170898 -3.64939 -3.17008
3.151 0.0492757 4.91171 25.635 -0.00170898 1.23461 -12.9381
3.152 -1.17143 2.46971 18.309 -0.00170898 1.23461 -12.4902
3.153 -1.17143 4.08925 15.867 -0.00170898 -1.20739 -12.9381
3.154 -1.17143 -2.41429 23.193 -0.00170898 -3.64939 -12.4902
3.155 -2.39213 1.64725 42.729 -0.00170898 -5.8555 -10.4961
3.156 -2.39213 11.4153 37.845 -0.00170898 -5.8555 -5.61208
3.157 -2.39213 -0.794757 -10.995 -0.00170898 -5.8555 -7.60622
3.158 -2.39213 -4.8563 -15.879 -0.00170898 -3.4135 -2.72221
3.159 -2.39213 0.0277094 -8.55301 -0.00170898 -1.20739 -5.61208
3.16 -2.39213 -4.8563 -10.995 -0.00170898 -3.64939 -12.9381
3.161 -3.61283 -0.794757 -8.81659 -0.00170898 6.11862 1.71393
3.162 -3.61283 -4.8563 0.951423 -0.00170898 6.11862 1.71393
3.163 -3.61283 0.0277094 10.7194 -0.00170898 -3.4135 -7.60622
3.164 -4.83354 0.0277094 10.7194 -0.00170898 -0.971494 -7.60622
3.165 -4.83354 6.53125 -8.81659 -0.00170898 -5.8555 -12.4902
3.166 -4.83354 -0.794757 -1.22701 -0.00170898 -3.4135 -10.0482
3.167 -4.83354 1.64725 20.751 -0.00170898 1.47051 -5.16421
3.168 -4.83354 6.53125 28.077 -0.00170898 1.47051 -7.60622
3.169 -6.05424 8.97325 3.657 -0.00170898 -5.8555 -8.05408
3.17 -6.05424 8.97325 -16.1426 -0.00170898 -5.8555 -10.4961
3.171 -6.05424 1.64725 -1.49058 -0.00170898 -5.8555 -5.61208
3.172 -6.05424 -3.23676 5.83543 -0.00170898 -3.64939 -5.61208
3.173 -6.05424 0.0277094 10.7194 -0.00170898 -1.20739 -10.0482
3.174 -6.05424 -2.41429 13.1614 -0.00170898 -1.20739 -7.60622
3.175 -6.05424 -3.23676 -13.437 -0.00170898 1.23461 -5.16421
3.176 -6.05424 -4.8563 -6.11101 -0.00170898 -1.20739 4.60379
3.177 -6.05424 12.2377 -1.22701 -0.00170898 -3.64939 11.9298
3.178 -6.05424 9.79572 1.215 -0.00170898 -3.64939 11.9298
3.179 -7.27494 1.64725 -8.55301 -0.00170898 1.23461 -12.4902
3.18 -7.27494 6.53125 -15.879 -0.00170898 -1.20739 -10.4961
3.181 -7.27494 11.4153 -11.2586 -0.00170898 -5.8555 -5.61208
3.182 -7.27494 6.53125 -6.37458 -0.00170898 -3.4135 -8.05408
3.183 -6.05424 14.6797 -11.2586 -0.00170898 1.47051 -10.4961
3.184 -6.05424 12.2377 -15.879 -0.00170898 1.47051 -12.9381
3.185 -6.05424 7.35372 -10.995 -0.00170898 -1.20739 -8.05408
3.186 -6.05424 0.0277094 -13.437 -0.00170898 15.8866 -8.05408
3.187 -6.05424 1.64725 -8.55301 -0.00170898 28.0966 -12.4902
3.188 -6.05424 11.4153 -3.66901 -0.00170898 28.0966 -14.9322
3.189 -6.05424 -2.41429 -8.55301 -0.00170898 3.67661 -3.17008
3.19 -6.05424 6.53125 -13.7006 -0.00170898 -3.64939 -12.9381
3.191 -6.05424 -4.8563 -1.49058 -0.00170898 -0.971494 -2.72221
3.192 -6.05424 4.91171 -1.49058 -0.00170898 8.79652 -12.4902
3.193 -6.05424 8.97325 -13.7006 -0.00170898 18.5645 -10.4961
3.194 -6.05424 4.08925 -13.437 -0.00170898 1.47051 -10.4961
3.195 -6.05424 2.46971 -3.66901 -0.00170898 6.35451 -0.28021
3.196 -6.05424 22.0057 -11.2586 -0.00170898 8.79652 4.60379
3.197 -6.05424 -2.41429 13.1614 -0.00170898 11.2385 11.9298
3.198 -6.05424 -4.8563 -11.2586 -1.22241 8.79652 11.9298
3.199 -6.05424 0.0277094 -10.995 -1.22241 -1.20739 -10.4961
3.2 -6.05424 -2.41429 -1.22701 -1.22241 -1.20739 -14.9322
3.201 -6.05424 6.53125 10.983 -1.22241 -0.971494 16.3659
3.202 -6.05424 8.97325 13.425 -1.22241 -0.971494 16.3659
3.203 -6.05424 4.08925 -6.11101 -1.22241 1.47051 -10.4961
3.204 -4.83354 -3.23676 -8.55301 -1.22241 -0.971494 -7.60622
3.205 -4.83354 0.0277094 -10.995 -1.22241 1.47051 4.60379
3.206 -4.83354 2.46971 -16.1426 -1.22241 1.47051 9.4878
3.207 -4.83354 -2.41429 -6.37458 -1.22241 -5.8555 11.9298
3.208 -4.83354 -2.41429 -1.49058 -1.22241 -1.20739 7.0458
3.209 -4.83354 4.91171 5.83543 -1.22241 3.67661 -14.9322
3.21 -4.83354 4.91171 0.951423 -2.44312 1.23461 -10.4961
3.211 -4.83354 2.46971 -8.55301 -2.44312 -3.64939 -3.17008
3.212 -4.83354 -4.8563 -6.11101 -2.44312 -5.8555 -3.17008
3.213 -4.83354 1.64725 -13.437 -2.44312 -3.4135 -12.4902
3.214 -3.61283 4.08925 -13.437 -2.44312 -0.971494 -7.60622
3.215 -3.61283 -0.794757 -16.1426 -2.44312 -5.8555 -5.16421
3.216 -3.61283 -4.8563 -13.7006 -2.44312 -5.8555 -2.72221
3.217 -3.61283 0.0277094 -13.437 -2.44312 6.35451 4.60379
3.218 -3.61283 4.91171 -6.11101 -2.44312 6.35451 2.16179
3.219 -3.61283 -4.8563 -15.879 -2.44312 -0.971494 -5.61208
3.22 -3.61283 -4.8563 -13.7006 -2.44312 -5.8555 1.71393
3.221 -2.39213 -3.23676 -11.2586 -2.44312 -1.20739 -3.17008
3.222 -2.39213 -4.8563 -13.7006 -2.44312 3.67661 -5.61208
3.223 -2.39213 2.46971 3.657 -2.44312 3.67661 -10.4961
3.224 -2.39213 2.46971 3.657 -3.66382 3.67661 -5.61208
3.225 -2.39213 0.0277094 -15.879 -3.66382 -1.20739 21.25
3.226 -2.39213 -4.8563 -15.879 -3.66382 -1.20739 16.3659
3.227 -1.17143 -3.23676 -3.66901 -3.66382 -0.971494 -5.61208
3.228 -1.17143 -3.23676 -13.437 -3.66382 1.47051 -5.61208
3.229 -1.17143 -3.23676 0.951423 -3.66382 1.23461 13.9239
3.23 -1.17143 -3.23676 5.83543 -3.66382 3.67661 1.71393
3.231 -1.17143 -4.8563 8.27743 -3.66382 -1.20739 4.60379
3.232 0.0492757 0.0277094 8.27743 -3.66382 -5.8555 11.9298
3.233 0.0492757 -3.23676 -3.93258 -3.66382 -3.4135 -7.60622
3.234 0.0492757 -0.794757 -8.81659 -3.66382 -1.20739 -0.728073
3.235 0.0492757 -0.794757 -11.2586 -3.66382 3.91251 18.8079
3.236 0.0492757 -0.794757 -1.22701 -3.66382 3.91251 16.3659
3.237 0.0492757 -0.794757 18.309 -3.66382 -3.64939 -5.61208
3.238 1.26998 -3.23676 25.635 -3.66382 8.56062 -10.4961
3.239 1.26998 -4.8563 18.309 -3.66382 -3.4135 -14.9322
3.24 1.26998 -4.8563 37.845 -3.66382 6.35451 -12.9381
3.241 1.26998 -0.794757 23.193 -3.66382 -0.971494 -2.72221
3.242 1.26998 -3.23676 -10.995 -3.66382 -5.8555 11.9298
3.243 2.49068 -0.794757 0.951423 -3.66382 -1.20739 -7.60622
3.244 2.49068 -0.794757 18.0454 -3.66382 -1.20739 -10.4961
3.245 2.49068 7.35372 32.6975 -3.66382 -0.971494 -0.28021
3.246 2.49068 7.35372 32.6975 -3.66382 -3.4135 4.60379
3.247 2.49068 -3.23676 -1.49058 -3.66382 3.67661 7.0458
3.248 3.71139 -0.794757 -11.2586 -3.66382 6.11862 16.8138
3.249 3.71139 -4.8563 -15.879 -3.66382 16.1225 26.5818
3.25 3.71139 -2.41429 -6.11101 -3.66382 13.6805 26.5818
3.251 3.71139 0.0277094 6.099 -3.66382 6.35451 -7.60622
3.252 3.71139 0.0277094 8.541 -2.44312 -5.8555 -0.728073
3.253 4.93209 -4.8563 -13.437 -2.44312 6.11862 18.8079
3.254 4.93209 -4.8563 -13.7006 -2.44312 11.0026 33.46
3.255 4.93209 -3.23676 -13.437 -2.44312 1.23461 48.112
3.256 4.93209 -3.23676 -13.437 -2.44312 -5.8555 52.996
3.257 4.93209 0.0277094 13.1614 -2.44312 -0.971494 57.88
3.258 4.93209 -2.41429 15.6034 -2.44312 1.47051 48.112
3.259 4.93209 0.0277094 0.951423 -2.44312 1.47051 -12.9381
3.26 4.93209 0.0277094 5.83543 -2.44312 1.47051 -2.72221
3.261 4.93209 -4.8563 13.1614 -2.44312 -3.64939 9.4878
3.262 4.93209 -4.8563 8.27743 -2.44312 -3.64939 9.4878
3.263 6.15279 2.46971 -8.81659 -2.44312 3.91251 4.60379
3.264 6.15279 4.91171 -6.11101 -2.44312 3.91251 4.60379
3.265 6.15279 0.0277094 13.425 -2.44312 11.2385 -0.28021
3.266 6.15279 -3.23676 15.867 -2.44312 11.2385 -12.4902
3.267 6.15279 4.08925 -1.22701 -2.44312 -3.64939 -5.61208
3.268 6.15279 -0.794757 -1.22701 -2.44312 3.67661 -8.05408
3.269 6.15279 -4.8563 3.657 -1.22241 1.47051 11.9298
3.27 6.15279 -3.23676 3.657 -1.22241 3.91251 16.8138
3.271 6.15279 1.64725 -10.995 -1.22241 -1.20739 -8.05408
3.272 6.15279 1.64725 -8.81659 -1.22241 1.23461 1.71393
3.273 6.15279 -3.23676 3.39343 -1.22241 1.47051 -12.4902
3.274 6.15279 -3.23676 8.27743 -1.22241 3.91251 -7.60622
3.275 6.15279 -3.23676 10.7194 -1.22241 -1.20739 4.15593
3.276 6.15279 -3.23676 13.1614 -1.22241 3.67661 31.018
3.277 6.15279 -4.8563 18.0454 -1.22241 8.56062 9.03994
3.278 6.15279 -2.41429 18.0454 -1.22241 -1.20739 -8.05408
3.279 6.15279 0.0277094 -3.93258 -1.22241 1.47051 -10.0482
3.28 6.15279 -2.41429 -6.37458 -1.22241 -3.4135 11.4819
3.281 6.15279 6.53125 18.309 -1.22241 1.23461 -7.60622
3.282 6.15279 8.97325 23.193 -1.22241 1.23461 9.4878
3.283 6.15279 -2.41429 -16.1426 -1.22241 -5.8555 19.2558
3.284 6.15279 -2.41429 -13.437 -1.22241 1.47051 33.9078
3.285 6.15279 -3.23676 6.099 -1.22241 8.79652 7.0458
3.286 6.15279 -3.23676 -8.55301 -1.22241 6.35451 -10.0482
3.287 6.15279 -0.794757 -1.49058 -1.22241 -5.8555 -5.61208
3.288 6.15279 1.64725 3.39343 -1.22241 3.67661 -14.9322
3.289 6.15279 -3.23676 5.83543 -1.22241 13.4446 -5.16421
3.29 6.15279 -4.8563 5.83543 -1.22241 18.3286 2.16179
3.291 6.15279 -4.8563 -8.55301 -1.22241 20.7706 -10.0482
3.292 6.15279 -3.23676 3.657 -0.00170898 18.3286 -3.17008
3.293 6.15279 1.64725 13.425 -0.00170898 1.23461 9.03994
3.294 6.15279 -3.23676 8.541 -0.00170898 -3.4135 -5.61208
3.295 6.15279 -2.41429 -11.2586 -0.00170898 6.35451 1.71393
3.296 6.15279 -2.41429 -6.37458 -0.00170898 11.2385 -0.728073
3.297 6.15279 -0.794757 -16.1426 -0.00170898 16.1225 -5.16421
3.298 4.93209 -0.794757 -16.1426 -0.00170898 8.79652 -12.4902
3.299 4.93209 4.91171 10.7194 -0.00170898 -0.971494 18.8079
3.3 4.93209 7.35372 8.27743 -0.00170898 -3.4135 23.692
3.301 4.93209 -4.8563 15.867 -0.00170898 -5.8555 28.576
3.302 4.93209 -3.23676 20.751 -0.00170898 -3.4135 18.8079
3.303 4.93209 4.91171 -13.7006 -0.00170898 -5.8555 14.3718
3.304 4.93209 4.91171 -8.81659 -0.00170898 -3.64939 19.2558
3.305 4.93209 0.0277094 -3.66901 -0.00170898 -0.971494 16.8138
3.306 4.93209 -0.794757 45.171 1.21899 16.1225 21.6978
3.307 4.93209 8.97325 91.5691 1.21899 -3.64939 14.3718
3.308 4.93209 11.4153 79.3591 1.21899 8.56062 -2.72221
3.309 4.93209 18.7413 -11.2586 1.21899 3.91251 -14.9322
3.31 4.93209 6.53125 52.2335 1.21899 3.91251 -10.4961
3.311 4.93209 7.35372 98.6315 1.21899 8.56062 -8.05408
3.312 4.93209 -4.8563 86.4215 1.21899 11.0026 -8.05408
3.313 3.71139 -3.23676 64.4435 1.21899 -3.64939 7.0458
3.314 3.71139 -0.794757 -10.995 1.21899 -1.20739 16.8138
3.315 3.71139 4.08925 74.4751 1.21899 -3.64939 7.0458
3.316 3.71139 1.64725 76.9171 1.21899 -5.8555 1.71393
3.317 3.71139 4.91171 57.3811 1.21899 -0.971494 35.902
3.318 3.71139 4.91171 40.287 1.21899 3.91251 31.018
3.319 3.71139 -3.23676 25.635 1.21899 8.79652 -5.16421
3.32 3.71139 -0.794757 37.845 1.21899 1.47051 -12.4902
3.321 3.71139 8.97325 -16.1426 1.21899 -5.8555 13.9239
3.322 3.71139 -3.23676 -6.37458 1.21899 -5.8555 11.4819
3.323 3.71139 -4.8563 0.951423 1.21899 -1.20739 -14.9322
3.324 3.71139 -4.8563 13.1614 2.4397 3.67661 -10.4961
3.325 3.71139 -2.41429 25.3714 2.4397 -1.20739 -12.9381
3.326 2.49068 2.46971 25.3714 2.4397 -3.4135 -14.9322
3.327 2.49068 -0.794757 -3.93258 2.4397 3.91251 -10.4961
3.328 2.49068 6.53125 -15.879 2.4397 3.91251 -10.4961
3.329 2.49068 1.64725 -3.66901 2.4397 -0.971494 4.60379
3.33 2.49068 1.64725 18.309 2.4397 -5.8555 11.9298
3.331 2.49068 11.4153 37.845 1.21899 -1.20739 -0.28021
3.332 2.49068 6.53125 30.519 1.21899 -1.20739 -0.28021
3.333 2.49068 0.0277094 8.541 1.21899 -0.971494 11.9298
3.334 1.26998 0.0277094 8.541 1.21899 8.79652 9.4878
3.335 1.26998 4.08925 20.751 1.21899 -1.20739 1.71393
3.336 1.26998 6.53125 20.751 1.21899 3.67661 23.692
3.337 1.26998 4.91171 3.39343 1.21899 -3.4135 38.344
3.338 1.26998 2.46971 13.1614 1.21899 -3.64939 48.112
3.339 1.26998 -3.23676 22.9294 1.21899 -5.8555 -3.17008
3.34 0.0492757 1.64725 8.27743 1.21899 -5.8555 -5.16421
3.341 0.0492757 8.97325 -1.49058 1.21899 1.23461 14.3718
3.342 0.0492757 4.08925 -15.879 1.21899 1.23461 14.3718
3.343 0.0492757 0.0277094 -1.49058 1.21899 -0.971494 9.4878
3.344 0.0492757 4.91171 10.7194 1.21899 1.47051 2.16179
3.345 0.0492757 17.1217 -6.37458 1.21899 -3.64939 -7.60622
3.346 0.0492757 17.1217 -15.879 1.21899 8.56062 -5.61208
3.347 0.0492757 -4.8563 -6.11101 1.21899 -3.64939 4.15593
3.348 0.0492757 -3.23676 -13.7006 1.21899 -5.8555 13.9239
3.349 -1.17143 -2.41429 5.83543 1.21899 -3.4135 1.71393
3.35 -1.17143 -4.8563 0.951423 -0.00170898 -0.971494 1.71393
3.351 -1.17143 1.64725 13.425 -0.00170898 1.47051 21.25
3.352 -1.17143 4.08925 15.867 -0.00170898 -3.4135 23.692
3.353 -1.17143 -2.41429 -10.995 -0.00170898 3.91251 -8.05408
3.354 -1.17143 0.0277094 -10.995 -0.00170898 3.91251 -10.0482
3.355 -1.17143 1.64725 -15.879 -0.00170898 -5.8555 -0.28021
3.356 -2.39213 6.53125 -3.93258 -0.00170898 -1.20739 14.3718
3.357 -2.39213 11.4153 8.27743 -0.00170898 6.11862 24.1398
3.358 -2.39213 6.53125 3.39343 -0.00170898 8.56062 16.8138
3.359 -2.39213 0.0277094 13.1614 -0.00170898 13.4446 9.4878
3.36 -2.39213 -3.23676 13.1614 -0.00170898 8.56062 24.1398
3.361 -2.39213 0.0277094 3.657 -0.00170898 -0.971494 11.9298
3.362 -2.39213 4.91171 15.867 -0.00170898 1.47051 -2.72221
3.363 -2.39213 17.1217 -15.879 -0.00170898 6.35451 14.3718
3.364 -3.61283 14.6797 -6.37458 -0.00170898 3.91251 11.9298
3.365 -3.61283 4.91171 5.83543 -0.00170898 -3.4135 13.9239
3.366 -3.61283 4.08925 0.951423 -0.00170898 -5.8555 16.3659
3.367 -3.61283 23.6253 6.099 -0.00170898 -1.20739 28.576
3.368 -3.61283 23.6253 8.541 -0.00170898 -3.64939 33.46
3.369 -3.61283 4.08925 -3.66901 -0.00170898 -0.971494 35.902
3.37 -3.61283 1.64725 -6.11101 -0.00170898 -3.4135 35.902
3.371 -3.61283 -2.41429 -16.1426 -0.00170898 -0.971494 -12.9381
3.372 -3.61283 0.0277094 -13.7006 -0.00170898 -0.971494 -14.9322
3.373 -3.61283 7.35372 -8.55301 -0.00170898 -5.8555 -10.0482
3.374 -3.61283 9.79572 -3.66901 -0.00170898 -5.8555 16.8138
3.375 -3.61283 4.08925 -8.55301 -0.00170898 -3.4135 41.2338
3.376 -3.61283 6.53125 -11.2586 -0.00170898 1.47051 36.3498
3.377 -3.61283 0.0277094 0.951423 -0.00170898 6.35451 -12.4902
3.378 -3.61283 12.2377 3.39343 -0.00170898 3.91251 -10.4961
3.379 -3.61283 22.0057 -8.81659 -0.00170898 -3.4135 -10.0482
3.38 -4.83354 17.1217 -13.7006 -0.00170898 -3.64939 -10.0482
3.381 -4.83354 1.64725 0.951423 -0.00170898 1.23461 -10.4961
3.382 -4.83354 8.97325 10.7194 -0.00170898 -3.64939 -10.4961
3.383 -4.83354 -0.794757 18.0454 -0.00170898 -5.8555 1.71393
3.384 -4.83354 -2.41429 5.83543 -1.22241 -5.8555 1.71393
3.385 -4.83354 4.91171 -13.437 -1.22241 3.67661 -2.72221
3.386 -4.83354 7.35372 6.099 -1.22241 6.11862 -2.72221
3.387 -4.83354 0.0277094 30.519 -1.22241 3.67661 1.71393
3.388 -4.83354 -0.794757 32.961 -1.22241 -1.20739 1.71393
3.389 -3.61283 8.97325 28.077 -1.22241 -3.64939 -12.9381
3.39 -3.61283 6.53125 6.099 -1.22241 -3.64939 -12.4902
3.391 -3.61283 9.79572 -13.437 -1.22241 -1.20739 -10.4961
3.392 -3.61283 4.91171 -16.1426 -1.22241 -1.20739 -12.9381
3.393 -3.61283 -3.23676 -13.7006 -1.22241 1.23461 4.60379
3.394 -3.61283 4.08925 -6.37458 -1.22241 -1.20739 9.4878
3.395 -3.61283 4.91171 0.951423 -2.44312 1.23461 11.9298
3.396 -3.61283 4.91171 3.39343 -2.44312 3.67661 9.4878
3.397 -3.61283 7.35372 -8.81659 -2.44312 -3.4135 7.0458
3.398 -3.61283 7.35372 -8.81659 -2.44312 -3.4135 -2.72221
3.399 -3.61283 16.2993 -6.37458 -2.44312 -0.971494 -12.4902
3.4 -3.61283 11.4153 -8.81659 -2.44312 -0.971494 -14.9322
3.401 -3.61283 8.97325 27.8134 -2.44312 -3.64939 1.71393
3.402 -3.61283 -4.8563 35.1395 -2.44312 -1.20739 -3.17008
3.403 -3.61283 9.79572 40.0235 -2.44312 1.23461 -3.17008
3.404 -3.61283 7.35372 37.5815 -2.44312 3.67661 1.71393
3.405 -2.39213 -3.23676 -1.49058 -2.44312 6.11862 -10.4961
3.406 -2.39213 -3.23676 3.657 -2.44312 1.23461 -7.60622
3.407 -2.39213 -0.794757 37.845 -2.44312 -0.971494 -10.4961
3.408 -2.39213 -3.23676 37.845 -2.44312 -3.4135 -0.728073
3.409 -2.39213 -2.41429 28.077 -2.44312 -1.20739 4.15593
3.41 -2.39213 -2.41429 3.657 -2.44312 -3.64939 -3.17008
3.411 -2.39213 -3.23676 -16.1426 -2.44312 -3.4135 -10.0482
3.412 -2.39213 -4.8563 -8.81659 -2.44312 -3.4135 -0.28021
3.413 -2.39213 -2.41429 -1.49058 -2.44312 -3.64939 9.4878
3.414 -2.39213 -2.41429 -8.81659 -2.44312 -3.64939 16.8138
3.415 -2.39213 -4.8563 -13.437 -2.44312 1.47051 24.1398
3.416 -2.39213 -4.8563 -15.879 -2.44312 1.47051 9.4878
3.417 -2.39213 -4.8563 -6.37458 -2.44312 -1.20739 6.59794
3.418 -1.17143 -4.8563 -8.81659 -2.44312 -1.20739 6.59794
3.419 -1.17143 -3.23676 -13.437 -2.44312 -3.4135 -3.17008
3.42 -1.17143 -3.23676 -8.55301 -2.44312 -3.64939 -12.4902
3.421 -1.17143 -4.8563 -6.11101 -2.44312 6.11862 4.60379
3.422 -1.17143 -4.8563 -10.995 -2.44312 -3.64939 24.1398
3.423 -1.17143 -2.41429 -8.55301 -2.44312 -5.8555 33.9078
3.424 -1.17143 -2.41429 -8.55301 -2.44312 -5.8555 19.2558
3.425 -1.17143 -3.23676 -13.437 -2.44312 13.4446 -14.9322
3.426 -1.17143 -3.23676 -6.37458 -2.44312 8.56062 -12.9381
3.427 -1.17143 -0.794757 8.27743 -2.44312 8.79652 -5.61208
3.428 -1.17143 -0.794757 18.0454 -2.44312 6.35451 1.71393
3.429 -1.17143 -4.8563 27.8134 -2.44312 18.3286 9.03994
3.43 -1.17143 -4.8563 27.8134 -2.44312 25.6546 9.03994
3.431 -1.17143 -4.8563 10.7194 -2.44312 13.4446 -7.60622
3.432 -1.17143 -2.41429 -11.2586 -2.44312 3.67661 -10.0482
3.433 -1.17143 -2.41429 -1.22701 -2.44312 -3.64939 -2.72221
3.434 -1.17143 -2.41429 13.425 -2.44312 -0.971494 2.16179
3.435 -1.17143 -3.23676 25.635 -2.44312 18.5645 11.9298
3.436 -1.17143 -4.8563 15.867 -2.44312 18.5645 9.4878
3.437 -1.17143 -0.794757 8.541 -2.44312 -0.971494 -0.728073
3.438 -1.17143 1.64725 -1.22701 -2.44312 -3.4135 -0.728073
3.439 -1.17143 4.08925 -6.11101 -2.44312 1.23461 16.3659
3.44 -1.17143 1.64725 -8.55301 -2.44312 1.23461 9.03994
3.441 0.0492757 -3.23676 -13.437 -2.44312 3.67661 1.71393
3.442 0.0492757 -3.23676 -16.1426 -2.44312 1.23461 -12.9381
3.443 0.0492757 -4.8563 -11.2586 -2.44312 3.67661 -5.16421
3.444 0.0492757 -2.41429 -8.81659 -1.22241 6.11862 -0.28021
3.445 0.0492757 0.0277094 -6.37458 -1.22241 1.23461 11.9298
3.446 0.0492757 0.0277094 -1.49058 -1.22241 -3.4135 11.9298
3.447 0.0492757 2.46971 0.951423 -1.22241 6.35451 14.3718
3.448 0.0492757 0.0277094 -3.93258 -1.22241 -0.971494 9.4878
3.449 0.0492757 -4.8563 -3.66901 -1.22241 25.6546 -10.4961
3.45 0.0492757 -4.8563 3.657 -1.22241 3.67661 -12.9381
3.451 0.0492757 -3.23676 8.541 -1.22241 -3.4135 -10.0482
3.452 0.0492757 -3.23676 -1.22701 -1.22241 -3.4135 -12.4902
3.453 0.0492757 -4.8563 6.099 -0.00170898 15.8866 4.15593
3.454 0.0492757 -4.8563 10.983 -0.00170898 -0.971494 -3.17008
3.455 0.0492757 1.64725 -1.22701 -0.00170898 -3.64939 -12.4902
3.456 0.0492757 4.08925 -8.81659 -0.00170898 1.23461 -14.9322
3.457 0.0492757 6.53125 13.1614 -0.00170898 -1.20739 -5.16421
3.458 0.0492757 4.08925 18.0454 -0.00170898 1.23461 -5.16421
3.459 0.0492757 -3.23676 20.4874 -0.00170898 18.3286 -5.16421
3.46 0.0492757 -3.23676 25.3714 -0.00170898 6.11862 -5.16421
3.461 0.0492757 1.64725 10.7194 -0.00170898 1.23461 -10.0482
3.462 0.0492757 -0.794757 -3.93258 -0.00170898 -0.971494 -14.9322
3.463 0.0492757 -2.41429 -13.7006 -0.00170898 11.2385 -10.4961
3.464 0.0492757 -3.23676 -10.995 -0.00170898 8.79652 -14.9322
3.465 1.26998 -2.41429 -6.11101 -0.00170898 13.6805 -5.16421
3.466 1.26998 -2.41429 -1.22701 -0.00170898 6.35451 -5.16421
3.467 1.26998 -0.794757 3.657 -0.00170898 -3.4135 2.16179
3.468 1.26998 -0.794757 6.099 -0.00170898 -3.4135 -0.28021
3.469 1.26998 -4.8563 8.541 -0.00170898 11.2385 -5.16421
3.47 1.26998 0.0277094 6.099 -0.00170898 16.1225 -10.0482
3.471 1.26998 4.91171 -13.437 -0.00170898 -3.64939 -8.05408
3.472 1.26998 4.91171 -13.7006 -0.00170898 -3.64939 -3.17008
3.473 1.26998 -3.23676 -6.37458 -0.00170898 -0.971494 -10.4961
3.474 1.26998 -0.794757 0.951423 -0.00170898 -5.8555 -14.9322
3.475 1.26998 1.64725 13.1614 -0.00170898 1.23461 -10.0482
3.476 1.26998 4.08925 -3.93258 -0.00170898 -3.64939 2.16179
3.477 1.26998 -2.41429 -8.55301 -0.00170898 -5.8555 11.9298
3.478 1.26998 4.91171 -13.7006 -0.00170898 -5.8555 14.3718
3.479 1.26998 7.35372 22.9294 -0.00170898 -3.64939 19.2558
3.48 1.26998 -3.23676 5.83543 -0.00170898 -3.4135 19.2558
3.481 1.26998 2.46971 18.0454 -0.00170898 1.23461 -3.17008
3.482 1.26998 4.91171 18.0454 -0.00170898 1.23461 11.4819
3.483 1.26998 -2.41429 -1.49058 -0.00170898 -3.64939 -3.17008
3.484 1.26998 -3.23676 -15.879 -0.00170898 -5.8555 -12.9381
3.485 1.26998 1.64725 -1.22701 -0.00170898 -0.971494 4.15593
3.486 1.26998 1.64725 -6.11101 -0.00170898 -3.4135 6.59794
3.487 1.26998 9.79572 -11.2586 -0.00170898 -3.64939 -14.9322
3.488 1.26998 -2.41429 -8.55301 -0.00170898 -1.20739 -7.60622
3.489 1.26998 -0.794757 13.425 -0.00170898 -3.4135 -0.28021
3.49 2.49068 -0.794757 25.635 -0.00170898 -0.971494 -5.16421
3.491 2.49068 4.08925 6.099 -0.00170898 1.47051 7.0458
3.492 2.49068 4.08925 -13.437 -0.00170898 11.2385 9.4878
3.493 2.49068 -2.41429 -8.81659 -0.00170898 -3.64939 -12.9381
3.494 2.49068 -2.41429 -8.81659 -0.00170898 3.67661 -10.4961
3.495 2.49068 6.53125 -10.995 -0.00170898 8.56062 9.4878
3.496 2.49068 8.97325 -3.66901 -0.00170898 3.67661 11.9298
3.497 2.49068 -3.23676 -15.879 1.21899 -3.4135 -0.28021
3.498 2.49068 1.64725 -15.879 1.21899 -1.20739 4.15593
3.499 2.49068 -4.8563 -6.11101 1.21899 18.3286 38.344
3.5 2.49068 -2.41429 -16.1426 1.21899 18.3286 38.344
3.501 2.49068 4.08925 -15.879 1.21899 -0.971494 18.8079
3.502 2.49068 4.08925 -1.22701 1.21899 -0.971494 4.15593
3.503 2.49068 0.0277094 13.425 1.21899 -0.971494 -8.05408
3.504 2.49068 9.79572 18.309 1.21899 -0.971494 -7.60622
3.505 2.49068 -4.8563 28.077 -0.00170898 -5.8555 7.0458
3.506 2.49068 -0.794757 28.077 -0.00170898 -5.8555 14.3718
3.507 2.49068 7.35372 1.215 -0.00170898 -5.8555 19.2558
3.508 2.49068 7.35372 -13.437 -0.00170898 1.23461 19.2558
3.509 2.49068 -3.23676 -6.37458 -0.00170898 6.11862 -12.9381
3.51 2.49068 0.0277094 0.951423 -0.00170898 8.56062 -3.17008
3.511 2.49068 -2.41429 8.27743 -0.00170898 1.23461 4.15593
3.512 2.49068 1.64725 5.83543 -0.00170898 -5.8555 9.03994
3.513 2.49068 -2.41429 -13.437 -0.00170898 -0.971494 -10.4961
3.514 2.49068 -2.41429 -1.49058 1.21899 3.91251 -7.60622
3.515 2.49068 -4.8563 -11.2586 1.21899 -0.971494 -8.05408
3.516 2.49068 -2.41429 -13.7006 1.21899 -3.64939 16.3659
3.517 2.49068 -4.8563 -10.995 1.21899 3.67661 38.344
3.518 2.49068 1.64725 3.657 1.21899 -1.20739 23.692
3.519 2.49068 -4.8563 -13.7006 1.21899 -5.8555 9.03994
3.52 2.49068 0.0277094 -11.2586 1.21899 -5.8555 13.9239
3.521 1.26998 4.91171 13.1614 1.21899 -3.64939 -10.4961
3.522 1.26998 2.46971 13.1614 1.21899 -3.64939 -10.0482
3.523 1.26998 4.91171 15.6034 1.21899 -1.20739 -0.28021
3.524 1.26998 -3.23676 15.6034 1.21899 -1.20739 9.4878
3.525 1.26998 2.46971 25.3714 1.21899 1.23461 16.8138
3.526 1.26998 7.35372 25.3714 -0.00170898 1.23461 24.1398
3.527 1.26998 2.46971 -3.66901 -0.00170898 -1.20739 29.0238
3.528 1.26998 -0.794757 20.751 -0.00170898 -3.4135 29.0238
3.529 1.26998 8.97325 40.287 -0.00170898 3.91251 11.9298
3.53 1.26998 16.2993 45.171 -0.00170898 6.35451 14.3718
3.531 1.26998 7.35372 40.0235 -0.00170898 1.23461 -2.72221
3.532 1.26998 9.79572 49.7915 -0.00170898 1.23461 -7.60622
3.533 1.26998 4.91171 54.6755 -0.00170898 3.91251 -12.4902
3.534 1.26998 -4.8563 47.3495 -0.00170898 6.35451 -12.4902
3.535 1.26998 4.08925 3.657 -0.00170898 8.79652 -2.72221
3.536 1.26998 6.53125 30.519 -0.00170898 8.79652 -12.4902
3.537 1.26998 -3.23676 52.4971 -0.00170898 -0.971494 52.996
3.538 1.26998 -3.23676 91.5691 -0.00170898 -3.4135 57.88
3.539 1.26998 18.7413 123.315 -0.00170898 1.47051 35.902
3.54 1.26998 18.7413 84.2431 -0.00170898 1.47051 21.25
3.541 1.26998 1.64725 37.845 -0.00170898 -1.20739 9.03994
3.542 1.26998 -0.794757 23.193 -0.00170898 6.11862 -7.60622
3.543 1.26998 1.64725 -6.11101 -0.00170898 1.23461 19.2558
3.544 0.0492757 1.64725 5.83543 -0.00170898 -0.971494 55.8858
3.545 0.0492757 -4.8563 40.0235 -0.00170898 1.23461 7.0458
3.546 0.0492757 -2.41429 44.9075 -0.00170898 8.56062 -8.05408
3.547 0.0492757 -4.8563 5.83543 -0.00170898 -5.8555 11.4819
3.548 0.0492757 1.64725 -11.2586 -0.00170898 -0.971494 4.15593
3.549 0.0492757 8.97325 -10.995 -0.00170898 -5.8555 -12.9381
3.55 0.0492757 8.97325 -3.66901 -0.00170898 -3.4135 -14.9322
3.551 0.0492757 0.0277094 13.425 -0.00170898 6.35451 -12.4902
3.552 0.0492757 2.46971 25.635 -0.00170898 6.35451 -10.0482
3.553 0.0492757 -0.794757 13.425 -0.00170898 3.67661 -10.0482
3.554 -1.17143 -4.8563 3.657 -0.00170898 3.67661 -10.0482
3.555 -1.17143 1.64725 -8.55301 -0.00170898 -5.8555 -14.9322
3.556 -1.17143 8.97325 -16.1426 -0.00170898 -5.8555 -10.0482
3.557 -1.17143 -4.8563 -6.37458 -0.00170898 -1.20739 14.3718
3.558 -1.17143 0.0277094 -6.37458 -1.22241 -1.20739 33.9078
3.559 -2.39213 2.46971 -13.437 -1.22241 1.47051 51.0018
3.56 -2.39213 0.0277094 -16.1426 -1.22241 -0.971494 48.5598
3.561 -2.39213 -2.41429 -6.37458 -1.22241 -3.64939 14.3718
3.562 -2.39213 0.0277094 -16.1426 -1.22241 -3.64939 -0.728073
3.563 -2.39213 -2.41429 -1.22701 -1.22241 -0.971494 38.344
3.564 -3.61283 -3.23676 -1.22701 -1.22241 -3.4135 48.112
3.565 -3.61283 -0.794757 -13.7006 -1.22241 -1.20739 18.8079
3.566 -3.61283 -3.23676 -6.37458 -1.22241 -1.20739 13.9239
3.567 -3.61283 -0.794757 -1.49058 -1.22241 -3.64939 9.03994
3.568 -3.61283 1.64725 -8.81659 -1.22241 -5.8555 -0.728073
3.569 -3.61283 -0.794757 -16.1426 -2.44312 15.8866 -8.05408
3.57 -3.61283 -3.23676 -8.81659 -2.44312 18.3286 -10.4961
3.571 -3.61283 -0.794757 10.7194 -2.44312 -0.971494 -12.4902
3.572 -3.61283 -4.8563 15.6034 -2.44312 -0.971494 -10.0482
3.573 -4.83354 -3.23676 8.27743 -2.44312 -5.8555 -0.28021
3.574 -4.83354 4.08925 0.951423 -2.44312 -5.8555 9.4878
3.575 -4.83354 -4.8563 -1.49058 -3.66382 3.91251 -7.60622
3.576 -4.83354 0.0277094 -11.2586 -3.66382 3.91251 4.15593
3.577 -4.83354 4.91171 -13.437 -3.66382 15.8866 26.134
3.578 -4.83354 0.0277094 -16.1426 -3.66382 8.56062 13.9239
3.579 -4.83354 -0.794757 3.39343 -3.66382 1.47051 -10.0482
3.58 -4.83354 -0.794757 5.83543 -3.66382 -3.64939 -10.0482
3.581 -4.83354 -3.23676 -11.2586 -4.88452 -5.8555 -5.16421
3.582 -4.83354 -4.8563 -13.7006 -4.88452 -0.971494 -2.72221
3.583 -4.83354 -0.794757 -11.2586 -4.88452 3.91251 -0.28021
3.584 -4.83354 -0.794757 -11.2586 -4.88452 1.47051 -0.28021
3.585 -4.83354 -3.23676 -6.11101 -4.88452 3.67661 -8.05408
3.586 -4.83354 -3.23676 3.657 -4.88452 -5.8555 -8.05408
3.587 -4.83354 -3.23676 8.541 -4.88452 3.91251 -0.28021
3.588 -4.83354 -3.23676 6.099 -4.88452 3.91251 2.16179
3.589 -4.83354 1.64725 8.541 -4.88452 -3.64939 -12.4902
3.59 -4.83354 13.8573 8.541 -4.88452 1.23461 1.71393
3.591 -6.05424 23.6253 -16.1426 -4.88452 3.67661 18.8079
3.592 -6.05424 11.4153 -11.2586 -4.88452 1.23461 13.9239
3.593 -6.05424 -2.41429 -6.37458 -4.88452 1.23461 -2.72221
3.594 -6.05424 24.4477 -3.93258 -4.88452 1.23461 4.60379
3.595 -6.05424 51.3098 -1.49058 -4.88452 3.91251 -14.9322
3.596 -6.05424 51.3098 -6.37458 -3.66382 3.91251 -8.05408
3.597 -6.05424 31.7737 -1.49058 -3.66382 -3.4135 -12.9381
3.598 -6.05424 14.6797 8.27743 -3.66382 -3.4135 -10.4961
3.599 -6.05424 -2.41429 -3.66901 -3.66382 13.6805 -5.61208
3.6 -6.05424 -4.8563 8.541 -3.66382 3.91251 -3.17008
3.601 -6.05424 40.7193 15.867 -3.66382 6.11862 6.59794
3.602 -6.05424 35.8353 23.193 -3.66382 3.91251 -3.17008
3.603 -6.05424 1.64725 6.099 -2.44312 8.79652 -14.9322
3.604 -6.05424 1.64725 1.215 -2.44312 3.91251 -14.9322
3.605 -6.05424 30.9513 -3.66901 -2.44312 -1.20739 -12.4902
3.606 -6.05424 30.9513 -8.55301 -2.44312 3.67661 4.60379
3.607 -6.05424 -0.794757 -13.437 -2.44312 -3.64939 19.2558
3.608 -6.05424 14.6797 -13.7006 -2.44312 -3.4135 33.9078
3.609 -6.05424 36.6577 -11.2586 -2.44312 -3.64939 -5.16421
3.61 -6.05424 29.3317 -3.93258 -2.44312 6.11862 -8.05408
3.611 -6.05424 -2.41429 5.83543 -2.44312 15.8866 9.03994
3.612 -6.05424 -4.8563 3.39343 -2.44312 18.3286 16.3659
3.613 -6.05424 -3.23676 -11.2586 -2.44312 8.56062 21.25
3.614 -6.05424 -0.794757 -13.7006 -2.44312 -1.20739 18.8079
3.615 -6.05424 -0.794757 -16.1426 -2.44312 -0.971494 4.60379
3.616 -6.05424 -0.794757 -15.879 -2.44312 1.47051 4.60379
3.617 -4.83354 -4.8563 -13.437 -2.44312 -5.8555 -10.0482
3.618 -4.83354 -2.41429 -10.995 -2.44312 -3.4135 -12.4902
3.619 -4.83354 2.46971 -10.995 -2.44312 8.79652 -12.9381
3.62 -4.83354 0.0277094 -10.995 -2.44312 8.79652 -12.4902
3.621 -4.83354 1.64725 -16.1426 -2.44312 -3.64939 19.2558
3.622 -4.83354 -3.23676 -6.37458 -2.44312 -5.8555 24.1398
3.623 -4.83354 8.97325 0.951423 -2.44312 3.67661 9.4878
3.624 -4.83354 8.97325 8.27743 -2.44312 3.67661 -2.72221
3.625 -4.83354 0.0277094 13.1614 -2.44312 1.23461 -10.0482
3.626 -4.83354 4.91171 18.0454 -2.44312 -3.64939 -12.4902
3.627 -4.83354 7.35372 20.4874 -2.44312 -5.8555 -5.61208
3.628 -4.83354 7.35372 13.1614 -2.44312 -3.64939 4.15593
3.629 -4.83354 0.0277094 15.6034 -2.44312 -1.20739 11.4819
3.63 -4.83354 -2.41429 20.4874 -2.44312 -3.64939 9.03994
3.631 -4.83354 -0.794757 0.951423 -2.44312 -3.4135 6.59794
3.632 -4.83354 4.08925 -1.49058 -2.44312 -3.64939 1.71393
3.633 -4.83354 6.53125 8.27743 -2.44312 -5.8555 -8.05408
3.634 -4.83354 6.53125 8.27743 -2.44312 -3.4135 -12.4902
3.635 -4.83354 -0.794757 -11.2586 -2.44312 -0.971494 -5.16421
3.636 -3.61283 4.08925 -8.55301 -2.44312 -3.4135 -7.60622
3.637 -3.61283 1.64725 8.541 -2.44312 -3.64939 -10.4961
3.638 -3.61283 -0.794757 18.309 -2.44312 -5.8555 -12.4902
3.639 -3.61283 -3.23676 28.077 -2.44312 -3.64939 -14.9322
3.64 -3.61283 -3.23676 15.867 -2.44312 -3.64939 -2.72221
3.641 -3.61283 14.6797 -15.879 -2.44312 -3.64939 11.9298
3.642 -2.39213 2.46971 -13.7006 -2.44312 -1.20739 16.8138
3.643 -2.39213 -2.41429 -6.37458 -2.44312 -1.20739 7.0458
3.644 -2.39213 -2.41429 -1.49058 -2.44312 1.23461 2.16179
3.645 -2.39213 -2.41429 -6.37458 -2.44312 -3.64939 11.9298
3.646 -2.39213 -4.8563 -15.879 -2.44312 -3.64939 19.2558
3.647 -2.39213 -3.23676 -6.11101 -2.44312 -5.8555 -0.28021
3.648 -1.17143 -4.8563 -6.11101 -2.44312 -5.8555 -12.4902
3.649 -1.17143 -3.23676 -8.55301 -2.44312 -5.8555 -5.61208
3.65 -1.17143 -3.23676 -10.995 -2.44312 -0.971494 -10.4961
3.651 0.0492757 -0.794757 -10.995 -2.44312 1.47051 -14.9322
3.652 0.0492757 -0.794757 -15.879 -2.44312 3.91251 -12.9381
3.653 0.0492757 0.0277094 -13.7006 -2.44312 -3.64939 -0.728073
3.654 0.0492757 2.46971 -11.2586 -2.44312 -3.64939 -5.61208
3.655 0.0492757 0.0277094 -11.2586 -2.44312 -3.64939 -7.60622
3.656 1.26998 -4.8563 -11.2586 -2.44312 -3.64939 -7.60622
3.657 1.26998 -3.23676 -8.81659 -2.44312 1.23461 -12.9381
3.658 1.26998 -0.794757 -8.81659 -2.44312 1.23461 -12.9381
3.659 1.26998 1.64725 -13.7006 -1.22241 -1.20739 2.16179
3.66 2.49068 -0.794757 -15.879 -1.22241 -1.20739 -0.28021
3.661 2.49068 -2.41429 -10.995 -1.22241 -3.64939 -12.4902
3.662 2.49068 -2.41429 -6.11101 -1.22241 -5.8555 -7.60622
3.663 2.49068 -4.8563 -13.437 -1.22241 -3.4135 7.0458
3.664 2.49068 -3.23676 -13.7006 -1.22241 -3.64939 7.0458
3.665 2.49068 1.64725 -6.37458 -1.22241 -3.4135 -7.60622
3.666 3.71139 1.64725 -11.2586 -1.22241 6.35451 -8.05408
3.667 3.71139 -0.794757 -3.66901 -1.22241 13.6805 9.03994
3.668 3.71139 -3.23676 -3.66901 -1.22241 -3.4135 33.46
3.669 3.71139 -4.8563 -1.22701 -1.22241 1.23461 1.71393
3.67 3.71139 -3.23676 8.541 -1.22241 6.11862 -5.61208
3.671 4.93209 4.08925 15.867 -1.22241 15.8866 1.71393
3.672 4.93209 1.64725 10.983 -1.22241 20.7706 -0.728073
3.673 4.93209 -0.794757 -13.7006 -1.22241 15.8866 -12.9381
3.674 4.93209 -0.794757 -8.81659 -0.00170898 8.56062 -10.4961
3.675 4.93209 -3.23676 -1.49058 -0.00170898 3.67661 -3.17008
3.676 4.93209 -3.23676 -1.49058 -0.00170898 -3.4135 -8.05408
3.677 6.15279 -4.8563 -3.93258 -0.00170898 6.35451 -5.16421
3.678 6.15279 0.0277094 -3.93258 -0.00170898 6.35451 -2.72221
3.679 6.15279 2.46971 -6.37458 -0.00170898 1.47051 -5.16421
3.68 6.15279 2.46971 -11.2586 -0.00170898 1.47051 -5.16421
3.681 6.15279 -3.23676 -16.1426 -0.00170898 -3.64939 -12.4902
3.682 6.15279 1.64725 -1.22701 -0.00170898 -3.64939 -12.4902
3.683 6.15279 0.0277094 -13.7006 -0.00170898 -3.4135 -10.0482
3.684 6.15279 0.0277094 -13.7006 -0.00170898 -0.971494 -10.0482
3.685 6.15279 -3.23676 -6.11101 -0.00170898 -3.64939 -0.728073
3.686 6.15279 -3.23676 -1.22701 -0.00170898 -3.64939 -0.728073
3.687 6.15279 -0.794757 6.099 -0.00170898 8.79652 -5.16421
3.688 6.15279 -3.23676 3.657 -0.00170898 6.35451 -7.60622
3.689 7.37349 -2.41429 -8.55301 -0.00170898 -3.64939 -5.61208
3.69 7.37349 -4.8563 -10.995 -0.00170898 -1.20739 -5.61208
3.691 7.37349 -4.8563 -15.879 -0.00170898 -3.4135 2.16179
3.692 7.37349 -3.23676 -15.879 1.21899 3.91251 11.9298
3.693 7.37349 1.64725 -8.55301 1.21899 -3.4135 19.2558
3.694 7.37349 1.64725 -16.1426 1.21899 -3.64939 46.1178
3.695 7.37349 -4.8563 10.7194 1.21899 1.23461 70.5379
3.696 7.37349 -4.8563 13.1614 1.21899 18.3286 77.8639
3.697 7.37349 -4.8563 15.6034 1.21899 -3.64939 87.6319
3.698 7.37349 -2.41429 10.7194 1.21899 6.35451 77.8639
3.699 7.37349 -4.8563 -6.37458 1.21899 21.0065 26.5818
3.7 8.5942 -4.8563 -8.81659 1.21899 25.8905 9.03994
3.701 8.5942 2.46971 -11.2586 1.21899 6.11862 72.532
3.702 8.5942 0.0277094 -13.437 1.21899 -1.20739 79.858
3.703 8.5942 0.0277094 -3.66901 1.21899 15.8866 82.3
3.704 8.5942 -4.8563 -6.11101 1.21899 20.7706 74.974
3.705 8.5942 -3.23676 -13.437 1.21899 3.67661 13.9239
3.706 8.5942 -3.23676 -10.995 1.21899 -5.8555 4.15593
3.707 8.5942 -4.8563 28.077 1.21899 -0.971494 -0.728073
3.708 8.5942 -4.8563 32.961 1.21899 -0.971494 -10.0482
3.709 8.5942 -4.8563 -3.66901 1.21899 -3.64939 7.0458
3.71 8.5942 -4.8563 -13.437 1.21899 1.23461 9.4878
3.711 8.5942 -4.8563 -13.7006 1.21899 6.11862 -14.9322
3.712 8.5942 -4.8563 5.83543 1.21899 6.11862 -5.61208
3.713 8.5942 -2.41429 25.3714 1.21899 3.91251 1.71393
3.714 8.5942 -2.41429 18.0454 1.21899 -5.8555 16.3659
3.715 8.5942 -3.23676 -1.49058 1.21899 -0.971494 -0.728073
3.716 8.5942 -3.23676 -3.93258 -0.00170898 3.91251 -5.61208
3.717 8.5942 -3.23676 -6.37458 -0.00170898 8.79652 -8.05408
3.718 8.5942 -3.23676 -3.93258 -0.00170898 8.79652 -5.61208
3.719 8.5942 -4.8563 3.39343 -0.00170898 -3.4135 -10.4961
3.72 8.5942 -4.8563 5.83543 -0.00170898 3.91251 -12.9381
3.721 8.5942 2.46971 30.2555 -0.00170898 1.23461 4.15593
3.722 8.5942 -4.8563 32.6975 -0.00170898 3.67661 4.15593
3.723 8.5942 -2.41429 0.951423 -0.00170898 -5.8555 -12.4902
3.724 8.5942 0.0277094 -8.81659 -0.00170898 -5.8555 -7.60622
3.725 7.37349 2.46971 -16.1426 -0.00170898 1.23461 -12.4902
3.726 7.37349 -2.41429 -6.11101 -0.00170898 1.23461 -12.4902
3.727 7.37349 1.64725 5.83543 -0.00170898 -1.20739 -2.72221
3.728 7.37349 -4.8563 27.8134 -0.00170898 1.23461 -5.16421
3.729 7.37349 -3.23676 0.951423 -0.00170898 -1.20739 -10.4961
3.73 6.15279 -0.794757 8.541 -0.00170898 -0.971494 -10.4961
3.731 6.15279 1.64725 50.055 -0.00170898 6.35451 -5.16421
3.732 6.15279 6.53125 89.1271 -0.00170898 11.2385 7.0458
3.733 6.15279 -0.794757 47.613 -0.00170898 21.0065 24.1398
3.734 6.15279 -4.8563 25.635 -0.00170898 21.0065 24.1398
3.735 4.93209 0.0277094 6.099 -0.00170898 8.56062 1.71393
3.736 4.93209 0.0277094 -13.437 -0.00170898 8.56062 -0.728073
3.737 4.93209 4.08925 15.867 -0.00170898 -3.64939 -14.9322
3.738 4.93209 18.7413 18.309 -0.00170898 -5.8555 -10.0482
3.739 3.71139 4.08925 -3.66901 -0.00170898 -3.4135 -5.16421
3.74 3.71139 -3.23676 -15.879 -0.00170898 3.91251 9.4878
3.741 3.71139 8.97325 -11.2586 -0.00170898 8.79652 19.2558
3.742 3.71139 11.4153 -1.49058 -0.00170898 1.47051 19.2558
3.743 2.49068 16.2993 18.0454 -0.00170898 -5.8555 -2.72221
3.744 2.49068 8.97325 25.3714 -0.00170898 -5.8555 14.3718
3.745 2.49068 7.35372 8.27743 -0.00170898 -3.64939 2.16179
3.746 2.49068 2.46971 -8.81659 -0.00170898 -1.20739 -8.05408
3.747 2.49068 4.91171 -8.55301 -0.00170898 -3.64939 16.3659
3.748 1.26998 7.35372 8.541 -0.00170898 -3.64939 11.4819
3.749 1.26998 -3.23676 18.309 -0.00170898 -1.20739 16.3659
3.75 1.26998 -3.23676 8.541 -0.00170898 3.67661 23.692
3.751 1.26998 -4.8563 -6.37458 -0.00170898 -1.20739 4.15593
3.752 0.0492757 -2.41429 -6.37458 -0.00170898 -3.64939 -10.4961
3.753 0.0492757 2.46971 -3.66901 -0.00170898 -5.8555 -7.60622
3.754 0.0492757 4.91171 6.099 -0.00170898 -5.8555 -5.16421
3.755 0.0492757 6.53125 30.519 -0.00170898 -1.20739 -12.9381
3.756 0.0492757 13.8573 35.403 -1.22241 -3.64939 -12.9381
3.757 0.0492757 26.0673 18.309 -1.22241 -3.4135 7.0458
3.758 -1.17143 30.9513 -8.81659 -1.22241 -1.20739 7.0458
3.759 -1.17143 0.0277094 37.5815 -1.22241 -3.64939 9.4878
3.76 -1.17143 2.46971 37.5815 -1.22241 -5.8555 11.9298
3.761 -1.17143 14.6797 32.6975 -1.22241 1.23461 -0.28021
3.762 -2.39213 14.6797 8.27743 -1.22241 1.23461 2.16179
3.763 -2.39213 1.64725 -11.2586 -1.22241 3.67661 -5.16421
3.764 -2.39213 8.97325 -11.2586 -1.22241 1.23461 -5.16421
3.765 -2.39213 -0.794757 15.6034 -1.22241 3.91251 29.0238
3.766 -2.39213 0.0277094 18.0454 -1.22241 -5.8555 46.1178
3.767 -2.39213 7.35372 -1.49058 -1.22241 3.67661 21.6978
3.768 -2.39213 7.35372 -15.879 -1.22241 1.23461 9.4878
3.769 -3.61283 -2.41429 -1.22701 -1.22241 8.79652 -5.16421
3.77 -3.61283 -2.41429 -8.55301 -1.22241 38.1005 -0.728073
3.771 -3.61283 7.35372 10.7194 -1.22241 -1.20739 28.576
3.772 -3.61283 12.2377 10.7194 -1.22241 1.23461 40.786
3.773 -3.61283 0.0277094 20.4874 -1.22241 -3.4135 18.8079
3.774 -4.83354 -4.8563 35.1395 -1.22241 -3.64939 9.03994
3.775 -4.83354 1.64725 3.39343 -1.22241 -3.64939 4.15593
3.776 -4.83354 6.53125 -16.1426 -1.22241 -3.64939 9.03994
3.777 -4.83354 -3.23676 -1.22701 -1.22241 6.11862 1.71393
3.778 -4.83354 -3.23676 25.635 -1.22241 11.0026 -12.9381
3.779 -6.05424 -4.8563 54.9391 -1.22241 -5.8555 9.4878
3.78 -6.05424 -3.23676 59.8231 -1.22241 -0.971494 16.8138
3.781 -6.05424 -2.41429 20.751 -1.22241 3.91251 -5.16421
3.782 -6.05424 2.46971 -1.22701 -1.22241 -3.4135 11.4819
3.783 -6.05424 -2.41429 18.309 -1.22241 23.2126 45.67
3.784 -7.27494 -4.8563 18.309 -1.22241 23.2126 57.88
3.785 -7.27494 -3.23676 -6.11101 -2.44312 3.67661 28.576
3.786 -7.27494 -0.794757 -15.879 -2.44312 6.11862 28.576
3.787 -7.27494 -4.8563 -8.81659 -2.44312 1.23461 40.786
3.788 -7.27494 -4.8563 -11.2586 -2.44312 1.47051 31.018
3.789 -7.27494 -4.8563 1.215 -2.44312 8.79652 -7.60622
3.79 -7.27494 -3.23676 8.541 -1.22241 6.35451 -2.72221
3.791 -7.27494 -2.41429 -1.22701 -1.22241 1.47051 -0.28021
3.792 -7.27494 -2.41429 -6.11101 -1.22241 -5.8555 -2.72221
3.793 -7.27494 -3.23676 1.215 -1.22241 1.47051 -0.28021
3.794 -7.27494 -0.794757 3.657 -1.22241 6.35451 -0.28021
3.795 -8.49565 -4.8563 -8.81659 -1.22241 1.23461 -3.17008
3.796 -8.49565 -2.41429 3.39343 -1.22241 1.23461 -0.728073
3.797 -8.49565 -3.23676 13.1614 -1.22241 -3.4135 -12.9381
3.798 -8.49565 -3.23676 8.27743 -1.22241 -0.971494 -12.9381
3.799 -8.49565 -3.23676 5.83543 -1.22241 -3.4135 18.8079
3.8 -8.49565 -3.23676 5.83543 -1.22241 1.47051 1.71393
3.801 -8.49565 2.46971 -6.37458 -0.00170898 1.23461 -5.61208
3.802 -8.49565 2.46971 -3.66901 -0.00170898 -1.20739 -7.60622
3.803 -8.49565 -4.8563 15.867 -0.00170898 6.35451 7.0458
3.804 -8.49565 -0.794757 13.425 -0.00170898 -3.64939 7.0458
3.805 -9.71635 4.08925 -11.2586 -0.00170898 -5.8555 -0.728073
3.806 -9.71635 4.08925 -6.37458 -0.00170898 -3.4135 4.15593
3.807 -9.71635 6.53125 -10.995 -0.00170898 -3.4135 -0.728073
3.808 -9.71635 16.2993 -8.55301 -0.00170898 -3.4135 -12.4902
3.809 -9.71635 23.6253 -16.1426 -0.00170898 -0.971494 4.60379
3.81 -9.71635 16.2993 -6.37458 -0.00170898 -3.4135 11.9298
3.811 -9.71635 7.35372 0.951423 -0.00170898 1.47051 19.2558
3.812 -9.71635 4.91171 -13.7006 -0.00170898 1.47051 19.2558
3.813 -9.71635 7.35372 -8.81659 -0.00170898 -3.4135 -2.72221
3.814 -9.71635 7.35372 -3.93258 -0.00170898 -3.64939 -14.9322
3.815 -9.71635 -2.41429 0.951423 -0.00170898 1.23461 -5.61208
3.816 -9.71635 -4.8563 3.39343 -0.00170898 1.23461 -5.61208
3.817 -9.71635 -4.8563 -8.55301 -0.00170898 -5.8555 -12.4902
3.818 -9.71635 -4.8563 3.657 -0.00170898 -3.4135 -14.9322
3.819 -9.71635 -3.23676 10.983 -0.00170898 1.47051 -10.4961
3.82 -9.71635 -3.23676 13.425 -0.00170898 6.35451 -12.9381
3.821 -9.71635 -2.41429 20.751 -0.00170898 -3.4135 -7.60622
3.822 -9.71635 -4.8563 23.193 -0.00170898 -3.64939 -14.9322
3.823 -9.71635 -3.23676 -15.879 -0.00170898 1.23461 -0.728073
3.824 -9.71635 4.08925 -11.2586 -0.00170898 -1.20739 -5.61208
3.825 -9.71635 13.8573 -6.37458 -0.00170898 1.47051 -0.28021
3.826 -9.71635 13.8573 -13.7006 -0.00170898 -0.971494 -5.16421
3.827 -9.71635 4.08925 -13.437 -0.00170898 -1.20739 -14.9322
3.828 -9.71635 -0.794757 -13.7006 -0.00170898 -3.64939 -12.4902
3.829 -8.49565 -4.8563 -8.81659 -0.00170898 1.23461 -14.9322
3.83 -8.49565 9.79572 -8.81659 -0.00170898 -1.20739 -10.0482
3.831 -8.49565 22.0057 3.657 -0.00170898 -3.4135 -12.4902
3.832 -8.49565 22.0057 -13.7006 -0.00170898 -0.971494 -12.4902
3.833 -8.49565 7.35372 8.27743 -0.00170898 -0.971494 4.60379
3.834 -8.49565 -3.23676 -6.37458 -0.00170898 -0.971494 7.0458
3.835 -7.27494 16.2993 -11.2586 -0.00170898 -5.8555 -12.4902
3.836 -7.27494 11.4153 -6.11101 -0.00170898 -3.64939 -12.9381
3.837 -7.27494 7.35372 10.983 -0.00170898 1.47051 -10.4961
3.838 -6.05424 4.91171 15.867 -0.00170898 1.47051 -5.61208
3.839 -6.05424 4.91171 10.983 1.21899 -3.4135 4.15593
3.84 -6.05424 4.91171 15.867 1.21899 1.47051 4.15593
3.841 -6.05424 4.08925 -3.66901 1.21899 -3.64939 -0.728073
3.842 -4.83354 11.4153 -15.879 1.21899 -5.8555 -14.9322
3.843 -4.83354 1.64725 -6.37458 1.21899 -3.64939 -2.72221
3.844 -4.83354 -0.794757 -6.37458 1.21899 1.23461 -2.72221
3.845 -3.61283 -3.23676 -3.93258 1.21899 3.67661 4.60379
3.846 -3.61283 2.46971 -1.49058 1.21899 -1.20739 7.0458
3.847 -3.61283 9.79572 -1.49058 1.21899 -5.8555 -10.0482
3.848 -2.39213 14.6797 -1.49058 1.21899 -3.4135 -3.17008
3.849 -2.39213 4.91171 0.951423 1.21899 -0.971494 11.4819
3.85 -2.39213 2.46971 0.951423 1.21899 -0.971494 13.9239
3.851 -2.39213 0.0277094 -6.37458 1.21899 1.47051 1.71393
3.852 -1.17143 -0.794757 -13.7006 1.21899 -0.971494 -3.17008
3.853 -1.17143 8.97325 -13.437 -0.00170898 -0.971494 -10.4961
3.854 -1.17143 18.7413 -10.995 -0.00170898 -0.971494 -14.9322
3.855 -1.17143 23.6253 -8.55301 -0.00170898 -3.4135 -12.4902
3.856 0.0492757 11.4153 -6.11101 -0.00170898 -5.8555 -12.4902
3.857 0.0492757 0.0277094 -15.879 -0.00170898 -5.8555 -12.4902
3.858 0.0492757 7.35372 -8.81659 -0.00170898 -5.8555 -10.0482
3.859 0.0492757 12.2377 -1.49058 -0.00170898 -5.8555 -5.16421
3.86 0.0492757 12.2377 5.83543 -0.00170898 -3.64939 -7.60622
3.861 1.26998 -2.41429 13.1614 -0.00170898 -1.20739 -10.0482
3.862 1.26998 -0.794757 10.7194 -0.00170898 -3.64939 -10.0482
3.863 1.26998 6.53125 -13.7006 -0.00170898 -5.8555 -5.16421
3.864 1.26998 4.08925 -15.879 -0.00170898 -3.4135 -2.72221
3.865 2.49068 -4.8563 -13.437 -0.00170898 -0.971494 -12.4902
3.866 2.49068 -4.8563 3.657 -0.00170898 1.47051 -14.9322
3.867 2.49068 -4.8563 18.309 -0.00170898 1.47051 -12.9381
3.868 2.49068 -4.8563 -3.66901 -0.00170898 1.47051 -5.61208
3.869 2.49068 -3.23676 -8.81659 -0.00170898 -1.20739 6.59794
3.87 3.71139 1.64725 -3.93258 -0.00170898 -1.20739 -3.17008
3.871 3.71139 -3.23676 -11.2586 -0.00170898 1.47051 -14.9322
3.872 3.71139 -2.41429 -11.2586 -0.00170898 1.47051 -10.0482
3.873 3.71139 2.46971 -13.437 -0.00170898 -3.4135 -7.60622
3.874 3.71139 0.0277094 -8.55301 -0.00170898 -3.4135 -5.16421
3.875 4.93209 -2.41429 -3.66901 1.21899 -5.8555 4.60379
3.876 4.93209 -2.41429 6.099 1.21899 -5.8555 19.2558
3.877 4.93209 -2.41429 15.867 1.21899 -3.4135 31.4658
3.878 4.93209 0.0277094 10.983 1.21899 -3.4135 19.2558
3.879 4.93209 -3.23676 -10.995 1.21899 6.11862 -10.0482
3.88 4.93209 1.64725 -13.437 -0.00170898 6.11862 -10.0482
3.881 6.15279 -2.41429 -8.81659 -0.00170898 -1.20739 1.71393
3.882 6.15279 -2.41429 -8.81659 -0.00170898 -5.8555 16.3659
3.883 6.15279 8.97325 -10.995 -0.00170898 6.35451 -8.05408
3.884 6.15279 16.2993 -1.22701 -0.00170898 6.35451 -14.9322
3.885 6.15279 21.1833 8.541 -0.00170898 3.91251 -5.61208
3.886 6.15279 16.2993 8.541 -0.00170898 1.47051 -5.61208
3.887 7.37349 -4.8563 15.867 -0.00170898 -3.4135 -10.4961
3.888 7.37349 2.46971 23.193 -0.00170898 -3.64939 -10.0482
3.889 7.37349 12.2377 8.541 -0.00170898 1.23461 -2.72221
3.89 7.37349 4.91171 -3.66901 -0.00170898 1.23461 -5.16421
3.891 7.37349 -2.41429 -13.437 -0.00170898 -5.8555 -7.60622
3.892 7.37349 0.0277094 -8.81659 -0.00170898 -1.20739 -2.72221
3.893 7.37349 -2.41429 0.951423 -0.00170898 -5.8555 -7.60622
3.894 7.37349 -2.41429 5.83543 -0.00170898 -5.8555 -14.9322
3.895 7.37349 2.46971 0.951423 -0.00170898 1.47051 11.9298
3.896 7.37349 4.91171 -6.37458 -0.00170898 3.91251 19.2558
3.897 7.37349 7.35372 -13.7006 -0.00170898 -5.8555 -10.0482
3.898 7.37349 7.35372 -13.437 -0.00170898 -3.4135 -12.4902
3.899 7.37349 -4.8563 -8.55301 -0.00170898 8.79652 -12.4902
3.9 7.37349 -4.8563 -15.879 -0.00170898 8.79652 -12.4902
3.901 7.37349 -3.23676 -8.81659 -0.00170898 1.47051 -5.16421
3.902 7.37349 -0.794757 -11.2586 -0.00170898 -3.4135 -7.60622
3.903 7.37349 -0.794757 -8.55301 -0.00170898 -1.20739 -5.61208
3.904 7.37349 -0.794757 6.099 -0.00170898 1.23461 -8.05408
3.905 7.37349 -0.794757 15.867 -0.00170898 -5.8555 -7.60622
3.906 7.37349 -0.794757 20.751 -0.00170898 -0.971494 -10.0482
3.907 7.37349 4.91171 15.867 -0.00170898 3.91251 -5.61208
3.908 7.37349 4.91171 8.541 -0.00170898 1.47051 -8.05408
3.909 7.37349 -2.41429 1.215 -0.00170898 -0.971494 9.4878
3.91 7.37349 -4.8563 -6.37458 -0.00170898 -3.64939 7.0458
3.911 7.37349 -4.8563 25.3714 -0.00170898 1.23461 -0.728073
3.912 7.37349 -4.8563 40.0235 -0.00170898 1.23461 -0.728073
3.913 7.37349 -4.8563 54.6755 -0.00170898 -0.971494 -7.60622
3.914 7.37349 -4.8563 54.6755 -0.00170898 -0.971494 -10.0482
3.915 7.37349 -3.23676 42.4655 -0.00170898 -3.64939 4.15593
3.916 7.37349 -3.23676 32.6975 -0.00170898 -1.20739 16.3659
3.917 7.37349 -4.8563 22.9294 -0.00170898 3.67661 26.134
3.918 7.37349 -4.8563 -1.22701 -0.00170898 1.23461 18.8079
3.919 7.37349 -3.23676 52.4971 -0.00170898 -5.8555 -0.728073
3.92 7.37349 -3.23676 57.3811 -0.00170898 -1.20739 -10.4961
3.921 7.37349 2.46971 20.751 -0.00170898 -5.8555 -12.4902
3.922 7.37349 2.46971 -11.2586 -0.00170898 -5.8555 -12.4902
3.923 7.37349 0.0277094 27.8134 -0.00170898 -3.4135 -12.9381
3.924 7.37349 -0.794757 37.5815 -0.00170898 -3.4135 -8.05408
3.925 7.37349 4.08925 22.9294 -0.00170898 6.11862 1.71393
3.926 7.37349 4.08925 13.1614 -0.00170898 13.4446 4.15593
3.927 7.37349 7.35372 -1.49058 -0.00170898 1.23461 -10.4961
3.928 7.37349 4.91171 15.867 -0.00170898 -3.64939 -10.0482
3.929 7.37349 -3.23676 62.2651 -1.22241 15.8866 -2.72221
3.93 7.37349 -4.8563 54.9391 -1.22241 23.2126 4.60379
3.931 7.37349 -4.8563 1.215 -1.22241 30.5386 11.9298
3.932 7.37349 -3.23676 -13.7006 -1.22241 20.7706 14.3718
3.933 7.37349 -0.794757 8.27743 -1.22241 3.67661 16.8138
3.934 7.37349 -0.794757 8.27743 -1.22241 11.2385 11.9298
3.935 7.37349 -0.794757 0.951423 -1.22241 38.1005 -0.28021
3.936 7.37349 -0.794757 -15.879 -1.22241 38.1005 -2.72221
3.937 7.37349 -4.8563 3.657 -1.22241 13.6805 -10.0482
3.938 6.15279 -4.8563 18.309 -1.22241 3.91251 -10.0482
3.939 6.15279 -0.794757 30.519 -1.22241 -5.8555 -2.72221
3.94 6.15279 -0.794757 10.983 -1.22241 -5.8555 -5.16421
3.941 6.15279 0.0277094 5.83543 -1.22241 -3.64939 21.25
3.942 6.15279 0.0277094 0.951423 -1.22241 3.67661 28.576
3.943 6.15279 -2.41429 23.193 -1.22241 -5.8555 -3.17008
3.944 6.15279 -3.23676 23.193 -1.22241 -5.8555 -5.61208
3.945 6.15279 1.64725 3.657 -1.22241 1.47051 1.71393
3.946 6.15279 -0.794757 -11.2586 -1.22241 3.91251 13.9239
3.947 6.15279 -2.41429 10.7194 -1.22241 23.2126 26.134
3.948 6.15279 -4.8563 0.951423 -1.22241 20.7706 23.692
3.949 6.15279 -0.794757 18.309 -1.22241 -3.64939 16.8138
3.95 6.15279 1.64725 23.193 -1.22241 -5.8555 19.2558
3.951 4.93209 4.08925 3.657 -1.22241 1.47051 -0.28021
3.952 4.93209 1.64725 1.215 -1.22241 13.6805 4.60379
3.953 4.93209 -0.794757 -1.22701 -1.22241 23.4485 51.0018
3.954 4.93209 -4.8563 -6.37458 -1.22241 23.4485 53.4438
3.955 4.93209 0.0277094 20.4874 -1.22241 -5.8555 9.4878
3.956 4.93209 -2.41429 22.9294 -1.22241 -3.64939 4.60379
3.957 4.93209 1.64725 -11.2586 -0.00170898 -3.4135 -0.28021
3.958 3.71139 -0.794757 -8.81659 -0.00170898 -3.4135 11.4819
3.959 3.71139 1.64725 8.27743 -0.00170898 -3.64939 52.996
3.96 3.71139 4.08925 -3.66901 -0.00170898 -3.64939 55.438
3.961 3.71139 9.79572 -3.93258 -0.00170898 1.23461 67.648
3.962 3.71139 7.35372 10.7194 -0.00170898 6.11862 62.764
3.963 3.71139 2.46971 20.4874 -0.00170898 18.3286 31.018
3.964 3.71139 0.0277094 3.39343 -0.00170898 25.6546 16.3659
3.965 2.49068 -4.8563 10.983 -0.00170898 3.91251 -3.17008
3.966 2.49068 -0.794757 15.867 -0.00170898 1.47051 -5.16421
3.967 2.49068 1.64725 -6.11101 1.21899 -5.8555 14.3718
3.968 2.49068 0.0277094 -1.49058 1.21899 -1.20739 7.0458
3.969 2.49068 -4.8563 6.099 1.21899 -5.8555 -10.4961
3.97 2.49068 -0.794757 13.425 1.21899 -5.8555 -5.61208
3.971 1.26998 4.08925 -15.879 1.21899 -3.4135 6.59794
3.972 1.26998 -4.8563 -3.93258 1.21899 -3.4135 11.4819
3.973 1.26998 2.46971 13.1614 1.21899 1.23461 16.3659
3.974 1.26998 0.0277094 15.6034 1.21899 1.23461 11.4819
3.975 1.26998 9.79572 22.9294 1.21899 3.91251 14.3718
3.976 1.26998 14.6797 20.4874 1.21899 3.91251 19.2558
3.977 1.26998 -2.41429 -13.437 1.21899 -1.20739 21.6978
3.978 0.0492757 -3.23676 -6.11101 1.21899 3.67661 19.2558
3.979 0.0492757 1.64725 -1.22701 1.21899 -5.8555 2.16179
3.98 0.0492757 4.08925 -8.55301 1.21899 -3.4135 -8.05408
3.981 0.0492757 8.97325 -6.37458 1.21899 6.11862 13.9239
3.982 0.0492757 8.97325 -6.37458 1.21899 13.4446 16.3659
3.983 0.0492757 1.64725 23.193 1.21899 -5.8555 -0.728073
3.984 0.0492757 -4.8563 23.193 1.21899 -3.4135 -10.4961
3.985 0.0492757 1.64725 -3.66901 1.21899 3.67661 -10.0482
3.986 -1.17143 4.08925 -1.22701 1.21899 3.67661 -2.72221
3.987 -1.17143 8.97325 -8.55301 1.21899 -3.64939 4.60379
3.988 -1.17143 18.7413 -8.81659 1.21899 -1.20739 24.1398
3.989 -1.17143 0.0277094 10.7194 1.21899 -5.8555 -0.28021
3.99 -1.17143 12.2377 20.4874 1.21899 -3.4135 -14.9322
3.991 -2.39213 19.5637 8.27743 1.21899 -3.64939 -0.728073
3.992 -2.39213 9.79572 -1.49058 1.21899 1.23461 11.4819
3.993 -2.39213 -2.41429 -6.37458 1.21899 3.67661 21.25
3.994 -2.39213 -3.23676 -3.66901 1.21899 1.23461 21.25
3.995 -2.39213 -0.794757 23.193 1.21899 3.67661 -5.61208
3.996 -3.61283 6.53125 35.403 -0.00170898 1.23461 -12.9381
3.997 -3.61283 -2.41429 -3.66901 -0.00170898 3.67661 -10.0482
3.998 -3.61283 0.0277094 -16.1426 -0.00170898 3.67661 -12.9381
3.999 -3.61283 0.0277094 -6.37458 -0.00170898 1.47051 -5.61208
4 -3.61283 -2.41429 -13.7006 -0.00170898 -0.971494 -0.728073
4.001 -4.83354 -0.794757 -15.879 -0.00170898 3.91251 -8.05408
4.002 -4.83354 -0.794757 -6.11101 -0.00170898 3.91251 -12.4902
4.003 -4.83354 -4.8563 10.983 -0.00170898 -5.8555 -2.72221
4.004 -4.83354 -3.23676 42.729 -0.00170898 -1.20739 -7.60622
4.005 -4.83354 -0.794757 15.867 -0.00170898 1.23461 -12.4902
4.006 -4.83354 -0.794757 -15.879 -0.00170898 -1.20739 -10.0482
4.007 -4.83354 4.91171 8.27743 -1.22241 -1.20739 -7.60622
4.008 -6.05424 7.35372 8.27743 -1.22241 -1.20739 -10.0482
4.009 -6.05424 0.0277094 -3.93258 -1.22241 1.23461 -3.17008
4.01 -6.05424 -3.23676 -10.995 -1.22241 3.67661 6.59794
4.011 -6.05424 1.64725 10.983 -1.22241 -1.20739 -3.17008
4.012 -6.05424 8.97325 13.425 -1.22241 -5.8555 -12.4902
4.013 -6.05424 13.8573 1.215 -1.22241 -3.4135 -0.28021
4.014 -6.05424 16.2993 -13.7006 -1.22241 -5.8555 -5.16421
4.015 -6.05424 4.08925 10.7194 -1.22241 -5.8555 -0.28021
4.016 -6.05424 -2.41429 15.6034 -1.22241 -0.971494 -0.28021
4.017 -6.05424 7.35372 20.4874 -1.22241 1.47051 -8.05408
4.018 -6.05424 7.35372 18.0454 -1.22241 3.91251 -8.05408
4.019 -6.05424 -3.23676 -11.2586 -2.44312 -3.64939 -12.9381
4.02 -6.05424 -3.23676 -8.55301 -2.44312 -1.20739 -8.05408
4.021 -6.05424 4.08925 13.425 -2.44312 1.23461 -10.4961
4.022 -6.05424 6.53125 30.519 -2.44312 1.23461 -7.60622
4.023 -6.05424 7.35372 10.983 -2.44312 1.23461 4.60379
4.024 -6.05424 9.79572 -8.55301 -2.44312 1.23461 7.0458
4.025 -6.05424 12.2377 -8.81659 -2.44312 -5.8555 4.60379
4.026 -7.27494 9.79572 -8.81659 -2.44312 -3.4135 -0.28021
4.027 -7.27494 -2.41429 -6.11101 -2.44312 1.47051 4.60379
4.028 -7.27494 6.53125 -8.55301 -2.44312 1.47051 7.0458
4.029 -7.27494 21.1833 8.27743 -2.44312 3.91251 -7.60622
4.03 -7.27494 6.53125 18.0454 -2.44312 3.91251 -14.9322
4.031 -7.27494 -0.794757 -11.2586 -2.44312 1.47051 -8.05408
4.032 -7.27494 -3.23676 1.215 -2.44312 -5.8555 -5.61208
4.033 -7.27494 -4.8563 23.193 -2.44312 1.23461 4.15593
4.034 -7.27494 -3.23676 20.751 -2.44312 1.23461 4.15593
4.035 -7.27494 8.97325 -8.55301 -2.44312 -1.20739 -0.28021
4.036 -7.27494 8.97325 -10.995 -2.44312 -1.20739 4.60379
4.037 -7.27494 -0.794757 -13.437 -2.44312 3.67661 -10.0482
4.038 -7.27494 4.91171 -15.879 -2.44312 1.23461 -3.17008
4.039 -7.27494 19.5637 -3.66901 -2.44312 3.91251 11.4819
4.04 -7.27494 14.6797 -1.22701 -2.44312 3.91251 -5.61208
4.041 -7.27494 2.46971 -13.437 -2.44312 -3.4135 -10.4961
4.042 -7.27494 -2.41429 -15.879 -2.44312 -5.8555 -10.0482
4.043 -7.27494 -4.8563 -16.1426 -2.44312 -1.20739 -2.72221
4.044 -7.27494 4.08925 -6.37458 -2.44312 -1.20739 7.0458
4.045 -7.27494 21.1833 -1.22701 -2.44312 -5.8555 16.8138
4.046 -6.05424 23.6253 3.657 -2.44312 -5.8555 9.4878
4.047 -6.05424 -0.794757 20.4874 -2.44312 1.23461 -3.17008
4.048 -6.05424 0.0277094 20.4874 -2.44312 -5.8555 -0.728073
4.049 -6.05424 12.2377 -6.37458 -2.44312 -3.64939 4.15593
4.05 -6.05424 12.2377 -8.81659 -2.44312 -3.4135 -3.17008
4.051 -6.05424 0.0277094 0.951423 -2.44312 -5.8555 -0.28021
4.052 -6.05424 1.64725 10.7194 -2.44312 3.67661 -0.28021
4.053 -6.05424 11.4153 18.0454 -2.44312 13.4446 2.16179
4.054 -6.05424 13.8573 15.6034 -2.44312 28.0966 -0.28021
4.055 -6.05424 6.53125 -15.879 -2.44312 40.3067 -3.17008
4.056 -6.05424 0.0277094 -15.879 -2.44312 30.5386 -0.728073
4.057 -6.05424 17.1217 -11.2586 -2.44312 3.67661 6.59794
4.058 -6.05424 22.0057 -11.2586 -2.44312 8.79652 1.71393
4.059 -6.05424 9.79572 -10.995 -2.44312 30.7745 -3.17008
4.06 -6.05424 0.0277094 -6.11101 -2.44312 30.7745 -12.4902
4.061 -6.05424 -3.23676 -1.22701 -2.44312 3.91251 -0.28021
4.062 -6.05424 -2.41429 -1.22701 -2.44312 3.91251 2.16179
4.063 -4.83354 -4.8563 3.657 -2.44312 8.79652 -12.9381
4.064 -4.83354 -4.8563 -1.22701 -3.66382 8.79652 -10.4961
4.065 -4.83354 -3.23676 -3.66901 -3.66382 -0.971494 -10.0482
4.066 -4.83354 -3.23676 -8.55301 -3.66382 -0.971494 -7.60622
4.067 -4.83354 -4.8563 -13.437 -3.66382 -5.8555 -0.728073
4.068 -4.83354 -2.41429 -13.7006 -3.66382 -5.8555 -0.728073
4.069 -4.83354 0.0277094 -8.81659 -3.66382 1.47051 1.71393
4.07 -3.61283 0.0277094 -13.7006 -3.66382 3.91251 9.03994
4.071 -3.61283 -0.794757 -10.995 -3.66382 -1.20739 18.8079
4.072 -3.61283 -0.794757 -13.437 -3.66382 -1.20739 13.9239
4.073 -3.61283 0.0277094 -13.7006 -3.66382 -3.4135 4.60379
4.074 -3.61283 0.0277094 -11.2586 -3.66382 -0.971494 7.0458
4.075 -3.61283 -3.23676 -8.81659 -3.66382 -3.64939 -12.4902
4.076 -3.61283 -4.8563 -8.81659 -3.66382 15.8866 -8.05408
4.077 -2.39213 -4.8563 -11.2586 -3.66382 1.47051 -2.72221
4.078 -2.39213 0.0277094 -8.81659 -3.66382 11.2385 11.9298
4.079 -2.39213 2.46971 0.951423 -3.66382 -1.20739 -2.72221
4.08 -2.39213 0.0277094 0.951423 -3.66382 3.67661 14.3718
4.081 -2.39213 -4.8563 -3.93258 -3.66382 -0.971494 29.0238
4.082 -2.39213 -3.23676 -1.49058 -3.66382 3.91251 29.0238
4.083 -2.39213 -3.23676 5.83543 -3.66382 8.79652 14.3718
4.084 -2.39213 -0.794757 5.83543 -3.66382 11.2385 9.4878
4.085 -1.17143 -3.23676 -13.7006 -2.44312 -3.4135 -0.28021
4.086 -1.17143 -2.41429 -6.37458 -2.44312 -3.64939 -10.4961
4.087 -1.17143 -3.23676 15.6034 -2.44312 1.23461 6.59794
4.088 -1.17143 -0.794757 15.6034 -2.44312 -1.20739 -0.728073
4.089 -1.17143 4.08925 3.39343 -2.44312 6.35451 -10.0482
4.09 -1.17143 4.08925 -3.93258 -2.44312 3.91251 -5.61208
4.091 0.0492757 -3.23676 -8.81659 -2.44312 28.0966 72.532
4.092 0.0492757 7.35372 -6.11101 -2.44312 28.0966 70.09
4.093 0.0492757 19.5637 10.983 -1.22241 1.23461 1.71393
4.094 0.0492757 -2.41429 8.541 -1.22241 -3.4135 -10.4961
4.095 0.0492757 -3.23676 -8.55301 -1.22241 3.91251 -5.16421
4.096 0.0492757 -4.8563 -3.66901 -1.22241 1.47051 -7.60622
4.097 1.26998 -0.794757 6.099 -1.22241 6.11862 -0.728073
4.098 1.26998 -0.794757 10.983 -1.22241 3.67661 -0.728073
4.099 1.26998 -2.41429 13.425 -1.22241 -1.20739 -10.0482
4.1 1.26998 0.0277094 13.425 -1.22241 -3.64939 -10.0482
4.101 2.49068 -3.23676 -3.66901 -1.22241 -5.8555 -0.728073
4.102 2.49068 1.64725 -13.437 -1.22241 -0.971494 4.15593
4.103 2.49068 4.08925 -1.22701 -1.22241 6.35451 -7.60622
4.104 2.49068 1.64725 -1.22701 -1.22241 6.35451 -0.28021
4.105 3.71139 -0.794757 -8.81659 -1.22241 1.47051 4.60379
4.106 3.71139 -2.41429 -3.93258 -1.22241 -5.8555 2.16179
4.107 3.71139 4.91171 0.951423 -0.00170898 -1.20739 4.60379
4.108 3.71139 0.0277094 -6.37458 -0.00170898 -1.20739 16.8138
4.109 3.71139 -4.8563 1.215 -0.00170898 3.91251 29.0238
4.11 4.93209 -4.8563 -3.66901 -0.00170898 -0.971494 26.5818
4.111 4.93209 -2.41429 -13.7006 -0.00170898 20.7706 18.8079
4.112 4.93209 -2.41429 -8.81659 -0.00170898 15.8866 21.25
4.113 4.93209 -3.23676 -1.49058 1.21899 -0.971494 -3.17008
4.114 4.93209 -3.23676 10.7194 1.21899 -3.4135 -3.17008
4.115 4.93209 0.0277094 20.4874 1.21899 1.23461 4.15593
4.116 4.93209 0.0277094 18.0454 1.21899 -5.8555 1.71393
4.117 4.93209 -3.23676 -10.995 1.21899 18.5645 14.3718
4.118 4.93209 -3.23676 -3.66901 1.21899 18.5645 14.3718
4.119 4.93209 -3.23676 3.657 1.21899 13.4446 -5.61208
4.12 4.93209 -4.8563 3.657 1.21899 13.4446 -5.61208
4.121 4.93209 -3.23676 5.83543 1.21899 -1.20739 -10.4961
4.122 4.93209 -3.23676 15.6034 2.4397 -3.4135 -12.4902
4.123 4.93209 -2.41429 25.3714 2.4397 3.91251 -5.16421
4.124 4.93209 0.0277094 25.3714 2.4397 3.91251 -7.60622
4.125 4.93209 2.46971 35.1395 2.4397 -3.4135 -14.9322
4.126 4.93209 2.46971 32.6975 2.4397 -1.20739 -14.9322
4.127 6.15279 -2.41429 -11.2586 2.4397 -0.971494 -7.60622
4.128 6.15279 -4.8563 -10.995 2.4397 -0.971494 -0.28021
4.129 6.15279 -0.794757 13.425 2.4397 6.11862 -10.0482
4.13 6.15279 1.64725 25.635 2.4397 8.56062 -10.0482
4.131 6.15279 4.08925 -8.55301 2.4397 -0.971494 -5.16421
4.132 6.15279 -3.23676 -13.7006 2.4397 -0.971494 -5.16421
4.133 6.15279 -0.794757 42.729 2.4397 1.47051 -0.28021
4.134 6.15279 1.64725 57.3811 2.4397 3.91251 -0.28021
4.135 6.15279 -2.41429 25.635 2.4397 -0.971494 -5.16421
4.136 7.37349 -2.41429 18.309 2.4397 -3.4135 -5.16421
4.137 7.37349 -3.23676 13.425 2.4397 -3.64939 -7.60622
4.138 7.37349 -0.794757 -1.22701 2.4397 1.23461 -10.4961
4.139 7.37349 -4.8563 -15.879 2.4397 1.47051 1.71393
4.14 7.37349 -3.23676 -15.879 2.4397 1.47051 6.59794
4.141 7.37349 -4.8563 -16.1426 2.4397 15.8866 11.4819
4.142 7.37349 -2.41429 -6.37458 2.4397 3.67661 1.71393
4.143 7.37349 0.0277094 0.951423 2.4397 8.56062 -10.0482
4.144 7.37349 2.46971 -1.49058 2.4397 13.4446 -10.0482
4.145 7.37349 -4.8563 -11.2586 2.4397 -1.20739 -7.60622
4.146 7.37349 -4.8563 -6.37458 2.4397 -3.64939 -0.28021
4.147 7.37349 4.91171 8.27743 2.4397 -5.8555 -7.60622
4.148 7.37349 2.46971 5.83543 2.4397 -5.8555 -14.9322
4.149 7.37349 -2.41429 -13.437 2.4397 -3.4135 -5.16421
4.15 7.37349 -4.8563 -1.22701 2.4397 3.91251 -0.28021
4.151 7.37349 0.0277094 -15.879 2.4397 11.2385 7.0458
4.152 7.37349 0.0277094 -15.879 2.4397 11.2385 -0.28021
4.153 7.37349 4.08925 -6.11101 2.4397 13.4446 4.15593
4.154 7.37349 4.08925 -10.995 2.4397 3.67661 9.03994
4.155 7.37349 0.0277094 15.6034 2.4397 -3.64939 13.9239
4.156 7.37349 0.0277094 8.27743 2.4397 -3.4135 11.4819
4.157 7.37349 16.2993 32.961 2.4397 -0.971494 -10.0482
4.158 7.37349 16.2993 32.961 2.4397 -0.971494 -2.72221
4.159 7.37349 -4.8563 5.83543 2.4397 -3.64939 2.16179
4.16 7.37349 -3.23676 5.83543 2.4397 -3.64939 4.60379
4.161 6.15279 -4.8563 -15.879 2.4397 -1.20739 -2.72221
4.162 6.15279 0.0277094 6.099 2.4397 -3.64939 -14.9322
4.163 6.15279 4.91171 30.519 2.4397 -1.20739 -3.17008
4.164 6.15279 2.46971 30.519 2.4397 -1.20739 -0.728073
4.165 6.15279 -3.23676 -16.1426 2.4397 6.35451 7.0458
4.166 6.15279 -0.794757 -11.2586 1.21899 -3.4135 19.2558
4.167 6.15279 4.08925 -8.81659 1.21899 1.23461 31.4658
4.168 6.15279 1.64725 -1.49058 1.21899 -1.20739 31.4658
4.169 6.15279 2.46971 0.951423 1.21899 -0.971494 7.0458
4.17 6.15279 14.6797 -1.49058 1.21899 -0.971494 7.0458
4.171 6.15279 2.46971 28.077 1.21899 -3.64939 -0.28021
4.172 6.15279 -4.8563 32.961 1.21899 1.23461 -10.4961
4.173 4.93209 1.64725 -8.81659 -0.00170898 6.11862 6.59794
4.174 4.93209 -0.794757 -3.93258 -0.00170898 6.11862 13.9239
4.175 4.93209 -4.8563 -11.2586 -0.00170898 3.67661 31.018
4.176 4.93209 -2.41429 -13.437 -0.00170898 -5.8555 31.018
4.177 4.93209 -0.794757 -13.7006 -0.00170898 1.23461 9.03994
4.178 4.93209 -0.794757 -6.37458 -0.00170898 13.4446 -0.728073
4.179 4.93209 -4.8563 -1.49058 -0.00170898 25.6546 -10.4961
4.18 4.93209 -4.8563 8.27743 -0.00170898 35.4226 -8.05408
4.181 3.71139 -2.41429 27.8134 -0.00170898 20.7706 4.15593
4.182 3.71139 -2.41429 27.8134 -0.00170898 8.56062 -5.61208
4.183 3.71139 -3.23676 -6.37458 -0.00170898 -1.20739 -3.17008
4.184 3.71139 -3.23676 -13.437 -0.00170898 3.91251 4.15593
4.185 3.71139 -0.794757 3.657 -0.00170898 21.0065 9.03994
4.186 3.71139 1.64725 8.541 -0.00170898 21.0065 13.9239
4.187 2.49068 4.08925 -10.995 -0.00170898 1.47051 9.03994
4.188 2.49068 -0.794757 -3.66901 -0.00170898 -3.4135 -3.17008
4.189 2.49068 0.0277094 -11.2586 -0.00170898 -3.64939 -14.9322
4.19 2.49068 -2.41429 -11.2586 -0.00170898 1.23461 4.15593
4.191 2.49068 -3.23676 -1.22701 -0.00170898 -3.64939 -5.61208
4.192 1.26998 4.08925 -6.11101 -0.00170898 -5.8555 -2.72221
4.193 1.26998 -3.23676 0.951423 -0.00170898 1.23461 19.2558
4.194 1.26998 -2.41429 20.4874 -0.00170898 1.23461 24.1398
4.195 1.26998 4.08925 35.1395 -0.00170898 3.67661 7.0458
4.196 0.0492757 4.08925 37.5815 1.21899 3.67661 -5.16421
4.197 0.0492757 14.6797 13.1614 1.21899 1.47051 -12.9381
4.198 0.0492757 9.79572 -1.22701 1.21899 -1.20739 4.15593
4.199 0.0492757 -0.794757 37.845 1.21899 -3.64939 21.25
4.2 0.0492757 -0.794757 37.845 1.21899 3.67661 21.25
4.201 -1.17143 2.46971 -8.55301 1.21899 1.23461 -5.61208
4.202 -1.17143 0.0277094 -10.995 1.21899 1.47051 -8.05408
4.203 -1.17143 -2.41429 13.425 1.21899 13.6805 -10.4961
4.204 -2.39213 -4.8563 20.751 1.21899 13.6805 -12.4902
4.205 -2.39213 1.64725 8.541 1.21899 1.23461 -5.16421
4.206 -2.39213 -0.794757 -10.995 1.21899 6.11862 -10.0482
4.207 -2.39213 -4.8563 -8.81659 1.21899 8.56062 -5.16421
4.208 -2.39213 0.0277094 -3.93258 1.21899 8.56062 4.60379
4.209 -3.61283 -2.41429 3.39343 1.21899 -5.8555 -8.05408
4.21 -3.61283 -0.794757 0.951423 1.21899 -3.4135 -3.17008
4.211 -3.61283 4.08925 -15.879 1.21899 -0.971494 -0.728073
4.212 -3.61283 1.64725 -16.1426 1.21899 8.79652 -12.9381
4.213 -4.83354 -3.23676 10.7194 1.21899 -3.64939 -3.17008
4.214 -4.83354 -4.8563 8.27743 1.21899 -3.64939 -0.728073
4.215 -4.83354 0.0277094 -16.1426 1.21899 3.91251 -8.05408
4.216 -4.83354 2.46971 -8.55301 1.21899 3.91251 -10.0482
4.217 -4.83354 -2.41429 6.099 1.21899 -3.64939 -2.72221
4.218 -4.83354 -3.23676 32.961 1.21899 -3.64939 11.9298
4.219 -6.05424 4.08925 54.9391 1.21899 1.47051 -7.60622
4.22 -6.05424 4.08925 57.3811 1.21899 -0.971494 -12.9381
4.221 -6.05424 -0.794757 1.215 1.21899 -5.8555 -3.17008
4.222 -6.05424 -3.23676 -8.81659 1.21899 -1.20739 -0.728073
4.223 -6.05424 -4.8563 15.6034 1.21899 -1.20739 -10.0482
4.224 -6.05424 0.0277094 15.6034 1.21899 -3.64939 -0.28021
4.225 -6.05424 -4.8563 -8.81659 1.21899 -5.8555 7.0458
4.226 -6.05424 -4.8563 -3.93258 -0.00170898 -5.8555 4.60379
4.227 -7.27494 7.35372 18.0454 -0.00170898 -1.20739 -2.72221
4.228 -7.27494 0.0277094 18.0454 -0.00170898 -3.64939 4.60379
4.229 -7.27494 6.53125 -1.49058 -0.00170898 -3.4135 4.60379
4.23 -7.27494 -2.41429 -3.93258 -0.00170898 -0.971494 -7.60622
4.231 -7.27494 -3.23676 -16.1426 -0.00170898 1.47051 -14.9322
4.232 -7.27494 -0.794757 -6.11101 -0.00170898 1.47051 -5.61208
4.233 -7.27494 2.46971 6.099 -0.00170898 -1.20739 4.15593
4.234 -7.27494 2.46971 -6.11101 -0.00170898 -1.20739 1.71393
4.235 -7.27494 4.08925 -16.1426 -0.00170898 -0.971494 -8.05408
4.236 -7.27494 16.2993 -13.7006 -0.00170898 -0.971494 -14.9322
4.237 -7.27494 -3.23676 0.951423 -0.00170898 -5.8555 -7.60622
4.238 -7.27494 0.0277094 0.951423 -0.00170898 -3.64939 -0.28021
4.239 -7.27494 4.91171 -15.879 -0.00170898 -5.8555 7.0458
4.24 -7.27494 4.91171 -15.879 -0.00170898 -5.8555 7.0458
4.241 -8.49565 -4.8563 -11.2586 -0.00170898 -1.20739 2.16179
4.242 -8.49565 -4.8563 -15.879 -0.00170898 -1.20739 -12.9381
4.243 -8.49565 2.46971 -10.995 -0.00170898 1.23461 4.15593
4.244 -8.49565 0.0277094 -15.879 -0.00170898 3.67661 11.4819
4.245 -8.49565 -3.23676 3.39343 -0.00170898 -3.64939 16.3659
4.246 -8.49565 -0.794757 0.951423 -0.00170898 -0.971494 9.03994
4.247 -8.49565 -3.23676 -11.2586 -0.00170898 6.35451 -10.4961
4.248 -8.49565 -0.794757 -15.879 1.21899 6.35451 -10.4961
4.249 -8.49565 -4.8563 -8.81659 1.21899 -3.4135 -0.728073
4.25 -8.49565 -4.8563 -8.81659 1.21899 -5.8555 -3.17008
4.251 -8.49565 -3.23676 -11.2586 1.21899 -3.64939 -5.16421
4.252 -8.49565 -3.23676 -11.2586 1.21899 -5.8555 -7.60622
4.253 -7.27494 -4.8563 -1.49058 1.21899 1.47051 -5.16421
4.254 -7.27494 -4.8563 0.951423 1.21899 -0.971494 -2.72221
4.255 -7.27494 26.0673 0.951423 1.21899 15.8866 -0.28021
4.256 -7.27494 30.9513 -1.49058 1.21899 11.0026 11.9298
4.257 -7.27494 21.1833 -1.22701 1.21899 6.11862 24.1398
4.258 -7.27494 -2.41429 13.425 1.21899 1.23461 16.8138
4.259 -7.27494 26.8897 -8.55301 1.21899 -3.64939 7.0458
4.26 -7.27494 31.7737 -15.879 1.21899 -3.4135 -12.4902
4.261 -7.27494 9.79572 -13.7006 2.4397 3.91251 1.71393
4.262 -7.27494 4.91171 -8.81659 2.4397 6.35451 11.4819
4.263 -7.27494 31.7737 -6.37458 2.4397 11.2385 16.3659
4.264 -7.27494 31.7737 -11.2586 2.4397 3.91251 6.59794
4.265 -7.27494 9.79572 -15.879 2.4397 3.91251 -7.60622
4.266 -7.27494 0.0277094 -16.1426 2.4397 1.47051 -0.28021
4.267 -6.05424 1.64725 -16.1426 2.4397 6.11862 -3.17008
4.268 -6.05424 16.2993 -16.1426 2.4397 6.11862 1.71393
4.269 -6.05424 1.64725 -8.81659 2.4397 -3.4135 6.59794
4.27 -6.05424 -0.794757 -13.7006 2.4397 -3.4135 11.4819
4.271 -6.05424 -3.23676 -13.437 2.4397 -3.64939 18.8079
4.272 -6.05424 -3.23676 -10.995 3.6604 -3.64939 18.8079
4.273 -6.05424 4.08925 -16.1426 3.6604 -3.4135 -12.9381
4.274 -6.05424 4.08925 -16.1426 3.6604 -5.8555 -12.9381
4.275 -4.83354 1.64725 -13.437 3.6604 3.67661 -12.4902
4.276 -4.83354 -4.8563 -13.437 3.6604 1.23461 4.60379
4.277 -4.83354 4.91171 -3.93258 3.6604 -0.971494 16.8138
4.278 -4.83354 9.79572 3.39343 3.6604 -3.4135 19.2558
4.279 -4.83354 0.0277094 -3.93258 3.6604 -1.20739 11.9298
4.28 -4.83354 -2.41429 -11.2586 3.6604 -0.971494 19.2558
4.281 -4.83354 -3.23676 -16.1426 4.8811 -3.64939 -5.16421
4.282 -4.83354 -4.8563 -6.11101 4.8811 -3.64939 -14.9322
4.283 -3.61283 2.46971 3.657 4.8811 -3.64939 -5.61208
4.284 -3.61283 7.35372 1.215 4.8811 -5.8555 -8.05408
4.285 -3.61283 2.46971 -13.437 4.8811 -5.8555 -12.4902
4.286 -3.61283 -3.23676 -8.81659 4.8811 -3.4135 -7.60622
4.287 -3.61283 4.08925 0.951423 4.8811 -3.64939 -12.9381
4.288 -3.61283 6.53125 0.951423 4.8811 6.11862 -10.4961
4.289 -3.61283 -3.23676 -6.37458 4.8811 15.8866 7.0458
4.29 -2.39213 -4.8563 -3.93258 4.8811 23.2126 9.4878
4.291 -2.39213 1.64725 -8.81659 4.8811 6.11862 -0.28021
4.292 -2.39213 1.64725 -16.1426 4.8811 6.11862 -0.28021
4.293 -2.39213 0.0277094 -8.55301 4.8811 -1.20739 14.3718
4.294 -2.39213 -2.41429 -8.55301 4.8811 6.35451 26.5818
4.295 -1.17143 1.64725 -15.879 4.8811 21.0065 16.8138
4.296 -1.17143 1.64725 -8.81659 4.8811 11.2385 7.0458
4.297 -1.17143 -3.23676 0.951423 4.8811 -3.4135 -2.72221
4.298 -1.17143 -3.23676 0.951423 4.8811 3.91251 -8.05408
4.299 0.0492757 1.64725 -8.55301 4.8811 18.5645 11.4819
4.3 0.0492757 4.08925 3.657 4.8811 13.6805 40.786
4.301 0.0492757 -3.23676 -8.55301 4.8811 1.23461 65.206
4.302 0.0492757 -4.8563 -8.55301 4.8811 1.23461 35.902
4.303 0.0492757 -2.41429 6.099 4.8811 1.47051 -3.17008
4.304 1.26998 -4.8563 3.657 4.8811 1.47051 -8.05408
4.305 1.26998 -2.41429 -1.22701 4.8811 -3.64939 -14.9322
4.306 1.26998 -2.41429 -10.995 4.8811 -5.8555 -14.9322
4.307 1.26998 0.0277094 -16.1426 3.6604 1.47051 9.03994
4.308 2.49068 0.0277094 -8.81659 3.6604 -5.8555 21.25
4.309 2.49068 -2.41429 -1.49058 3.6604 3.67661 9.03994
4.31 2.49068 -2.41429 0.951423 3.6604 3.67661 -3.17008
4.311 2.49068 -4.8563 -1.49058 3.6604 -1.20739 -14.9322
4.312 2.49068 -4.8563 -8.81659 3.6604 -5.8555 -5.16421
4.313 2.49068 -3.23676 -16.1426 3.6604 -3.4135 4.60379
4.314 3.71139 -3.23676 -15.879 3.6604 8.79652 -7.60622
4.315 3.71139 -4.8563 -13.7006 4.8811 3.67661 13.9239
4.316 3.71139 -3.23676 -15.879 4.8811 32.9806 23.692
4.317 3.71139 -0.794757 -8.55301 4.8811 1.23461 -5.61208
4.318 3.71139 -0.794757 -13.437 4.8811 -0.971494 -14.9322
4.319 3.71139 2.46971 10.7194 4.8811 8.79652 -5.16421
4.32 3.71139 2.46971 10.7194 4.8811 6.35451 -2.72221
4.321 4.93209 0.0277094 5.83543 4.8811 -1.20739 -0.28021
4.322 4.93209 -2.41429 -1.49058 4.8811 -3.4135 -0.28021
4.323 4.93209 -3.23676 -8.81659 4.8811 -5.8555 -10.0482
4.324 4.93209 -0.794757 -8.81659 4.8811 -3.64939 -7.60622
4.325 4.93209 0.0277094 30.2555 4.8811 -0.971494 4.60379
4.326 4.93209 -2.41429 37.5815 4.8811 3.91251 4.60379
4.327 4.93209 -4.8563 13.1614 4.8811 11.2385 16.8138
4.328 4.93209 -4.8563 5.83543 4.8811 11.2385 16.8138
4.329 6.15279 0.0277094 -8.81659 4.8811 -1.20739 -0.728073
4.33 6.15279 -2.41429 -8.55301 4.8811 -1.20739 16.3659
4.331 6.15279 0.0277094 6.099 4.8811 -3.64939 28.576
4.332 6.15279 2.46971 15.867 3.6604 -3.64939 13.9239
4.333 6.15279 -3.23676 28.077 3.6604 -5.8555 -5.61208
4.334 6.15279 6.53125 40.287 3.6604 -3.4135 -5.61208
4.335 6.15279 -0.794757 10.983 3.6604 -0.971494 -0.728073
4.336 6.15279 -3.23676 -1.22701 3.6604 -0.971494 -8.05408
4.337 6.15279 -3.23676 -8.55301 3.6604 3.91251 24.1398
4.338 6.15279 -4.8563 -15.879 3.6604 3.91251 24.1398
4.339 6.15279 -4.8563 -6.11101 3.6604 -1.20739 7.0458
4.34 6.15279 -2.41429 -6.11101 3.6604 3.67661 -7.60622
4.341 6.15279 -3.23676 -13.437 3.6604 -1.20739 -3.17008
4.342 6.15279 -3.23676 -13.7006 2.4397 -1.20739 13.9239
4.343 6.15279 0.0277094 -10.995 2.4397 13.4446 28.576
4.344 6.15279 -2.41429 -8.55301 2.4397 -1.20739 -3.17008
4.345 6.15279 -4.8563 -15.879 2.4397 -5.8555 1.71393
4.346 6.15279 -4.8563 -13.437 2.4397 -3.64939 -0.728073
4.347 6.15279 -3.23676 -1.22701 2.4397 1.23461 4.15593
4.348 6.15279 -3.23676 -6.11101 2.4397 -1.20739 4.15593
4.349 6.15279 -4.8563 -10.995 2.4397 8.79652 -12.9381
4.35 6.15279 -2.41429 -13.437 1.21899 8.79652 -8.05408
4.351 6.15279 -4.8563 -13.7006 1.21899 -0.971494 1.71393
4.352 6.15279 -3.23676 -8.81659 1.21899 -0.971494 4.15593
4.353 6.15279 -3.23676 -15.879 1.21899 8.79652 11.9298
4.354 6.15279 -0.794757 -15.879 1.21899 3.91251 9.4878
4.355 6.15279 -2.41429 13.1614 1.21899 6.11862 -12.9381
4.356 6.15279 0.0277094 15.6034 1.21899 3.67661 -10.0482
4.357 6.15279 -0.794757 -13.7006 1.21899 3.91251 -10.4961
4.358 4.93209 1.64725 -13.7006 1.21899 1.47051 1.71393
4.359 4.93209 1.64725 15.6034 1.21899 3.67661 11.4819
4.36 4.93209 -0.794757 20.4874 1.21899 6.11862 9.03994
4.361 4.93209 -2.41429 5.83543 1.21899 8.56062 -14.9322
4.362 4.93209 -2.41429 -6.11101 1.21899 6.11862 -12.9381
4.363 4.93209 4.08925 28.077 1.21899 8.56062 -12.4902
4.364 3.71139 8.97325 40.287 1.21899 8.56062 -7.60622
4.365 3.71139 -4.8563 0.951423 -0.00170898 -1.20739 -2.72221
4.366 3.71139 0.0277094 0.951423 -0.00170898 -3.4135 7.0458
4.367 3.71139 7.35372 -8.81659 -0.00170898 1.47051 -14.9322
4.368 3.71139 7.35372 -8.55301 -0.00170898 8.79652 -12.9381
4.369 3.71139 -3.23676 13.425 -0.00170898 16.1225 -5.16421
4.37 3.71139 -0.794757 15.867 -0.00170898 16.1225 -10.0482
4.371 3.71139 1.64725 -6.11101 -0.00170898 -3.64939 21.25
4.372 2.49068 4.08925 -6.11101 -0.00170898 3.67661 23.692
4.373 2.49068 -3.23676 8.541 -0.00170898 11.0026 -8.05408
4.374 2.49068 0.0277094 6.099 -0.00170898 8.56062 -5.61208
4.375 2.49068 -0.794757 -6.37458 -0.00170898 -1.20739 -10.4961
4.376 2.49068 1.64725 -8.81659 -0.00170898 -3.64939 -14.9322
4.377 2.49068 -3.23676 -1.22701 -0.00170898 -1.20739 -5.61208
4.378 1.26998 2.46971 3.657 -0.00170898 -1.20739 -5.61208
4.379 1.26998 19.5637 49.7915 -0.00170898 -3.4135 4.15593
4.38 1.26998 17.1217 47.3495 -0.00170898 -3.4135 6.59794
4.381 1.26998 9.79572 5.83543 -0.00170898 -5.8555 -0.728073
4.382 1.26998 2.46971 -6.37458 -0.00170898 -5.8555 -14.9322
4.383 0.0492757 -3.23676 -13.7006 -0.00170898 -0.971494 -0.28021
4.384 0.0492757 -0.794757 -13.7006 -0.00170898 -0.971494 4.60379
4.385 0.0492757 -4.8563 -15.879 -0.00170898 -1.20739 -10.0482
4.386 0.0492757 -3.23676 15.867 -0.00170898 -3.64939 -10.4961
4.387 0.0492757 23.6253 45.171 -0.00170898 1.23461 -3.17008
4.388 0.0492757 21.1833 23.193 -0.00170898 3.67661 1.71393
4.389 -1.17143 7.35372 -15.879 -0.00170898 8.56062 6.59794
4.39 -1.17143 4.91171 -10.995 -0.00170898 6.11862 -3.17008
4.391 -1.17143 1.64725 23.193 -0.00170898 -3.4135 4.60379
4.392 -1.17143 -3.23676 8.541 -0.00170898 3.91251 9.4878
4.393 -1.17143 -2.41429 -3.66901 -0.00170898 -3.64939 -7.60622
4.394 -1.17143 -4.8563 -15.879 -0.00170898 -3.64939 -10.4961
4.395 -1.17143 -0.794757 -3.93258 -0.00170898 13.6805 1.71393
4.396 -2.39213 -0.794757 13.1614 -0.00170898 -3.4135 1.71393
4.397 -2.39213 -4.8563 32.6975 -0.00170898 -0.971494 -7.60622
4.398 -2.39213 0.0277094 35.1395 -0.00170898 1.47051 4.60379
4.399 -2.39213 -3.23676 -16.1426 -1.22241 6.35451 14.3718
4.4 -2.39213 -3.23676 -13.7006 -1.22241 8.79652 7.0458
4.401 -2.39213 2.46971 -8.55301 -1.22241 -3.4135 -2.72221
4.402 -2.39213 2.46971 15.867 -1.22241 -3.4135 -2.72221
4.403 -3.61283 -0.794757 37.845 -1.22241 -3.64939 14.3718
4.404 -3.61283 -0.794757 35.403 -1.22241 -3.64939 9.4878
4.405 -3.61283 1.64725 1.215 -1.22241 11.2385 -0.28021
4.406 -3.61283 -0.794757 -6.11101 -0.00170898 13.6805 -10.0482
4.407 -4.83354 -2.41429 -13.437 -0.00170898 1.23461 -5.61208
4.408 -4.83354 -2.41429 -13.437 -0.00170898 1.23461 6.59794
4.409 -4.83354 -3.23676 -8.55301 -0.00170898 -5.8555 -5.61208
4.41 -4.83354 -0.794757 -8.55301 -0.00170898 -3.64939 -10.4961
4.411 -4.83354 1.64725 -6.37458 -0.00170898 6.11862 -14.9322
4.412 -4.83354 -0.794757 -3.93258 -0.00170898 3.67661 -10.0482
4.413 -6.05424 -2.41429 -3.66901 -0.00170898 -5.8555 -5.16421
4.414 -6.05424 0.0277094 -6.11101 -0.00170898 -5.8555 -0.28021
4.415 -6.05424 -3.23676 -13.437 -0.00170898 -3.4135 -5.16421
4.416 -6.05424 -3.23676 -8.55301 -0.00170898 1.47051 -14.9322
4.417 -6.05424 -4.8563 -6.11101 -0.00170898 6.35451 -8.05408
4.418 -6.05424 -4.8563 -1.22701 -0.00170898 3.91251 -3.17008
4.419 -6.05424 -4.8563 6.099 -0.00170898 -3.4135 9.03994
4.42 -6.05424 -2.41429 1.215 -0.00170898 -5.8555 11.4819
4.421 -6.05424 -3.23676 -3.66901 -0.00170898 -3.64939 -0.728073
4.422 -7.27494 -3.23676 -16.1426 -0.00170898 -3.64939 -8.05408
4.423 -7.27494 -4.8563 -3.93258 -0.00170898 -5.8555 -12.9381
4.424 -7.27494 -4.8563 -1.49058 -0.00170898 -5.8555 -10.0482
4.425 -7.27494 -3.23676 3.39343 -0.00170898 -3.64939 -2.72221
4.426 -7.27494 -4.8563 10.7194 -0.00170898 -1.20739 -0.28021
4.427 -7.27494 -2.41429 15.6034 -0.00170898 1.23461 4.60379
4.428 -7.27494 -2.41429 18.0454 -0.00170898 1.23461 2.16179
4.429 -7.27494 -4.8563 25.3714 -0.00170898 3.67661 7.0458
4.43 -7.27494 -3.23676 25.3714 -0.00170898 6.11862 7.0458
4.431 -7.27494 -2.41429 8.27743 -1.22241 6.35451 -10.0482
4.432 -8.49565 -2.41429 0.951423 -1.22241 6.35451 4.60379
4.433 -8.49565 1.64725 -6.37458 -1.22241 35.4226 19.2558
4.434 -8.49565 1.64725 -3.93258 -1.22241 32.9806 14.3718
4.435 -8.49565 -0.794757 8.27743 -1.22241 -1.20739 2.16179
4.436 -8.49565 -3.23676 -1.49058 -1.22241 -3.4135 -12.9381
4.437 -8.49565 -3.23676 -13.437 -1.22241 1.47051 1.71393
4.438 -8.49565 -3.23676 18.309 -1.22241 13.6805 4.15593
4.439 -8.49565 -0.794757 50.055 -1.22241 25.8905 -14.9322
4.44 -8.49565 -0.794757 54.9391 -1.22241 23.4485 -14.9322
4.441 -8.49565 -3.23676 28.077 -1.22241 6.35451 16.3659
4.442 -8.49565 -3.23676 15.867 -1.22241 -3.4135 21.25
4.443 -8.49565 4.08925 8.541 -1.22241 -1.20739 -0.728073
4.444 -8.49565 4.08925 -3.66901 -1.22241 -1.20739 -10.4961
4.445 -8.49565 0.0277094 -13.437 -1.22241 -3.64939 -10.0482
4.446 -8.49565 0.0277094 -16.1426 -1.22241 -1.20739 -10.0482
4.447 -8.49565 4.08925 -13.7006 -1.22241 -3.4135 -12.9381
4.448 -7.27494 6.53125 -16.1426 -0.00170898 -0.971494 -12.9381
4.449 -7.27494 8.97325 -13.7006 -0.00170898 1.47051 -10.0482
4.45 -7.27494 6.53125 -11.2586 -0.00170898 1.47051 -14.9322
4.451 -7.27494 -2.41429 -15.879 -0.00170898 -5.8555 -3.17008
4.452 -7.27494 0.0277094 -15.879 -0.00170898 -3.64939 -3.17008
4.453 -7.27494 1.64725 -13.437 -0.00170898 -3.64939 -0.728073
4.454 -6.05424 1.64725 -8.55301 -0.00170898 -1.20739 1.71393
4.455 -6.05424 8.97325 -3.66901 -0.00170898 -5.8555 9.03994
4.456 -6.05424 8.97325 1.215 -0.00170898 -3.64939 -0.728073
4.457 -6.05424 -3.23676 6.099 -0.00170898 -5.8555 9.4878
4.458 -6.05424 12.2377 6.099 -0.00170898 -5.8555 9.4878
4.459 -6.05424 29.3317 -3.93258 -0.00170898 1.23461 -10.0482
4.46 -4.83354 17.1217 0.951423 -0.00170898 1.23461 -12.4902
4.461 -4.83354 2.46971 5.83543 -0.00170898 -3.64939 -2.72221
4.462 -4.83354 -2.41429 5.83543 -0.00170898 -3.64939 -2.72221
4.463 -4.83354 -4.8563 8.27743 -0.00170898 3.67661 1.71393
4.464 -4.83354 -0.794757 5.83543 -0.00170898 6.11862 -0.728073
4.465 -4.83354 1.64725 -11.2586 -0.00170898 8.79652 19.2558
4.466 -3.61283 8.97325 -15.879 -0.00170898 6.35451 16.8138
4.467 -3.61283 16.2993 -6.11101 -0.00170898 -5.8555 -14.9322
4.468 -3.61283 33.3933 -3.66901 -0.00170898 -5.8555 -3.17008
4.469 -3.61283 11.4153 -8.55301 -0.00170898 -3.64939 -12.4902
4.47 -3.61283 0.0277094 -13.437 -0.00170898 -5.8555 -12.4902
4.471 -3.61283 19.5637 -16.1426 -0.00170898 -3.4135 -3.17008
4.472 -2.39213 22.0057 -16.1426 -0.00170898 -0.971494 -3.17008
4.473 -2.39213 34.2157 -10.995 -0.00170898 -5.8555 -8.05408
4.474 -2.39213 36.6577 -6.11101 -0.00170898 -3.64939 -10.4961
4.475 -2.39213 -0.794757 -11.2586 -0.00170898 -3.64939 -8.05408
4.476 -2.39213 -0.794757 -3.93258 -0.00170898 -1.20739 -10.4961
4.477 -2.39213 -2.41429 0.951423 -0.00170898 1.23461 14.3718
4.478 -2.39213 -2.41429 3.39343 -0.00170898 3.67661 16.8138
4.479 -1.17143 -0.794757 5.83543 -0.00170898 -3.64939 -7.60622
4.48 -1.17143 -0.794757 -1.49058 -0.00170898 -3.64939 -7.60622
4.481 -1.17143 8.97325 -6.37458 -0.00170898 3.91251 -5.16421
4.482 -1.17143 1.64725 -13.437 -0.00170898 3.91251 -7.60622
4.483 -1.17143 -4.8563 1.215 -0.00170898 -5.8555 -3.17008
4.484 0.0492757 -2.41429 1.215 -0.00170898 -3.64939 -0.728073
4.485 0.0492757 -2.41429 5.83543 -0.00170898 -5.8555 7.0458
4.486 0.0492757 0.0277094 13.1614 -0.00170898 -5.8555 -0.28021
4.487 0.0492757 2.46971 -8.81659 -0.00170898 -3.64939 11.4819
4.488 0.0492757 2.46971 -16.1426 -0.00170898 -3.64939 11.4819
4.489 0.0492757 -4.8563 -10.995 -0.00170898 -1.20739 -3.17008
4.49 0.0492757 -2.41429 -3.66901 -0.00170898 1.23461 -12.4902
4.491 1.26998 -4.8563 1.215 -0.00170898 -3.64939 4.60379
4.492 1.26998 -2.41429 6.099 -0.00170898 -5.8555 14.3718
4.493 1.26998 7.35372 -6.11101 -0.00170898 -3.4135 21.6978
4.494 1.26998 7.35372 -11.2586 -0.00170898 -5.8555 14.3718
4.495 1.26998 -2.41429 0.951423 -1.22241 -3.64939 -0.28021
4.496 1.26998 -0.794757 15.6034 -1.22241 -1.20739 -12.4902
4.497 2.49068 4.08925 -1.49058 -1.22241 -0.971494 -10.4961
4.498 2.49068 11.4153 -13.437 -1.22241 3.91251 -8.05408
4.499 2.49068 16.2993 6.099 -1.22241 1.23461 6.59794
4.5 2.49068 13.8573 8.541 -1.22241 8.56062 11.4819
4.501 2.49068 -0.794757 1.215 -1.22241 -0.971494 -10.4961
4.502 2.49068 -0.794757 3.657 -2.44312 21.0065 -7.60622
4.503 2.49068 -3.23676 15.867 -2.44312 15.8866 -8.05408
4.504 2.49068 -3.23676 15.867 -2.44312 15.8866 -8.05408
4.505 2.49068 -4.8563 -3.66901 -2.44312 -3.64939 -2.72221
4.506 2.49068 -2.41429 -10.995 -2.44312 -3.64939 -5.16421
4.507 2.49068 0.0277094 -15.879 -2.44312 1.23461 -3.17008
4.508 2.49068 0.0277094 -16.1426 -2.44312 1.23461 -5.61208
4.509 2.49068 -2.41429 -6.37458 -2.44312 -5.8555 -5.16421
4.51 2.49068 -4.8563 -6.37458 -2.44312 -3.4135 -12.4902
4.511 2.49068 -0.794757 -11.2586 -2.44312 -0.971494 13.9239
4.512 2.49068 -3.23676 -6.37458 -2.44312 -3.4135 16.3659
4.513 3.71139 -2.41429 8.27743 -2.44312 3.67661 -12.4902
4.514 3.71139 -4.8563 5.83543 -2.44312 1.23461 -5.16421
4.515 3.71139 -0.794757 1.215 -2.44312 -5.8555 -0.28021
4.516 3.71139 -0.794757 8.541 -2.44312 -3.4135 -0.28021
4.517 3.71139 -4.8563 3.657 -2.44312 -5.8555 -8.05408
4.518 3.71139 -4.8563 -1.22701 -2.44312 -3.64939 -0.728073
4.519 3.71139 -2.41429 -3.66901 -2.44312 1.23461 9.03994
4.52 3.71139 -2.41429 3.657 -2.44312 1.23461 9.03994
4.521 3.71139 -4.8563 -8.55301 -2.44312 18.3286 18.8079
4.522 3.71139 -4.8563 -11.2586 -2.44312 18.3286 16.3659
4.523 3.71139 -2.41429 -1.49058 -2.44312 3.91251 -12.9381
4.524 3.71139 -2.41429 0.951423 -2.44312 3.91251 -14.9322
4.525 3.71139 -4.8563 -3.93258 -2.44312 -5.8555 -10.0482
4.526 3.71139 -4.8563 -8.81659 -2.44312 -3.4135 -2.72221
4.527 3.71139 -4.8563 -13.7006 -2.44312 -3.4135 9.4878
4.528 3.71139 -2.41429 -1.22701 -3.66382 -5.8555 11.9298
4.529 3.71139 -4.8563 15.867 -3.66382 1.47051 14.3718
4.53 3.71139 -4.8563 15.867 -3.66382 1.47051 16.8138
4.531 3.71139 -3.23676 -15.879 -3.66382 -1.20739 21.6978
4.532 3.71139 -3.23676 -13.7006 -3.66382 8.56062 11.9298
4.533 3.71139 -4.8563 -8.81659 -3.66382 -3.4135 -14.9322
4.534 4.93209 -4.8563 -11.2586 -3.66382 1.47051 -8.05408
4.535 4.93209 1.64725 6.099 -2.44312 -1.20739 -0.728073
4.536 4.93209 1.64725 3.657 -2.44312 3.67661 4.15593
4.537 4.93209 -3.23676 -1.49058 -2.44312 -1.20739 9.03994
4.538 4.93209 -3.23676 10.7194 -2.44312 3.91251 9.03994
4.539 4.93209 -4.8563 -6.37458 -2.44312 16.1225 -2.72221
4.54 4.93209 2.46971 -11.2586 -2.44312 16.1225 9.4878
4.541 4.93209 7.35372 5.83543 -2.44312 1.47051 -0.28021
4.542 4.93209 7.35372 13.1614 -2.44312 -3.64939 -14.9322
4.543 4.93209 -2.41429 -1.49058 -2.44312 6.11862 -0.728073
4.544 3.71139 -4.8563 0.951423 -2.44312 6.11862 4.15593
4.545 3.71139 -0.794757 -1.49058 -2.44312 1.47051 -12.9381
4.546 3.71139 -0.794757 -1.49058 -2.44312 -0.971494 -12.9381
4.547 3.71139 -4.8563 10.7194 -2.44312 -5.8555 -3.17008
4.548 3.71139 -3.23676 5.83543 -2.44312 -3.4135 -10.4961
4.549 3.71139 -0.794757 -15.879 -2.44312 -3.64939 -12.4902
4.55 3.71139 -0.794757 -10.995 -2.44312 -1.20739 -10.4961
4.551 3.71139 -3.23676 -1.22701 -2.44312 -5.8555 11.4819
4.552 3.71139 -4.8563 3.657 -2.44312 -5.8555 18.8079
4.553 3.71139 -4.8563 6.099 -2.44312 -3.64939 28.576
4.554 3.71139 -4.8563 18.309 -2.44312 -1.20739 28.576
4.555 3.71139 -4.8563 30.519 -2.44312 6.11862 11.4819
4.556 3.71139 -2.41429 15.867 -2.44312 6.11862 -8.05408
4.557 3.71139 0.0277094 -1.22701 -2.44312 -5.8555 -2.72221
4.558 3.71139 0.0277094 -8.55301 -2.44312 -5.8555 -2.72221
4.559 3.71139 0.0277094 -13.7006 -2.44312 1.23461 -5.16421
4.56 3.71139 0.0277094 -13.7006 -2.44312 -1.20739 2.16179
4.561 3.71139 -2.41429 -6.11101 -2.44312 3.91251 9.4878
4.562 3.71139 -2.41429 -1.22701 -2.44312 1.47051 4.60379
4.563 3.71139 -2.41429 3.657 -2.44312 6.11862 7.0458
4.564 3.71139 -4.8563 1.215 -1.22241 6.11862 11.9298
4.565 3.71139 -4.8563 0.951423 -1.22241 11.2385 16.8138
4.566 3.71139 -0.794757 0.951423 -1.22241 11.2385 14.3718
4.567 3.71139 1.64725 1.215 -1.22241 -1.20739 -5.16421
4.568 3.71139 -0.794757 6.099 -1.22241 -0.971494 2.16179
4.569 3.71139 -4.8563 10.983 -1.22241 6.35451 -12.4902
4.57 2.49068 -4.8563 6.099 -1.22241 8.79652 -0.728073
4.571 2.49068 -0.794757 -8.55301 -1.22241 -0.971494 18.8079
4.572 2.49068 4.08925 -3.66901 -0.00170898 -3.4135 -10.4961
4.573 2.49068 -2.41429 3.657 -0.00170898 -5.8555 36.3498
4.574 2.49068 0.0277094 3.657 -0.00170898 -5.8555 48.5598
4.575 2.49068 -3.23676 -11.2586 -0.00170898 -1.20739 26.5818
4.576 2.49068 -3.23676 -1.49058 -0.00170898 6.11862 -10.0482
4.577 2.49068 2.46971 8.27743 -0.00170898 15.8866 13.9239
4.578 2.49068 0.0277094 20.4874 -0.00170898 -1.20739 23.692
4.579 2.49068 2.46971 32.6975 -0.00170898 11.0026 31.018
4.58 2.49068 7.35372 37.5815 -0.00170898 8.56062 21.25
4.581 2.49068 0.0277094 32.6975 -0.00170898 -3.4135 -14.9322
4.582 2.49068 -2.41429 18.0454 -0.00170898 3.91251 13.9239
4.583 2.49068 -4.8563 5.83543 -0.00170898 -3.4135 52.996
4.584 1.26998 -0.794757 -16.1426 -0.00170898 -0.971494 35.902
4.585 1.26998 1.64725 1.215 -0.00170898 16.1225 -12.4902
4.586 1.26998 1.64725 8.541 -0.00170898 13.6805 -5.16421
4.587 1.26998 -0.794757 -6.11101 -0.00170898 3.91251 -0.28021
4.588 1.26998 -4.8563 -3.66901 -0.00170898 -5.8555 -12.4902
4.589 1.26998 0.0277094 15.867 -0.00170898 1.23461 -7.60622
4.59 1.26998 0.0277094 20.751 -0.00170898 -3.4135 2.16179
4.591 0.0492757 -3.23676 40.287 -0.00170898 -3.64939 9.4878
4.592 0.0492757 -4.8563 18.309 -0.00170898 -3.64939 14.3718
4.593 0.0492757 -2.41429 8.27743 -0.00170898 -1.20739 7.0458
4.594 0.0492757 -2.41429 10.7194 -0.00170898 -1.20739 9.4878
4.595 0.0492757 4.08925 13.425 1.21899 1.47051 29.0238
4.596 0.0492757 -0.794757 10.983 1.21899 1.47051 24.1398
4.597 0.0492757 4.91171 13.1614 1.21899 1.47051 -14.9322
4.598 0.0492757 4.91171 13.1614 1.21899 1.47051 11.4819
4.599 0.0492757 1.64725 10.983 1.21899 -0.971494 38.344
4.6 0.0492757 1.64725 10.983 1.21899 1.47051 23.692
4.601 -1.17143 -0.794757 -3.93258 1.21899 -5.8555 11.4819
4.602 -1.17143 -0.794757 -1.49058 1.21899 -3.64939 9.03994
4.603 -1.17143 4.08925 15.867 1.21899 -1.20739 -0.728073
4.604 -1.17143 -0.794757 32.961 1.21899 -1.20739 -10.4961
4.605 -1.17143 4.08925 -1.22701 1.21899 -0.971494 -10.0482
4.606 -1.17143 6.53125 -15.879 1.21899 6.35451 11.9298
4.607 -2.39213 -2.41429 -6.37458 1.21899 -0.971494 -3.17008
4.608 -2.39213 -3.23676 -15.879 1.21899 -5.8555 1.71393
4.609 -2.39213 13.8573 -6.37458 1.21899 -1.20739 -3.17008
4.61 -2.39213 1.64725 5.83543 1.21899 1.23461 -8.05408
4.611 -2.39213 7.35372 -8.81659 1.21899 -5.8555 -10.4961
4.612 -2.39213 7.35372 -8.81659 1.21899 -5.8555 -10.4961
4.613 -2.39213 0.0277094 -1.49058 1.21899 -3.64939 1.71393
4.614 -2.39213 -3.23676 -3.93258 -0.00170898 -3.64939 1.71393
4.615 -2.39213 1.64725 -6.11101 -0.00170898 -3.4135 4.15593
4.616 -2.39213 4.08925 -1.22701 -0.00170898 3.91251 4.15593
4.617 -2.39213 -0.794757 3.657 -0.00170898 -5.8555 -8.05408
4.618 -2.39213 -4.8563 -1.22701 -0.00170898 -5.8555 -8.05408
4.619 -2.39213 0.0277094 -8.81659 -0.00170898 1.47051 -10.4961
4.62 -2.39213 0.0277094 -8.81659 -0.00170898 3.91251 -7.60622
4.621 -2.39213 -4.8563 3.657 -0.00170898 6.35451 7.0458
4.622 -3.61283 -0.794757 -10.995 -0.00170898 6.35451 9.4878
4.623 -3.61283 8.97325 3.657 -0.00170898 -3.4135 9.4878
4.624 -3.61283 8.97325 1.215 -0.00170898 -3.64939 7.0458
4.625 -3.61283 -4.8563 30.2555 -0.00170898 1.23461 -7.60622
4.626 -3.61283 1.64725 25.3714 -0.00170898 1.23461 -5.16421
4.627 -3.61283 -4.8563 5.83543 -0.00170898 -3.64939 -12.4902
4.628 -3.61283 -4.8563 0.951423 -0.00170898 -3.64939 -12.9381
4.629 -3.61283 0.0277094 -1.49058 -0.00170898 -1.20739 -8.05408
4.63 -3.61283 -2.41429 -10.995 -0.00170898 -1.20739 -14.9322
4.631 -3.61283 0.0277094 13.425 -0.00170898 -0.971494 -14.9322
4.632 -3.61283 0.0277094 25.635 -0.00170898 -0.971494 -10.4961
4.633 -3.61283 1.64725 3.657 -0.00170898 -3.64939 -5.61208
4.634 -3.61283 -0.794757 -10.995 -0.00170898 -5.8555 -5.61208
4.635 -3.61283 1.64725 -13.7006 -0.00170898 -3.4135 -7.60622
4.636 -3.61283 1.64725 -11.2586 -0.00170898 -3.4135 -0.28021
4.637 -3.61283 6.53125 -6.11101 -0.00170898 -0.971494 9.4878
4.638 -3.61283 8.97325 -3.66901 -0.00170898 -0.971494 9.4878
4.639 -3.61283 4.08925 -13.437 -0.00170898 -5.8555 -5.16421
4.64 -3.61283 4.08925 -13.437 -0.00170898 -3.64939 -2.72221
4.641 -3.61283 4.91171 -6.37458 -0.00170898 -5.8555 -5.61208
4.642 -3.61283 9.79572 5.83543 -1.22241 -0.971494 4.15593
4.643 -3.61283 2.46971 13.1614 -1.22241 1.47051 11.4819
4.644 -3.61283 -2.41429 15.6034 -1.22241 1.47051 11.4819
4.645 -3.61283 -4.8563 18.0454 -1.22241 -0.971494 -10.4961
4.646 -3.61283 -0.794757 15.6034 -1.22241 -5.8555 -14.9322
4.647 -3.61283 6.53125 -1.22701 -1.22241 -3.64939 -12.4902
4.648 -3.61283 4.08925 8.541 -1.22241 -3.64939 -14.9322
4.649 -3.61283 -0.794757 15.867 -1.22241 -3.64939 -8.05408
4.65 -3.61283 0.0277094 18.309 -1.22241 -5.8555 -8.05408
4.651 -3.61283 9.79572 6.099 -1.22241 -5.8555 -10.4961
4.652 -3.61283 24.4477 -1.22701 -2.44312 -0.971494 -14.9322
4.653 -3.61283 2.46971 -6.11101 -2.44312 -5.8555 -5.61208
4.654 -3.61283 -2.41429 -6.11101 -2.44312 -5.8555 -5.61208
4.655 -3.61283 -4.8563 10.983 -2.44312 -3.4135 -10.4961
4.656 -3.61283 0.0277094 3.657 -2.44312 -3.4135 -12.4902
4.657 -3.61283 7.35372 3.39343 -2.44312 -3.64939 -7.60622
4.658 -3.61283 4.91171 5.83543 -2.44312 -1.20739 -5.16421
4.659 -3.61283 -3.23676 -15.879 -2.44312 3.67661 -2.72221
4.66 -3.61283 1.64725 -15.879 -2.44312 3.67661 4.60379
4.661 -3.61283 6.53125 -3.93258 -2.44312 -5.8555 7.0458
4.662 -3.61283 8.97325 -8.81659 -2.44312 -5.8555 -0.28021
4.663 -3.61283 4.91171 -1.49058 -2.44312 -3.4135 -14.9322
4.664 -3.61283 9.79572 5.83543 -2.44312 -0.971494 -12.9381
4.665 -3.61283 4.91171 -3.93258 -2.44312 -3.64939 -8.05408
4.666 -3.61283 -4.8563 -11.2586 -2.44312 -3.64939 -8.05408
4.667 -3.61283 6.53125 -15.879 -2.44312 -0.971494 -5.61208
4.668 -3.61283 11.4153 -10.995 -2.44312 1.47051 4.15593
4.669 -3.61283 13.8573 -6.37458 -2.44312 -3.4135 13.9239
4.67 -3.61283 8.97325 -3.93258 -2.44312 -5.8555 16.3659
4.671 -3.61283 12.2377 -11.2586 -2.44312 -3.64939 4.15593
4.672 -3.61283 22.0057 -16.1426 -2.44312 1.23461 -14.9322
4.673 -3.61283 26.8897 -10.995 -2.44312 3.67661 -0.28021
4.674 -3.61283 46.4258 -1.22701 -2.44312 3.67661 4.60379
4.675 -2.39213 22.0057 13.425 -2.44312 3.67661 4.60379
4.676 -2.39213 -3.23676 15.867 -2.44312 1.23461 4.60379
4.677 -2.39213 21.1833 -16.1426 -2.44312 1.23461 7.0458
4.678 -2.39213 16.2993 -3.93258 -2.44312 1.23461 7.0458
4.679 -2.39213 -2.41429 5.83543 -2.44312 1.23461 -14.9322
4.68 -2.39213 -2.41429 8.27743 -2.44312 1.23461 -5.16421
4.681 -2.39213 0.0277094 -1.49058 -2.44312 6.35451 2.16179
4.682 -2.39213 0.0277094 -8.81659 -2.44312 8.79652 -14.9322
4.683 -2.39213 -4.8563 -11.2586 -2.44312 3.67661 -0.728073
4.684 -2.39213 -4.8563 -15.879 -2.44312 8.56062 -3.17008
4.685 -2.39213 -2.41429 -10.995 -2.44312 -0.971494 -7.60622
4.686 -2.39213 -2.41429 -3.66901 -2.44312 8.79652 -0.28021
4.687 -2.39213 -4.8563 3.657 -2.44312 23.4485 7.0458
4.688 -2.39213 -3.23676 3.657 -2.44312 1.47051 11.9298
4.689 -2.39213 -3.23676 -8.55301 -2.44312 13.6805 16.8138
4.69 -2.39213 -3.23676 -15.879 -2.44312 13.6805 11.9298
4.691 -2.39213 -4.8563 -11.2586 -2.44312 1.47051 -14.9322
4.692 -2.39213 0.0277094 -1.49058 -2.44312 -5.8555 13.9239
4.693 -2.39213 2.46971 5.83543 -2.44312 6.11862 40.786
4.694 -2.39213 2.46971 8.27743 -2.44312 11.0026 40.786
4.695 -1.17143 -2.41429 0.951423 -2.44312 15.8866 1.71393
4.696 -1.17143 -2.41429 -3.93258 -2.44312 6.11862 -10.4961
4.697 -1.17143 -2.41429 -13.7006 -2.44312 -5.8555 -2.72221
4.698 -1.17143 -4.8563 -15.879 -2.44312 -3.4135 11.9298
4.699 -1.17143 -2.41429 -10.995 -2.44312 1.47051 24.1398
4.7 -1.17143 -2.41429 1.215 -2.44312 3.91251 11.9298
4.701 -1.17143 -4.8563 13.425 -2.44312 6.35451 4.15593
4.702 -1.17143 -4.8563 10.983 -2.44312 1.47051 6.59794
4.703 0.0492757 -4.8563 -6.11101 -2.44312 -0.971494 4.60379
4.704 0.0492757 -4.8563 -13.437 -2.44312 1.47051 21.6978
4.705 0.0492757 -3.23676 -13.7006 -2.44312 6.35451 36.3498
4.706 0.0492757 -3.23676 -13.437 -2.44312 3.91251 21.6978
4.707 0.0492757 0.0277094 13.425 -2.44312 -1.20739 -14.9322
4.708 0.0492757 0.0277094 13.425 -1.22241 -1.20739 -12.9381
4.709 0.0492757 0.0277094 -6.11101 -1.22241 -5.8555 1.71393
4.71 0.0492757 -2.41429 -11.2586 -1.22241 -1.20739 11.4819
4.711 0.0492757 -2.41429 0.951423 -1.22241 -0.971494 -5.61208
4.712 0.0492757 -4.8563 8.27743 -1.22241 1.47051 -7.60622
4.713 0.0492757 -3.23676 13.1614 -1.22241 -3.4135 4.60379
4.714 0.0492757 -3.23676 13.1614 -1.22241 -5.8555 4.60379
4.715 0.0492757 -4.8563 0.951423 -1.22241 -3.64939 -5.61208
4.716 0.0492757 0.0277094 -6.37458 -0.00170898 -5.8555 1.71393
4.717 0.0492757 2.46971 -13.7006 -0.00170898 -3.4135 6.59794
4.718 1.26998 2.46971 -3.66901 -0.00170898 -5.8555 11.4819
4.719 1.26998 4.08925 8.541 -0.00170898 -1.20739 -12.9381
4.72 1.26998 1.64725 -6.11101 -0.00170898 -3.64939 -14.9322
4.721 1.26998 -4.8563 3.657 -0.00170898 25.6546 -2.72221
4.722 1.26998 -0.794757 3.657 -0.00170898 28.0966 -5.16421
4.723 1.26998 -3.23676 -15.879 -0.00170898 6.11862 2.16179
4.724 1.26998 -4.8563 -16.1426 -0.00170898 3.67661 4.60379
4.725 1.26998 -3.23676 -13.7006 -0.00170898 13.4446 -5.61208
4.726 1.26998 -3.23676 -8.81659 -0.00170898 -1.20739 -12.9381
4.727 1.26998 -3.23676 -1.49058 -0.00170898 16.1225 -5.16421
4.728 1.26998 -4.8563 8.27743 -1.22241 6.35451 16.8138
4.729 2.49068 -2.41429 13.1614 -1.22241 11.2385 38.7918
4.73 2.49068 -2.41429 0.951423 -1.22241 8.79652 58.3279
4.731 2.49068 0.0277094 5.83543 -1.22241 -3.64939 36.3498
4.732 2.49068 0.0277094 5.83543 -1.22241 -1.20739 16.8138
4.733 2.49068 -4.8563 -10.995 -1.22241 -0.971494 -0.28021
4.734 2.49068 -3.23676 8.541 -1.22241 -0.971494 13.9239
4.735 2.49068 0.0277094 25.635 -1.22241 -0.971494 55.438
4.736 2.49068 2.46971 30.519 -1.22241 1.47051 77.416
4.737 2.49068 -2.41429 10.983 -1.22241 -3.4135 92.068
4.738 2.49068 -4.8563 -1.22701 -1.22241 -5.8555 77.416
4.739 2.49068 0.0277094 -8.55301 -1.22241 1.47051 -5.61208
4.74 3.71139 -2.41429 -3.93258 -1.22241 -0.971494 -8.05408
4.741 3.71139 -3.23676 15.6034 -1.22241 3.67661 -10.4961
4.742 3.71139 -3.23676 10.7194 -1.22241 1.23461 4.60379
4.743 3.71139 -0.794757 -8.55301 -1.22241 -3.4135 26.5818
4.744 3.71139 -0.794757 -8.55301 -1.22241 1.47051 29.0238
4.745 3.71139 2.46971 -1.49058 -0.00170898 3.91251 7.0458
4.746 3.71139 2.46971 -6.37458 -0.00170898 -3.4135 -5.16421
4.747 3.71139 -2.41429 -1.49058 -0.00170898 -0.971494 11.9298
4.748 3.71139 0.0277094 0.951423 -0.00170898 -0.971494 11.9298
4.749 3.71139 4.91171 -13.7006 -0.00170898 -3.4135 -2.72221
4.75 3.71139 0.0277094 -13.437 -0.00170898 -3.64939 -14.9322
4.751 3.71139 1.64725 6.099 -0.00170898 3.91251 -5.61208
4.752 3.71139 6.53125 20.751 -0.00170898 11.2385 9.03994
4.753 3.71139 17.1217 20.4874 -0.00170898 1.47051 23.692
4.754 3.71139 17.1217 10.7194 -0.00170898 6.11862 40.786
4.755 3.71139 -3.23676 -3.66901 -0.00170898 23.2126 -8.05408
4.756 3.71139 -3.23676 -15.879 -0.00170898 20.7706 -2.72221
4.757 3.71139 0.0277094 18.0454 -0.00170898 6.11862 -12.9381
4.758 3.71139 -4.8563 13.1614 -0.00170898 -1.20739 -8.05408
4.759 4.93209 -3.23676 5.83543 -0.00170898 1.47051 -2.72221
4.76 4.93209 -4.8563 5.83543 -0.00170898 3.91251 -2.72221
4.761 4.93209 -0.794757 3.657 -0.00170898 -0.971494 -12.9381
4.762 4.93209 -0.794757 3.657 -0.00170898 -3.4135 -3.17008
4.763 4.93209 -0.794757 5.83543 -0.00170898 1.47051 -12.4902
4.764 4.93209 -4.8563 5.83543 -0.00170898 1.47051 -5.16421
4.765 4.93209 0.0277094 -11.2586 -0.00170898 -5.8555 2.16179
4.766 4.93209 4.91171 -1.22701 -0.00170898 -5.8555 -7.60622
4.767 4.93209 -3.23676 18.309 -0.00170898 -5.8555 -5.16421
4.768 4.93209 4.08925 32.961 -0.00170898 -3.64939 -7.60622
4.769 4.93209 -3.23676 42.729 -0.00170898 -1.20739 -5.61208
4.77 4.93209 -2.41429 23.193 -0.00170898 -3.64939 -12.9381
4.771 4.93209 2.46971 -10.995 -0.00170898 3.91251 -0.28021
4.772 4.93209 2.46971 -1.22701 -0.00170898 8.79652 7.0458
4.773 4.93209 -2.41429 42.729 -0.00170898 1.47051 -8.05408
4.774 4.93209 0.0277094 13.425 -0.00170898 1.23461 9.03994
4.775 4.93209 -2.41429 18.0454 -0.00170898 13.4446 21.25
4.776 4.93209 -3.23676 18.0454 -1.22241 13.4446 -0.728073
4.777 4.93209 1.64725 -8.55301 -1.22241 3.91251 21.6978
4.778 3.71139 1.64725 -1.22701 -1.22241 3.91251 24.1398
4.779 3.71139 -4.8563 -15.879 -1.22241 -3.64939 1.71393
4.78 3.71139 -4.8563 -8.81659 -1.22241 6.11862 26.134
4.781 3.71139 -0.794757 8.27743 -1.22241 15.8866 43.228
4.782 3.71139 1.64725 20.4874 -1.22241 13.4446 9.03994
4.783 3.71139 -3.23676 30.2555 -2.44312 -3.4135 -2.72221
4.784 3.71139 -0.794757 25.3714 -2.44312 1.47051 -0.28021
4.785 3.71139 13.8573 -13.7006 -2.44312 -3.4135 7.0458
4.786 3.71139 -3.23676 8.541 -2.44312 -0.971494 7.0458
4.787 2.49068 4.08925 30.519 -2.44312 3.91251 -12.4902
4.788 2.49068 1.64725 35.403 -2.44312 1.47051 -3.17008
4.789 2.49068 4.91171 6.099 -2.44312 -3.4135 9.03994
4.79 2.49068 -2.41429 -6.11101 -3.66382 -1.20739 9.03994
4.791 2.49068 6.53125 -10.995 -3.66382 3.67661 13.9239
4.792 2.49068 11.4153 -16.1426 -3.66382 6.11862 13.9239
4.793 1.26998 16.2993 -8.81659 -3.66382 -1.20739 -10.4961
4.794 1.26998 16.2993 -15.879 -3.66382 -1.20739 -12.9381
4.795 1.26998 26.8897 6.099 -3.66382 1.23461 -10.4961
4.796 1.26998 26.8897 18.309 -3.66382 -1.20739 -12.9381
4.797 1.26998 7.35372 -10.995 -3.66382 -5.8555 -5.61208
4.798 1.26998 0.0277094 -13.7006 -3.66382 -5.8555 -5.61208
4.799 1.26998 -3.23676 -3.93258 -3.66382 -3.4135 -2.72221
4.8 1.26998 1.64725 0.951423 -3.66382 -5.8555 -2.72221
4.801 0.0492757 -2.41429 -13.437 -3.66382 -3.4135 -10.0482
4.802 0.0492757 2.46971 6.099 -3.66382 -3.4135 -8.05408
4.803 0.0492757 -4.8563 23.193 -3.66382 -1.20739 4.15593
4.804 0.0492757 0.0277094 37.845 -3.66382 -1.20739 -0.728073
4.805 0.0492757 4.91171 6.099 -2.44312 -0.971494 -10.0482
4.806 0.0492757 2.46971 -10.995 -2.44312 -0.971494 -0.28021
4.807 0.0492757 -4.8563 -8.81659 -2.44312 -3.4135 9.4878
4.808 0.0492757 -4.8563 -8.81659 -2.44312 -3.4135 11.9298
4.809 0.0492757 -3.23676 -8.55301 -2.44312 -5.8555 16.8138
4.81 -1.17143 -0.794757 -8.55301 -2.44312 -5.8555 9.4878
4.811 -1.17143 -4.8563 -10.995 -2.44312 1.47051 7.0458
4.812 -1.17143 0.0277094 -15.879 -2.44312 3.91251 -2.72221
4.813 -1.17143 1.64725 -11.2586 -2.44312 6.35451 -10.0482
4.814 -1.17143 1.64725 -1.49058 -2.44312 1.47051 -5.61208
4.815 -2.39213 12.2377 3.39343 -2.44312 3.67661 4.15593
4.816 -2.39213 22.0057 -8.81659 -2.44312 6.11862 1.71393
4.817 -2.39213 2.46971 1.215 -2.44312 -5.8555 4.15593
4.818 -2.39213 4.08925 6.099 -2.44312 -3.4135 6.59794
4.819 -2.39213 18.7413 8.541 -2.44312 -0.971494 -5.61208
4.82 -2.39213 21.1833 6.099 -1.22241 1.47051 -5.61208
4.821 -2.39213 1.64725 -16.1426 -1.22241 -1.20739 9.03994
4.822 -2.39213 -4.8563 -6.37458 -1.22241 -3.64939 -8.05408
4.823 -3.61283 2.46971 0.951423 -1.22241 1.23461 -0.728073
4.824 -3.61283 2.46971 0.951423 -1.22241 -1.20739 -8.05408
4.825 -3.61283 0.0277094 0.951423 -1.22241 -0.971494 -5.16421
4.826 -3.61283 -0.794757 -13.7006 -1.22241 -1.20739 -10.0482
4.827 -3.61283 6.53125 -8.55301 -1.22241 -3.64939 -7.60622
4.828 -3.61283 4.08925 -8.55301 -1.22241 -3.64939 -10.0482
4.829 -3.61283 -2.41429 -11.2586 -1.22241 -3.64939 -12.9381
4.83 -3.61283 4.91171 -3.93258 -1.22241 -5.8555 -12.9381
4.831 -3.61283 12.2377 5.83543 -1.22241 -3.4135 -5.61208
4.832 -3.61283 4.91171 8.27743 -1.22241 -3.4135 -5.61208
4.833 -4.83354 6.53125 10.7194 -1.22241 -5.8555 -12.9381
4.834 -4.83354 -0.794757 13.1614 -2.44312 -5.8555 -5.16421
4.835 -4.83354 0.0277094 -11.2586 -2.44312 3.91251 4.60379
4.836 -4.83354 0.0277094 -15.879 -2.44312 6.35451 11.9298
4.837 -4.83354 2.46971 -10.995 -2.44312 -0.971494 19.2558
4.838 -4.83354 2.46971 -6.11101 -2.44312 -3.4135 14.3718
4.839 -4.83354 -0.794757 1.215 -2.44312 -5.8555 -12.9381
4.84 -4.83354 -4.8563 -8.55301 -2.44312 -5.8555 -12.9381
4.841 -4.83354 -3.23676 5.83543 -2.44312 -0.971494 -10.0482
4.842 -4.83354 -3.23676 3.39343 -2.44312 -5.8555 -12.4902
4.843 -4.83354 -3.23676 -1.49058 -2.44312 1.23461 -7.60622
4.844 -4.83354 -4.8563 -13.7006 -2.44312 -3.64939 7.0458
4.845 -4.83354 0.0277094 -8.55301 -2.44312 -1.20739 16.8138
4.846 -4.83354 0.0277094 -3.66901 -2.44312 1.23461 19.2558
4.847 -4.83354 -4.8563 -13.437 -2.44312 -3.64939 -0.28021
4.848 -4.83354 -3.23676 -15.879 -2.44312 -5.8555 -12.4902
4.849 -4.83354 -0.794757 -13.7006 -2.44312 -3.4135 -5.61208
4.85 -4.83354 -3.23676 -6.37458 -1.22241 1.47051 -12.9381
4.851 -4.83354 -2.41429 0.951423 -1.22241 3.91251 -8.05408
4.852 -4.83354 -2.41429 -1.49058 -1.22241 8.79652 -8.05408
4.853 -4.83354 -0.794757 6.099 -1.22241 23.2126 -10.0482
4.854 -4.83354 -0.794757 18.309 -1.22241 18.3286 -5.16421
4.855 -4.83354 -4.8563 6.099 -1.22241 -3.64939 31.018
4.856 -4.83354 -2.41429 -6.11101 -2.44312 -3.64939 33.46
4.857 -3.61283 -2.41429 -13.437 -2.44312 -1.20739 23.692
4.858 -3.61283 -2.41429 5.83543 -2.44312 -1.20739 13.9239
4.859 -3.61283 -4.8563 27.8134 -2.44312 1.23461 -0.728073
4.86 -3.61283 -2.41429 32.6975 -2.44312 -3.64939 -7.60622
4.861 -3.61283 2.46971 20.4874 -2.44312 -0.971494 11.9298
4.862 -3.61283 2.46971 13.1614 -2.44312 -5.8555 19.2558
4.863 -3.61283 -2.41429 8.27743 -2.44312 1.47051 29.0238
4.864 -3.61283 -4.8563 -13.7006 -2.44312 3.91251 33.9078
4.865 -3.61283 -0.794757 -3.66901 -2.44312 -3.64939 -5.16421
4.866 -2.39213 -4.8563 3.657 -2.44312 -5.8555 -5.16421
4.867 -2.39213 0.0277094 8.541 -2.44312 1.47051 -10.0482
4.868 -2.39213 0.0277094 -1.22701 -2.44312 -3.4135 -12.9381
4.869 -2.39213 -4.8563 -3.66901 -2.44312 3.67661 -8.05408
4.87 -2.39213 -3.23676 -6.11101 -2.44312 3.67661 -12.9381
4.871 -2.39213 -3.23676 -8.55301 -2.44312 -3.4135 -7.60622
4.872 -2.39213 -3.23676 -15.879 -2.44312 -3.4135 -0.28021
4.873 -1.17143 -2.41429 -8.81659 -1.22241 -5.8555 -7.60622
4.874 -1.17143 -2.41429 -3.93258 -1.22241 -5.8555 1.71393
4.875 -1.17143 0.0277094 -11.2586 -1.22241 11.2385 28.576
4.876 -1.17143 -2.41429 -13.7006 -1.22241 1.47051 45.67
4.877 -1.17143 -4.8563 3.39343 -1.22241 1.23461 -10.4961
4.878 0.0492757 -4.8563 3.39343 -0.00170898 1.47051 2.16179
4.879 0.0492757 -3.23676 -6.37458 -0.00170898 6.35451 16.8138
4.88 0.0492757 -3.23676 -8.81659 -0.00170898 3.91251 2.16179
4.881 0.0492757 4.08925 -15.879 -0.00170898 -0.971494 -12.9381
4.882 0.0492757 4.08925 -16.1426 -0.00170898 -3.4135 -12.4902
4.883 0.0492757 -0.794757 -10.995 -0.00170898 1.47051 -0.28021
4.884 0.0492757 -3.23676 -8.55301 1.21899 -3.4135 -10.0482
4.885 1.26998 -2.41429 -3.66901 1.21899 -1.20739 4.15593
4.886 1.26998 -2.41429 -6.11101 1.21899 -3.64939 4.15593
4.887 1.26998 0.0277094 -15.879 1.21899 -1.20739 -3.17008
4.888 1.26998 -2.41429 -15.879 1.21899 -1.20739 -12.9381
4.889 1.26998 1.64725 -11.2586 1.21899 -0.971494 -7.60622
4.89 2.49068 1.64725 5.83543 1.21899 1.47051 -0.28021
4.891 2.49068 0.0277094 20.4874 1.21899 -5.8555 7.0458
4.892 2.49068 0.0277094 32.6975 2.4397 -1.20739 -0.28021
4.893 2.49068 0.0277094 5.83543 2.4397 1.23461 -8.05408
4.894 2.49068 0.0277094 -3.93258 2.4397 1.23461 -5.61208
4.895 2.49068 -4.8563 -8.81659 2.4397 -0.971494 -3.17008
4.896 3.71139 -0.794757 -6.37458 2.4397 -0.971494 -3.17008
4.897 3.71139 1.64725 -8.81659 2.4397 -1.20739 -3.17008
4.898 3.71139 1.64725 -16.1426 2.4397 -5.8555 -5.61208
4.899 3.71139 -3.23676 -13.437 2.4397 1.47051 4.60379
4.9 3.71139 -0.794757 -13.7006 2.4397 6.35451 11.9298
4.901 4.93209 1.64725 -6.37458 2.4397 -0.971494 -10.4961
4.902 4.93209 6.53125 -3.93258 2.4397 -3.64939 -10.4961
4.903 4.93209 -4.8563 -3.66901 2.4397 1.23461 -12.9381
4.904 4.93209 7.35372 -3.66901 2.4397 -5.8555 -12.4902
4.905 4.93209 19.5637 -16.1426 2.4397 -3.64939 -7.60622
4.906 6.15279 12.2377 -8.55301 2.4397 -3.64939 9.4878
4.907 6.15279 -2.41429 6.099 2.4397 -0.971494 24.1398
4.908 6.15279 0.0277094 6.099 2.4397 -0.971494 24.1398
4.909 6.15279 0.0277094 -3.66901 2.4397 3.67661 -0.28021
4.91 6.15279 -2.41429 -6.11101 2.4397 -5.8555 -2.72221
4.911 6.15279 -2.41429 -10.995 2.4397 1.23461 -7.60622
4.912 6.15279 -4.8563 -13.437 1.21899 6.11862 -14.9322
4.913 6.15279 -3.23676 -15.879 1.21899 -5.8555 -8.05408
4.914 6.15279 -3.23676 -13.437 1.21899 -0.971494 -10.4961
4.915 6.15279 -0.794757 -3.66901 1.21899 -5.8555 -10.0482
4.916 6.15279 -3.23676 -3.66901 1.21899 -0.971494 -5.16421
4.917 6.15279 -2.41429 -8.81659 1.21899 6.35451 4.60379
4.918 6.15279 -2.41429 8.27743 -0.00170898 8.79652 9.4878
4.919 6.15279 -3.23676 -8.81659 -0.00170898 3.91251 -0.28021
4.92 6.15279 -0.794757 -13.437 -0.00170898 1.47051 -2.72221
4.921 6.15279 -4.8563 -3.66901 -0.00170898 3.67661 28.576
4.922 6.15279 -4.8563 -13.437 -0.00170898 3.67661 26.134
4.923 6.15279 -2.41429 -10.995 -0.00170898 1.47051 -3.17008
4.924 6.15279 -2.41429 -8.55301 -0.00170898 -0.971494 -10.0482
4.925 6.15279 -4.8563 -3.66901 -0.00170898 1.23461 9.4878
4.926 6.15279 -3.23676 -3.66901 -1.22241 3.67661 24.1398
4.927 6.15279 -0.794757 -15.879 -1.22241 -3.64939 36.3498
4.928 6.15279 1.64725 -8.81659 -1.22241 -3.64939 36.3498
4.929 6.15279 4.08925 -1.49058 -1.22241 -3.64939 7.0458
4.93 6.15279 4.08925 -1.49058 -1.22241 1.23461 -8.05408
4.931 6.15279 2.46971 -1.49058 -2.44312 6.11862 18.8079
4.932 6.15279 2.46971 8.27743 -2.44312 8.56062 28.576
4.933 6.15279 7.35372 -1.49058 -2.44312 6.35451 9.03994
4.934 6.15279 17.1217 -16.1426 -2.44312 6.35451 -3.17008
4.935 6.15279 -4.8563 -3.66901 -2.44312 1.47051 -12.4902
4.936 6.15279 4.08925 6.099 -2.44312 -3.4135 -5.16421
4.937 6.15279 11.4153 10.983 -3.66382 -5.8555 4.60379
4.938 6.15279 -0.794757 15.867 -3.66382 -5.8555 2.16179
4.939 6.15279 1.64725 6.099 -3.66382 -5.8555 -10.0482
4.94 6.15279 -0.794757 -16.1426 -3.66382 -5.8555 -7.60622
4.941 6.15279 -4.8563 8.27743 -3.66382 -3.4135 4.60379
4.942 6.15279 -2.41429 8.27743 -3.66382 1.47051 7.0458
4.943 6.15279 -2.41429 -8.81659 -3.66382 -3.64939 -7.60622
4.944 4.93209 -4.8563 -15.879 -3.66382 3.67661 -8.05408
4.945 4.93209 -4.8563 -6.11101 -3.66382 13.4446 1.71393
4.946 4.93209 -2.41429 -3.66901 -3.66382 8.56062 -5.61208
4.947 4.93209 -2.41429 -10.995 -3.66382 -0.971494 24.1398
4.948 4.93209 -2.41429 -1.49058 -3.66382 1.47051 24.1398
4.949 4.93209 -4.8563 18.0454 -3.66382 3.91251 4.60379
4.95 3.71139 -4.8563 20.4874 -3.66382 3.91251 4.60379
4.951 3.71139 -2.41429 -13.437 -3.66382 -0.971494 -2.72221
4.952 3.71139 -2.41429 -1.22701 -3.66382 -1.20739 -5.61208
4.953 3.71139 -4.8563 13.425 -3.66382 13.4446 18.8079
4.954 3.71139 -2.41429 25.635 -3.66382 13.4446 18.8079
4.955 3.71139 -4.8563 35.403 -3.66382 1.23461 -12.9381
4.956 3.71139 -4.8563 37.845 -3.66382 1.23461 -12.9381
4.957 2.49068 -0.794757 -1.22701 -3.66382 3.67661 -0.728073
4.958 2.49068 -0.794757 -1.22701 -3.66382 15.8866 -3.17008
4.959 2.49068 -2.41429 32.961 -3.66382 25.6546 -5.16421
4.96 2.49068 -2.41429 18.309 -3.66382 30.5386 -7.60622
4.961 2.49068 -4.8563 8.27743 -2.44312 13.4446 11.4819
4.962 2.49068 -3.23676 13.1614 -2.44312 -5.8555 11.4819
4.963 2.49068 1.64725 15.6034 -2.44312 13.6805 11.9298
4.964 2.49068 -3.23676 32.6975 -2.44312 11.2385 11.9298
4.965 2.49068 0.0277094 57.1175 -2.44312 -3.64939 2.16179
4.966 2.49068 0.0277094 59.5595 -2.44312 3.67661 -12.4902
4.967 1.26998 2.46971 18.0454 -2.44312 8.56062 -8.05408
4.968 1.26998 0.0277094 -6.11101 -2.44312 11.0026 -3.17008
4.969 1.26998 8.97325 35.403 -2.44312 11.2385 -0.728073
4.97 1.26998 8.97325 20.751 -2.44312 16.1225 11.4819
4.971 1.26998 -0.794757 -8.81659 -2.44312 8.79652 26.134
4.972 1.26998 1.64725 -13.7006 -2.44312 1.47051 26.134
4.973 1.26998 -3.23676 6.099 -2.44312 -5.8555 11.4819
4.974 1.26998 4.91171 -8.81659 -2.44312 -3.64939 1.71393
4.975 1.26998 12.2377 20.4874 -2.44312 3.91251 -10.4961
4.976 1.26998 4.91171 13.1614 -2.44312 3.91251 -12.9381
4.977 0.0492757 8.97325 20.4874 -2.44312 -3.4135 -12.4902
4.978 0.0492757 11.4153 30.2555 -2.44312 -3.64939 -12.4902
4.979 0.0492757 -3.23676 -3.93258 -2.44312 1.23461 -8.05408
4.98 0.0492757 -0.794757 18.309 -2.44312 1.23461 -12.9381
4.981 0.0492757 23.6253 62.2651 -2.44312 -3.64939 -8.05408
4.982 0.0492757 -3.23676 10.983 -2.44312 -3.4135 -5.61208
4.983 0.0492757 4.91171 -16.1426 -2.44312 1.47051 -0.728073
4.984 0.0492757 0.0277094 -13.7006 -1.22241 1.47051 4.15593
4.985 -1.17143 4.91171 -6.37458 -1.22241 1.23461 -3.17008
4.986 -1.17143 -2.41429 -16.1426 -1.22241 6.35451 -10.4961
4.987 -1.17143 -3.23676 25.635 -1.22241 1.47051 -12.4902
4.988 -1.17143 -4.8563 30.519 -1.22241 -3.4135 -14.9322
4.989 -1.17143 -0.794757 37.845 -1.22241 -3.64939 -0.28021
4.99 -2.39213 -0.794757 32.961 -1.22241 -3.64939 4.60379
4.991 -2.39213 -2.41429 -16.1426 -1.22241 3.67661 -0.28021
4.992 -2.39213 -3.23676 -13.7006 -1.22241 3.67661 -0.28021
4.993 -2.39213 -2.41429 -8.81659 -1.22241 -5.8555 16.8138
4.994 -2.39213 -2.41429 -11.2586 -1.22241 -5.8555 19.2558
4.995 -2.39213 -4.8563 -13.437 -1.22241 -3.4135 11.9298
4.996 -2.39213 -3.23676 -3.66901 -1.22241 -0.971494 9.4878
4.997 -3.61283 4.08925 3.657 -2.44312 1.47051 7.0458
4.998 -3.61283 6.53125 6.099 -2.44312 1.47051 -2.72221
4.999 -3.61283 -2.41429 20.4874 -2.44312 3.91251 -10.0482
5 -3.61283 -0.794757 22.9294 -2.44312 1.47051 -12.4902
5.001 -3.61283 0.0277094 37.5815 -2.44312 -1.20739 23.692
5.002 -4.83354 4.91171 37.5815 -2.44312 -1.20739 33.46
5.003 -4.83354 0.0277094 -13.7006 -2.44312 -3.4135 43.228
5.004 -4.83354 -3.23676 -1.22701 -2.44312 -3.4135 33.46
5.005 -4.83354 1.64725 15.867 -2.44312 -3.64939 -0.728073
5.006 -4.83354 1.64725 3.657 -2.44312 1.23461 -3.17008
5.007 -4.83354 -3.23676 13.425 -2.44312 6.11862 -8.05408
5.008 -4.83354 -3.23676 13.425 -2.44312 8.56062 -7.60622
5.009 -6.05424 -4.8563 -3.66901 -2.44312 -0.971494 4.60379
5.01 -6.05424 0.0277094 -11.2586 -2.44312 3.91251 7.0458
5.011 -6.05424 4.91171 5.83543 -2.44312 -3.4135 4.60379
5.012 -6.05424 4.91171 3.39343 -2.44312 -5.8555 -10.0482
5.013 -6.05424 -0.794757 -8.81659 -2.44312 -5.8555 -10.4961
5.014 -6.05424 -3.23676 -6.37458 -2.44312 -5.8555 -5.61208
5.015 -6.05424 -4.8563 -8.81659 -2.44312 -0.971494 -10.0482
5.016 -6.05424 -4.8563 -15.879 -2.44312 -0.971494 -10.0482
5.017 -6.05424 -0.794757 -6.11101 -2.44312 -3.64939 -3.17008
5.018 -6.05424 4.08925 3.657 -2.44312 -1.20739 6.59794
5.019 -6.05424 6.53125 10.983 -2.44312 1.23461 16.3659
5.02 -6.05424 6.53125 3.657 -2.44312 -1.20739 18.8079
5.021 -6.05424 4.08925 -16.1426 -2.44312 -3.4135 -5.61208
5.022 -6.05424 0.0277094 -13.7006 -1.22241 -3.4135 -7.60622
5.023 -6.05424 12.2377 -8.81659 -1.22241 -5.8555 11.9298
5.024 -6.05424 12.2377 -1.49058 -1.22241 -3.64939 24.1398
5.025 -6.05424 4.91171 5.83543 -1.22241 6.11862 -5.61208
5.026 -6.05424 0.0277094 5.83543 -1.22241 6.11862 13.9239
5.027 -6.05424 -4.8563 -3.93258 -1.22241 -5.8555 26.134
5.028 -6.05424 -4.8563 -3.93258 -1.22241 -5.8555 28.576
5.029 -6.05424 -2.41429 10.7194 -1.22241 6.11862 -12.4902
5.03 -6.05424 -2.41429 3.39343 -1.22241 -1.20739 2.16179
5.031 -6.05424 4.08925 -8.81659 -1.22241 3.67661 16.8138
5.032 -6.05424 4.08925 -8.81659 -1.22241 3.67661 36.3498
5.033 -6.05424 -0.794757 -3.93258 -1.22241 3.91251 53.4438
5.034 -6.05424 7.35372 0.951423 -1.22241 1.47051 51.0018
5.035 -6.05424 22.0057 5.83543 -1.22241 1.23461 -10.4961
5.036 -6.05424 34.2157 0.951423 -1.22241 -5.8555 -8.05408
5.037 -6.05424 17.1217 -13.437 -1.22241 3.91251 -5.61208
5.038 -6.05424 -0.794757 -10.995 -1.22241 -3.4135 -5.61208
5.039 -6.05424 23.6253 -6.11101 -1.22241 -5.8555 16.8138
5.04 -6.05424 26.0673 -6.11101 -1.22241 -0.971494 19.2558
5.041 -6.05424 1.64725 -11.2586 -1.22241 -0.971494 29.0238
5.042 -6.05424 -0.794757 -3.93258 -1.22241 -0.971494 29.0238
5.043 -6.05424 -4.8563 -8.55301 -0.00170898 -3.4135 4.60379
5.044 -4.83354 -4.8563 -1.22701 -0.00170898 -3.4135 -10.0482
5.045 -4.83354 -3.23676 -13.437 -0.00170898 1.47051 -5.61208
5.046 -4.83354 -3.23676 -15.879 -0.00170898 1.47051 -3.17008
5.047 -4.83354 -2.41429 -16.1426 -0.00170898 -3.4135 4.15593
5.048 -4.83354 2.46971 -3.93258 -0.00170898 -5.8555 13.9239
5.049 -4.83354 9.79572 10.7194 -0.00170898 -3.64939 23.692
5.05 -4.83354 4.91171 10.7194 -0.00170898 -3.64939 21.25
5.051 -3.61283 23.6253 -6.37458 -0.00170898 -0.971494 4.15593
5.052 -3.61283 35.8353 -11.2586 -0.00170898 -3.4135 21.25
5.053 -3.61283 16.2993 -15.879 -0.00170898 -0.971494 9.03994
5.054 -3.61283 0.0277094 -6.11101 -0.00170898 -0.971494 -12.4902
5.055 -3.61283 26.8897 6.099 -0.00170898 -3.64939 9.4878
5.056 -3.61283 26.8897 -8.55301 -0.00170898 -1.20739 14.3718
5.057 -3.61283 0.0277094 -3.66901 -0.00170898 -1.20739 19.2558
5.058 -3.61283 -2.41429 -3.66901 -0.00170898 -1.20739 16.8138
5.059 -2.39213 -4.8563 -8.81659 -0.00170898 -3.4135 -0.28021
5.06 -2.39213 -2.41429 -8.81659 -0.00170898 -3.64939 -10.0482
5.061 -2.39213 -3.23676 -11.2586 -0.00170898 -3.4135 -12.9381
5.062 -2.39213 -4.8563 -8.81659 -0.00170898 1.47051 4.60379
5.063 -2.39213 -0.794757 10.7194 -0.00170898 3.91251 -5.16421
5.064 -2.39213 6.53125 15.6034 -0.00170898 -0.971494 -10.0482
5.065 -2.39213 16.2993 8.27743 1.21899 3.91251 14.3718
5.066 -1.17143 1.64725 0.951423 1.21899 3.91251 14.3718
5.067 -1.17143 -3.23676 -3.93258 1.21899 1.47051 -12.4902
5.068 -1.17143 0.0277094 -8.81659 1.21899 -0.971494 -8.05408
5.069 -1.17143 -3.23676 -11.2586 1.21899 -5.8555 1.71393
5.07 -1.17143 -0.794757 -15.879 1.21899 -5.8555 -5.61208
5.071 -1.17143 9.79572 -1.49058 1.21899 6.35451 -10.0482
5.072 0.0492757 9.79572 -8.81659 1.21899 1.47051 -14.9322
5.073 0.0492757 -3.23676 15.867 1.21899 -1.20739 -8.05408
5.074 0.0492757 -4.8563 13.425 1.21899 1.23461 -12.9381
5.075 0.0492757 4.91171 -6.11101 1.21899 3.91251 7.0458
5.076 0.0492757 12.2377 -13.437 1.21899 3.91251 7.0458
5.077 0.0492757 24.4477 -16.1426 1.21899 18.3286 28.576
5.078 0.0492757 19.5637 -13.7006 1.21899 23.2126 31.018
5.079 1.26998 1.64725 -15.879 1.21899 1.23461 -12.4902
5.08 1.26998 4.08925 -13.7006 1.21899 3.67661 -12.4902
5.081 1.26998 -0.794757 -15.879 1.21899 -3.64939 -0.728073
5.082 1.26998 -3.23676 -13.437 1.21899 -5.8555 -0.728073
5.083 1.26998 -3.23676 -13.437 1.21899 -3.4135 -5.61208
5.084 2.49068 -3.23676 -10.995 1.21899 -5.8555 -12.9381
5.085 2.49068 -0.794757 -13.437 1.21899 -3.4135 -12.4902
5.086 2.49068 -0.794757 -15.879 1.21899 -5.8555 -2.72221
5.087 2.49068 0.0277094 -1.22701 1.21899 1.23461 -12.4902
5.088 2.49068 0.0277094 -1.22701 1.21899 -3.64939 -5.61208
5.089 2.49068 -3.23676 -6.37458 1.21899 -3.64939 1.71393
5.09 2.49068 -4.8563 -1.49058 1.21899 1.23461 9.03994
5.091 3.71139 2.46971 3.39343 1.21899 -5.8555 -10.4961
5.092 3.71139 7.35372 8.27743 -0.00170898 -5.8555 -5.61208
5.093 3.71139 9.79572 10.7194 -0.00170898 -1.20739 -10.4961
5.094 3.71139 2.46971 8.27743 -0.00170898 -3.64939 -7.60622
5.095 3.71139 -4.8563 3.39343 -0.00170898 3.91251 4.60379
5.096 3.71139 -0.794757 -3.93258 -0.00170898 3.91251 11.9298
5.097 3.71139 1.64725 -11.2586 -0.00170898 6.35451 19.2558
5.098 3.71139 1.64725 -16.1426 -0.00170898 6.35451 19.2558
5.099 3.71139 -0.794757 -11.2586 -0.00170898 -3.4135 -5.16421
5.1 4.93209 -3.23676 -6.37458 -0.00170898 1.47051 -10.4961
5.101 4.93209 1.64725 1.215 -0.00170898 -0.971494 4.15593
5.102 4.93209 -0.794757 13.425 -0.00170898 -3.64939 13.9239
5.103 4.93209 -0.794757 -3.66901 -0.00170898 6.11862 26.134
5.104 4.93209 -2.41429 -8.55301 -0.00170898 6.11862 26.134
5.105 4.93209 4.91171 -10.995 -0.00170898 -3.4135 -2.72221
5.106 4.93209 7.35372 -11.2586 -0.00170898 -3.4135 7.0458
5.107 4.93209 -4.8563 5.83543 -0.00170898 1.23461 11.9298
5.108 4.93209 -0.794757 5.83543 -0.00170898 1.23461 24.1398
5.109 4.93209 1.64725 0.951423 -0.00170898 1.23461 38.7918
5.11 4.93209 1.64725 -3.93258 -0.00170898 6.11862 38.7918
5.111 4.93209 4.91171 -6.37458 -0.00170898 13.4446 24.1398
5.112 6.15279 7.35372 -8.81659 -0.00170898 13.4446 -5.16421
5.113 6.15279 9.79572 -13.7006 -0.00170898 6.11862 -0.728073
5.114 6.15279 12.2377 -13.437 -0.00170898 8.56062 50.554
5.115 6.15279 4.91171 -8.55301 -1.22241 32.9806 96.952
5.116 6.15279 0.0277094 -8.55301 -1.22241 35.4226 92.068
5.117 6.15279 -4.8563 -13.437 -1.22241 1.23461 -0.728073
5.118 6.15279 -0.794757 -13.7006 -1.22241 -3.4135 -12.9381
5.119 6.15279 4.08925 -1.49058 -1.22241 3.91251 -5.16421
5.12 6.15279 1.64725 5.83543 -1.22241 21.0065 -0.28021
5.121 6.15279 -3.23676 -1.49058 -1.22241 6.35451 4.60379
5.122 6.15279 -4.8563 0.951423 -1.22241 6.35451 2.16179
5.123 6.15279 -4.8563 25.3714 -1.22241 11.2385 -0.728073
5.124 6.15279 -4.8563 25.3714 -1.22241 8.79652 11.4819
5.125 6.15279 -4.8563 27.8134 -1.22241 3.67661 21.25
5.126 4.93209 0.0277094 27.8134 -1.22241 3.67661 13.9239
5.127 4.93209 2.46971 8.27743 -1.22241 -5.8555 16.3659
5.128 4.93209 0.0277094 -1.49058 -1.22241 -0.971494 13.9239
5.129 4.93209 -2.41429 -11.2586 -1.22241 -5.8555 -3.17008
5.13 4.93209 -4.8563 -10.995 -1.22241 -3.4135 -10.4961
5.131 4.93209 -3.23676 -1.22701 -1.22241 -0.971494 -12.4902
5.132 4.93209 -3.23676 6.099 -0.00170898 -0.971494 -12.4902
5.133 4.93209 -4.8563 8.541 -0.00170898 1.47051 -10.0482
5.134 4.93209 -2.41429 10.983 -0.00170898 1.47051 -10.0482
5.135 3.71139 0.0277094 -6.11101 -0.00170898 1.47051 -14.9322
5.136 3.71139 0.0277094 -1.22701 -0.00170898 1.47051 -14.9322
5.137 3.71139 -3.23676 28.077 -0.00170898 -0.971494 -12.9381
5.138 3.71139 -3.23676 28.077 -0.00170898 -0.971494 -14.9322
5.139 3.71139 -3.23676 8.541 -0.00170898 -0.971494 -10.0482
5.14 3.71139 -0.794757 10.983 -0.00170898 -5.8555 -7.60622
5.141 3.71139 -3.23676 6.099 -0.00170898 -1.20739 -2.72221
5.142 3.71139 -4.8563 -15.879 -0.00170898 1.23461 -2.72221
5.143 2.49068 -2.41429 0.951423 -0.00170898 -5.8555 -10.4961
5.144 2.49068 -2.41429 8.27743 -0.00170898 -5.8555 -3.17008
5.145 2.49068 -4.8563 -11.2586 -0.00170898 -3.4135 1.71393
5.146 2.49068 -3.23676 -13.7006 -0.00170898 -3.4135 -0.728073
5.147 2.49068 -4.8563 -11.2586 -0.00170898 -3.4135 1.71393
5.148 2.49068 -3.23676 -13.7006 -0.00170898 -3.4135 -0.728073
5.149 2.49068 4.08925 -8.55301 -0.00170898 -3.64939 11.9298
5.15 2.49068 1.64725 -13.437 -0.00170898 -5.8555 24.1398
5.151 2.49068 -2.41429 -13.7006 -0.00170898 6.35451 4.60379
5.152 2.49068 -2.41429 -15.879 -1.22241 6.35451 -12.4902
5.153 2.49068 -2.41429 -1.22701 -1.22241 -5.8555 -3.17008
5.154 2.49068 1.64725 -1.22701 -1.22241 -5.8555 -12.4902
5.155 2.49068 8.97325 -16.1426 -1.22241 3.91251 43.6758
5.156 2.49068 8.97325 15.6034 -1.22241 3.91251 48.5598
5.157 2.49068 2.46971 42.4655 -1.22241 -3.64939 26.5818
5.158 2.49068 4.91171 42.4655 -1.22241 3.67661 4.60379
5.159 2.49068 -3.23676 3.39343 -1.22241 13.4446 -12.4902
5.16 2.49068 -3.23676 0.951423 -1.22241 11.0026 -10.4961
5.161 1.26998 7.35372 -13.7006 -1.22241 1.23461 -10.0482
5.162 1.26998 9.79572 -3.66901 -1.22241 -3.4135 -2.72221
5.163 1.26998 9.79572 10.983 -1.22241 1.23461 35.902
5.164 1.26998 9.79572 -3.66901 -1.22241 1.23461 40.786
5.165 1.26998 7.35372 37.5815 -2.44312 -0.971494 16.3659
5.166 1.26998 7.35372 76.6535 -1.22241 -3.64939 -3.17008
5.167 1.26998 12.2377 32.6975 -2.44312 -3.64939 -10.0482
5.168 1.26998 7.35372 23.193 -1.22241 -3.4135 -5.16421
5.169 1.26998 28.5093 106.221 -1.22241 1.47051 -8.05408
5.17 1.26998 28.5093 113.547 -1.22241 8.79652 1.71393
5.171 1.26998 -3.23676 -8.55301 -1.22241 1.47051 -10.0482
5.172 1.26998 -3.23676 -11.2586 -1.22241 -3.4135 -5.16421
5.173 1.26998 1.64725 -1.49058 -1.22241 -3.64939 -2.72221
5.174 0.0492757 1.64725 0.951423 -1.22241 -1.20739 -5.16421
5.175 0.0492757 4.08925 5.83543 -1.22241 -1.20739 -10.4961
5.176 0.0492757 -0.794757 13.1614 -1.22241 1.23461 -12.9381
5.177 0.0492757 -2.41429 18.0454 -1.22241 -1.20739 -7.60622
5.178 0.0492757 -4.8563 8.27743 -1.22241 -5.8555 -12.4902
5.179 0.0492757 -0.794757 -1.22701 -1.22241 1.47051 -10.4961
5.18 0.0492757 -0.794757 -1.22701 -1.22241 3.91251 -5.61208
5.181 0.0492757 -3.23676 -3.93258 -1.22241 1.47051 -12.9381
5.182 0.0492757 -2.41429 -1.49058 -0.00170898 -0.971494 -12.9381
5.183 0.0492757 -3.23676 -11.2586 -0.00170898 -3.4135 -5.61208
5.184 0.0492757 -0.794757 -8.55301 -0.00170898 -0.971494 -8.05408
5.185 0.0492757 4.08925 6.099 -0.00170898 -0.971494 -5.61208
5.186 0.0492757 -0.794757 -3.66901 -0.00170898 -0.971494 -3.17008
5.187 -1.17143 -2.41429 18.309 -0.00170898 -3.4135 -8.05408
5.188 -1.17143 -2.41429 23.193 -0.00170898 -3.4135 -10.4961
5.189 -1.17143 4.91171 -3.93258 -0.00170898 -3.4135 -14.9322
5.19 -1.17143 4.91171 5.83543 -0.00170898 -5.8555 -12.4902
5.191 -1.17143 -4.8563 13.1614 -0.00170898 -3.64939 -12.4902
5.192 -1.17143 -3.23676 5.83543 -0.00170898 3.67661 -10.0482
5.193 -2.39213 1.64725 -13.7006 -0.00170898 -0.971494 -2.72221
5.194 -2.39213 6.53125 -10.995 1.21899 -0.971494 -0.28021
5.195 -2.39213 2.46971 -1.22701 1.21899 -5.8555 -7.60622
5.196 -2.39213 4.91171 -13.437 1.21899 -5.8555 -12.4902
5.197 -2.39213 -4.8563 -3.93258 1.21899 -5.8555 -14.9322
5.198 -2.39213 -0.794757 -1.49058 1.21899 -5.8555 -10.4961
5.199 -2.39213 6.53125 -13.7006 1.21899 -5.8555 -8.05408
5.2 -2.39213 4.08925 -13.7006 1.21899 -3.64939 -8.05408
5.201 -3.61283 18.7413 -3.93258 -0.00170898 -5.8555 13.9239
5.202 -3.61283 18.7413 8.27743 -0.00170898 -0.971494 16.3659
5.203 -3.61283 6.53125 22.9294 -0.00170898 1.47051 13.9239
5.204 -3.61283 -2.41429 27.8134 -0.00170898 1.47051 9.03994
5.205 -3.61283 9.79572 3.39343 -0.00170898 -5.8555 4.15593
5.206 -3.61283 12.2377 -16.1426 -0.00170898 -5.8555 -12.4902
5.207 -3.61283 11.4153 -3.66901 -0.00170898 -3.64939 7.0458
5.208 -4.83354 11.4153 3.657 -0.00170898 1.23461 7.0458
5.209 -4.83354 -0.794757 -1.49058 -0.00170898 6.11862 2.16179
5.21 -4.83354 4.91171 8.27743 -0.00170898 3.67661 2.16179
5.211 -4.83354 17.1217 18.0454 -0.00170898 8.56062 -0.28021
5.212 -4.83354 19.5637 27.8134 -0.00170898 8.56062 -2.72221
5.213 -4.83354 4.91171 37.5815 -0.00170898 -0.971494 -7.60622
5.214 -4.83354 2.46971 47.3495 -0.00170898 13.6805 -2.72221
5.215 -4.83354 0.0277094 54.6755 -0.00170898 11.0026 -7.60622
5.216 -4.83354 -0.794757 57.1175 -0.00170898 11.0026 -12.4902
5.217 -4.83354 8.97325 -13.7006 -0.00170898 -5.8555 -5.16421
5.218 -4.83354 13.8573 -1.22701 -0.00170898 -3.4135 -2.72221
5.219 -4.83354 -3.23676 15.6034 -0.00170898 -0.971494 -12.4902
5.22 -4.83354 -0.794757 15.6034 -0.00170898 3.91251 -10.0482
5.221 -4.83354 8.97325 -13.437 -0.00170898 -3.4135 7.0458
5.222 -4.83354 8.97325 15.867 -0.00170898 -5.8555 9.4878
5.223 -4.83354 4.08925 42.729 -0.00170898 1.47051 19.2558
5.224 -4.83354 2.46971 42.729 -0.00170898 -0.971494 29.0238
5.225 -6.05424 17.1217 6.099 -0.00170898 3.67661 36.3498
5.226 -6.05424 12.2377 -13.437 -0.00170898 -3.64939 33.9078
5.227 -4.83354 2.46971 -1.49058 -0.00170898 1.47051 -14.9322
5.228 -4.83354 -4.8563 10.7194 -0.00170898 -0.971494 -10.4961
5.229 -4.83354 -0.794757 20.4874 -0.00170898 -5.8555 -8.05408
5.23 -4.83354 6.53125 20.4874 -0.00170898 -1.20739 16.3659
5.231 -4.83354 -2.41429 -1.49058 -0.00170898 6.11862 43.228
5.232 -4.83354 2.46971 -1.22701 -0.00170898 6.11862 43.228
5.233 -4.83354 -0.794757 28.077 -0.00170898 8.56062 -2.72221
5.234 -4.83354 1.64725 35.403 -0.00170898 6.11862 7.0458
5.235 -4.83354 9.79572 8.541 1.21899 1.23461 -5.16421
5.236 -4.83354 12.2377 -13.7006 1.21899 -1.20739 -10.0482
5.237 -4.83354 0.0277094 13.1614 1.21899 -3.64939 -12.9381
5.238 -4.83354 -2.41429 18.0454 1.21899 -1.20739 -3.17008
5.239 -4.83354 -3.23676 -6.37458 1.21899 1.23461 -14.9322
5.24 -4.83354 -3.23676 -6.37458 1.21899 -1.20739 -2.72221
5.241 -4.83354 6.53125 35.1395 1.21899 -0.971494 -14.9322
5.242 -4.83354 8.97325 40.0235 1.21899 -3.64939 -14.9322
5.243 -4.83354 13.8573 18.0454 2.4397 -5.8555 -0.28021
5.244 -4.83354 8.97325 0.951423 2.4397 -0.971494 -5.16421
5.245 -4.83354 4.91171 -16.1426 2.4397 -1.20739 9.03994
5.246 -3.61283 -4.8563 -6.11101 2.4397 1.23461 13.9239
5.247 -3.61283 2.46971 6.099 2.4397 -1.20739 18.8079
5.248 -3.61283 -4.8563 10.983 2.4397 -3.64939 16.3659
5.249 -3.61283 4.91171 -8.81659 2.4397 -5.8555 4.15593
5.25 -3.61283 17.1217 -6.37458 2.4397 1.47051 -0.728073
5.251 -3.61283 26.8897 -10.995 2.4397 6.35451 -12.9381
5.252 -3.61283 31.7737 -6.11101 2.4397 6.35451 -14.9322
5.253 -3.61283 -2.41429 3.657 2.4397 1.47051 -14.9322
5.254 -3.61283 6.53125 15.867 2.4397 -0.971494 -10.0482
5.255 -3.61283 16.2993 -3.66901 3.6604 -3.4135 -5.16421
5.256 -3.61283 13.8573 -13.437 3.6604 -1.20739 -2.72221
5.257 -3.61283 -3.23676 -11.2586 3.6604 3.67661 -0.28021
5.258 -3.61283 -4.8563 -10.995 3.6604 1.23461 2.16179
5.259 -3.61283 -4.8563 18.309 3.6604 3.67661 -10.0482
5.26 -3.61283 -4.8563 10.983 3.6604 3.67661 -12.4902
5.261 -3.61283 -4.8563 -3.93258 3.6604 -3.64939 -7.60622
5.262 -3.61283 -4.8563 -1.49058 3.6604 -3.64939 -12.4902
5.263 -3.61283 -3.23676 0.951423 3.6604 1.23461 -7.60622
5.264 -3.61283 -4.8563 8.27743 3.6604 3.67661 -7.60622
5.265 -3.61283 -3.23676 -3.93258 3.6604 -5.8555 -12.4902
5.266 -3.61283 -3.23676 -16.1426 3.6604 -0.971494 -10.0482
5.267 -3.61283 -3.23676 -6.11101 3.6604 1.47051 -5.16421
5.268 -3.61283 1.64725 6.099 3.6604 1.47051 -0.28021
5.269 -3.61283 1.64725 18.309 3.6604 1.47051 11.9298
5.27 -2.39213 1.64725 18.309 3.6604 -0.971494 11.9298
5.271 -2.39213 -4.8563 -3.66901 3.6604 3.67661 -8.05408
5.272 -2.39213 -2.41429 -15.879 3.6604 6.11862 -8.05408
5.273 -2.39213 0.0277094 -6.37458 3.6604 6.11862 9.4878
5.274 -2.39213 0.0277094 5.83543 3.6604 6.11862 9.4878
5.275 -2.39213 -0.794757 15.6034 3.6604 -1.20739 4.15593
5.276 -2.39213 -0.794757 27.8134 3.6604 -3.4135 -0.728073
5.277 -2.39213 1.64725 40.0235 3.6604 6.35451 -10.0482
5.278 -2.39213 8.97325 40.0235 3.6604 8.79652 -14.9322
5.279 -2.39213 -0.794757 25.3714 3.6604 6.11862 -7.60622
5.28 -2.39213 -0.794757 15.6034 3.6604 -0.971494 -0.28021
5.281 -1.17143 0.0277094 8.27743 3.6604 1.23461 -7.60622
5.282 -1.17143 -2.41429 -8.81659 3.6604 1.23461 -8.05408
5.283 -1.17143 11.4153 -10.995 3.6604 -3.4135 6.59794
5.284 -1.17143 11.4153 3.657 3.6604 1.47051 23.692
5.285 -1.17143 1.64725 15.867 2.4397 8.56062 43.228
5.286 -1.17143 -2.41429 37.845 2.4397 6.11862 45.67
5.287 -1.17143 7.35372 10.983 2.4397 15.8866 -10.4961
5.288 -1.17143 7.35372 -3.66901 2.4397 25.6546 -10.4961
5.289 -1.17143 2.46971 -13.437 2.4397 35.4226 -10.0482
5.29 -1.17143 0.0277094 -15.879 2.4397 15.8866 7.0458
5.291 -1.17143 -2.41429 1.215 2.4397 -3.4135 24.1398
5.292 -1.17143 -3.23676 -1.22701 2.4397 -1.20739 11.9298
5.293 -1.17143 1.64725 -13.437 2.4397 -3.4135 -5.61208
5.294 -1.17143 1.64725 -13.7006 2.4397 -0.971494 -10.0482
5.295 -1.17143 -3.23676 -6.37458 2.4397 3.67661 -14.9322
5.296 -1.17143 -2.41429 -3.93258 2.4397 1.23461 -10.4961
5.297 -1.17143 2.46971 -1.49058 1.21899 11.2385 1.71393
5.298 0.0492757 4.91171 -1.49058 1.21899 11.2385 11.4819
5.299 0.0492757 -2.41429 -13.7006 1.21899 3.91251 18.8079
5.3 0.0492757 -4.8563 -10.995 1.21899 1.47051 11.4819
5.301 0.0492757 -4.8563 -3.66901 1.21899 3.91251 -10.4961
5.302 0.0492757 -4.8563 -1.22701 1.21899 3.91251 -12.4902
5.303 0.0492757 -4.8563 -10.995 1.21899 1.47051 -2.72221
5.304 0.0492757 -4.8563 -13.7006 1.21899 -3.64939 -12.4902
5.305 0.0492757 -2.41429 -6.37458 1.21899 3.67661 -7.60622
5.306 0.0492757 0.0277094 -1.49058 1.21899 -1.20739 -7.60622
5.307 0.0492757 -2.41429 5.83543 1.21899 1.23461 -14.9322
5.308 0.0492757 -4.8563 5.83543 1.21899 -3.64939 -10.0482
5.309 1.26998 -2.41429 0.951423 1.21899 1.23461 -10.4961
5.31 1.26998 0.0277094 0.951423 1.21899 1.23461 -5.61208
5.311 1.26998 0.0277094 -1.49058 1.21899 -3.4135 -12.9381
5.312 1.26998 0.0277094 -6.37458 1.21899 1.47051 -10.4961
5.313 1.26998 4.08925 -1.49058 1.21899 -5.8555 9.03994
5.314 1.26998 -0.794757 5.83543 1.21899 -3.64939 9.03994
5.315 2.49068 -2.41429 -3.93258 1.21899 -3.4135 11.4819
5.316 2.49068 -2.41429 -13.7006 1.21899 -0.971494 9.03994
5.317 2.49068 0.0277094 -10.995 1.21899 -5.8555 9.03994
5.318 2.49068 0.0277094 -3.66901 1.21899 -1.20739 11.4819
5.319 2.49068 4.91171 3.657 1.21899 -3.4135 9.03994
5.32 2.49068 2.46971 3.657 1.21899 -0.971494 4.15593
5.321 2.49068 -0.794757 -6.11101 1.21899 -3.4135 1.71393
5.322 3.71139 -3.23676 -16.1426 1.21899 -5.8555 -8.05408
5.323 3.71139 0.0277094 -6.37458 1.21899 1.47051 -10.0482
5.324 3.71139 -4.8563 -16.1426 -0.00170898 -0.971494 -5.16421
5.325 3.71139 -4.8563 -11.2586 -0.00170898 -1.20739 -2.72221
5.326 3.71139 -2.41429 3.39343 -0.00170898 -1.20739 -0.28021
5.327 3.71139 0.0277094 15.6034 -0.00170898 -1.20739 -0.28021
5.328 4.93209 0.0277094 18.0454 -0.00170898 -1.20739 -0.28021
5.329 4.93209 -4.8563 10.7194 -0.00170898 1.23461 7.0458
5.33 4.93209 -0.794757 13.1614 -0.00170898 -1.20739 16.8138
5.331 4.93209 4.08925 8.27743 -1.22241 -0.971494 24.1398
5.332 4.93209 6.53125 -3.93258 -1.22241 -0.971494 9.4878
5.333 4.93209 6.53125 -13.7006 -1.22241 -0.971494 1.71393
5.334 6.15279 4.08925 -11.2586 -1.22241 -3.64939 18.8079
5.335 6.15279 0.0277094 -15.879 -1.22241 1.23461 33.46
5.336 6.15279 0.0277094 -15.879 -1.22241 -1.20739 35.902
5.337 6.15279 -4.8563 -16.1426 -1.22241 -0.971494 9.03994
5.338 6.15279 -4.8563 -16.1426 -1.22241 -3.4135 -12.9381
5.339 6.15279 2.46971 -3.66901 -1.22241 -5.8555 -0.28021
5.34 6.15279 0.0277094 -6.11101 -1.22241 -5.8555 11.9298
5.341 6.15279 -2.41429 -11.2586 -1.22241 -0.971494 24.1398
5.342 6.15279 -4.8563 -3.93258 -1.22241 1.47051 33.9078
5.343 6.15279 -3.23676 -11.2586 -1.22241 -0.971494 19.2558
5.344 6.15279 1.64725 -3.66901 -1.22241 -3.64939 -0.28021
5.345 6.15279 4.08925 15.867 -1.22241 1.23461 -14.9322
5.346 6.15279 1.64725 10.983 -1.22241 -1.20739 -14.9322
5.347 6.15279 -3.23676 -13.7006 -1.22241 -3.4135 -2.72221
5.348 6.15279 -2.41429 -11.2586 -1.22241 -0.971494 -2.72221
5.349 6.15279 2.46971 -6.37458 -1.22241 1.47051 -12.4902
5.35 6.15279 4.91171 -1.49058 -1.22241 3.91251 -14.9322
5.351 6.15279 9.79572 0.951423 -2.44312 1.47051 -12.4902
5.352 6.15279 4.91171 8.27743 -2.44312 -0.971494 -10.0482
5.353 6.15279 2.46971 -1.49058 -2.44312 -0.971494 -7.60622
5.354 6.15279 0.0277094 -11.2586 -2.44312 -3.4135 -10.0482
5.355 6.15279 2.46971 -10.995 -2.44312 -5.8555 -5.16421
5.356 6.15279 2.46971 -1.22701 -2.44312 -3.64939 -0.28021
5.357 6.15279 -4.8563 -13.437 -2.44312 -3.64939 -12.4902
5.358 6.15279 -3.23676 -13.7006 -2.44312 -3.64939 -12.4902
5.359 6.15279 2.46971 8.27743 -2.44312 -1.20739 -5.16421
5.36 6.15279 2.46971 15.6034 -2.44312 -1.20739 -5.16421
5.361 6.15279 -3.23676 37.5815 -2.44312 -5.8555 24.1398
5.362 6.15279 -3.23676 20.4874 -2.44312 -5.8555 19.2558
5.363 6.15279 -0.794757 -13.437 -2.44312 1.23461 -10.4961
5.364 6.15279 -0.794757 8.541 -2.44312 -1.20739 -10.4961
5.365 6.15279 -4.8563 28.077 -2.44312 -0.971494 7.0458
5.366 6.15279 -2.41429 6.099 -2.44312 1.47051 -2.72221
5.367 6.15279 0.0277094 -8.81659 -2.44312 6.35451 -5.61208
5.368 6.15279 0.0277094 -16.1426 -2.44312 6.35451 -5.61208
5.369 6.15279 -0.794757 -13.437 -2.44312 -3.4135 -5.16421
5.37 6.15279 -0.794757 -13.437 -2.44312 -0.971494 -5.16421
5.371 6.15279 -2.41429 -13.7006 -2.44312 3.91251 -10.4961
5.372 6.15279 -2.41429 -13.7006 -2.44312 -0.971494 -10.0482
5.373 6.15279 6.53125 3.657 -2.44312 1.23461 43.6758
5.374 6.15279 11.4153 10.983 -2.44312 -3.64939 53.4438
5.375 6.15279 16.2993 -3.66901 -2.44312 -3.4135 11.9298
5.376 4.93209 11.4153 -8.81659 -2.44312 6.35451 9.4878
5.377 4.93209 -2.41429 13.1614 -2.44312 21.0065 19.2558
5.378 4.93209 7.35372 5.83543 -2.44312 21.0065 19.2558
5.379 4.93209 9.79572 15.6034 -2.44312 8.56062 -3.17008
5.38 4.93209 4.91171 30.2555 -2.44312 13.4446 26.134
5.381 4.93209 0.0277094 -1.49058 -2.44312 6.11862 52.996
5.382 4.93209 -2.41429 13.425 -2.44312 11.0026 43.228
5.383 3.71139 -2.41429 54.9391 -2.44312 20.7706 18.8079
5.384 3.71139 -0.794757 57.3811 -2.44312 20.7706 13.9239
5.385 3.71139 4.08925 47.613 -2.44312 1.47051 6.59794
5.386 3.71139 1.64725 13.425 -2.44312 -0.971494 9.03994
5.387 3.71139 0.0277094 -15.879 -1.22241 -3.64939 33.46
5.388 3.71139 -2.41429 -15.879 -1.22241 -1.20739 33.46
5.389 2.49068 -4.8563 -3.66901 -1.22241 -1.20739 26.134
5.39 2.49068 -3.23676 -8.55301 -1.22241 -3.64939 11.4819
5.391 2.49068 2.46971 15.6034 -1.22241 -3.4135 -0.728073
5.392 2.49068 2.46971 18.0454 -1.22241 -3.64939 -12.4902
5.393 2.49068 -2.41429 18.0454 -1.22241 -3.4135 2.16179
5.394 2.49068 -0.794757 18.0454 -1.22241 -0.971494 4.60379
5.395 2.49068 6.53125 -3.93258 -1.22241 3.67661 2.16179
5.396 2.49068 4.08925 3.39343 -1.22241 6.11862 -5.16421
5.397 1.26998 -2.41429 54.6755 -1.22241 1.23461 -10.0482
5.398 1.26998 12.2377 22.9294 -1.22241 6.11862 -14.9322
5.399 1.26998 -3.23676 6.099 -1.22241 1.23461 -10.4961
5.4 1.26998 21.1833 37.845 -1.22241 -1.20739 -10.4961
5.401 1.26998 0.0277094 -15.879 -1.22241 -3.64939 -5.16421
5.402 1.26998 2.46971 -15.879 -1.22241 1.47051 -5.16421
5.403 0.0492757 13.8573 35.403 -1.22241 11.2385 -12.9381
5.404 0.0492757 16.2993 35.403 -1.22241 1.47051 -5.61208
5.405 0.0492757 9.79572 -1.22701 -1.22241 18.3286 -3.17008
5.406 0.0492757 12.2377 -1.22701 -1.22241 -5.8555 -8.05408
5.407 0.0492757 4.08925 8.541 -1.22241 -5.8555 -12.9381
5.408 0.0492757 6.53125 8.541 -1.22241 -3.64939 -7.60622
5.409 -1.17143 -2.41429 3.39343 -1.22241 -5.8555 2.16179
5.41 -1.17143 -2.41429 15.6034 -1.22241 -3.4135 9.4878
5.411 -1.17143 2.46971 27.8134 -1.22241 -0.971494 -2.72221
5.412 -1.17143 2.46971 30.2555 -1.22241 -3.4135 -12.4902
5.413 -2.39213 7.35372 27.8134 -1.22241 -0.971494 -10.4961
5.414 -2.39213 7.35372 13.1614 -1.22241 -0.971494 -0.728073
5.415 -2.39213 -4.8563 0.951423 -1.22241 -1.20739 9.03994
5.416 -2.39213 -3.23676 -15.879 -1.22241 -3.64939 -8.05408
5.417 -2.39213 -3.23676 6.099 -0.00170898 3.91251 14.3718
5.418 -3.61283 -4.8563 23.193 -0.00170898 3.91251 19.2558
5.419 -3.61283 -3.23676 35.403 -0.00170898 -5.8555 -0.28021
5.42 -3.61283 -4.8563 18.309 -0.00170898 -3.64939 -5.16421
5.421 -3.61283 0.0277094 -8.55301 -0.00170898 -3.64939 -10.0482
5.422 -3.61283 0.0277094 -13.437 -0.00170898 -3.64939 -14.9322
5.423 -3.61283 -4.8563 -15.879 -0.00170898 -3.4135 -8.05408
5.424 -4.83354 -3.23676 -8.55301 -0.00170898 -5.8555 -14.9322
5.425 -4.83354 -4.8563 -3.66901 -0.00170898 -5.8555 -10.4961
5.426 -4.83354 -4.8563 -8.55301 -0.00170898 -1.20739 -10.4961
5.427 -4.83354 8.97325 -13.437 -0.00170898 1.23461 -5.61208
5.428 -4.83354 11.4153 -16.1426 -0.00170898 -1.20739 -3.17008
5.429 -4.83354 -4.8563 -8.81659 -0.00170898 -3.64939 1.71393
5.43 -4.83354 -2.41429 -3.93258 -0.00170898 -3.4135 -0.728073
5.431 -4.83354 -3.23676 -15.879 -0.00170898 -1.20739 1.71393
5.432 -6.05424 1.64725 -10.995 -0.00170898 1.23461 -0.728073
5.433 -6.05424 6.53125 -6.11101 -0.00170898 -0.971494 4.15593
5.434 -6.05424 4.08925 -6.11101 1.21899 -0.971494 6.59794
5.435 -6.05424 -2.41429 -10.995 1.21899 1.23461 9.03994
5.436 -6.05424 -4.8563 -10.995 1.21899 1.23461 9.03994
5.437 -6.05424 2.46971 8.541 1.21899 -5.8555 1.71393
5.438 -6.05424 4.91171 6.099 1.21899 3.91251 -14.9322
5.439 -6.05424 6.53125 -15.879 1.21899 11.2385 -2.72221
5.44 -6.05424 6.53125 -15.879 1.21899 -3.4135 -12.4902
5.441 -6.05424 -4.8563 -1.49058 1.21899 -1.20739 -10.0482
5.442 -7.27494 2.46971 5.83543 1.21899 -1.20739 -7.60622
5.443 -7.27494 9.79572 8.27743 1.21899 1.23461 -12.4902
5.444 -7.27494 0.0277094 8.27743 1.21899 -1.20739 -10.0482
5.445 -7.27494 -3.23676 15.6034 1.21899 -5.8555 -0.28021
5.446 -7.27494 -3.23676 15.6034 1.21899 -5.8555 7.0458
5.447 -7.27494 -2.41429 8.27743 1.21899 -3.4135 14.3718
5.448 -7.27494 -2.41429 0.951423 2.4397 1.47051 14.3718
5.449 -7.27494 -2.41429 -3.93258 2.4397 3.91251 4.60379
5.45 -7.27494 -2.41429 -1.22701 2.4397 -0.971494 -7.60622
5.451 -7.27494 4.91171 28.077 2.4397 3.91251 -14.9322
5.452 -7.27494 4.91171 37.845 2.4397 8.79652 -14.9322
5.453 -7.27494 7.35372 23.193 2.4397 13.6805 -5.16421
5.454 -7.27494 7.35372 13.425 2.4397 11.2385 -12.4902
5.455 -7.27494 -0.794757 6.099 2.4397 -3.64939 21.25
5.456 -7.27494 1.64725 -10.995 2.4397 -1.20739 23.692
5.457 -7.27494 6.53125 -11.2586 2.4397 1.23461 -14.9322
5.458 -7.27494 6.53125 -3.93258 2.4397 3.67661 -2.72221
5.459 -7.27494 1.64725 0.951423 2.4397 -3.64939 9.4878
5.46 -7.27494 -2.41429 -1.49058 2.4397 -5.8555 11.9298
5.461 -7.27494 4.91171 -11.2586 2.4397 -3.4135 -0.28021
5.462 -7.27494 2.46971 -10.995 3.6604 -5.8555 -5.16421
5.463 -7.27494 4.91171 -3.66901 3.6604 1.23461 -10.0482
5.464 -7.27494 4.91171 -10.995 3.6604 1.23461 -7.60622
5.465 -7.27494 1.64725 20.4874 3.6604 -5.8555 -0.28021
5.466 -7.27494 11.4153 30.2555 3.6604 -5.8555 9.4878
5.467 -7.27494 21.1833 40.0235 2.4397 1.47051 19.2558
5.468 -7.27494 6.53125 27.8134 2.4397 3.91251 19.2558
5.469 -6.05424 0.0277094 -1.49058 2.4397 6.35451 16.8138
5.47 -6.05424 0.0277094 -8.55301 2.4397 6.35451 4.60379
5.471 -6.05424 11.4153 15.867 2.4397 -0.971494 -10.0482
5.472 -6.05424 8.97325 18.309 2.4397 -3.64939 11.4819
5.473 -6.05424 0.0277094 8.541 2.4397 1.23461 38.344
5.474 -6.05424 2.46971 -1.22701 2.4397 3.67661 23.692
5.475 -6.05424 0.0277094 -8.55301 2.4397 8.56062 9.03994
5.476 -4.83354 -4.8563 -16.1426 2.4397 8.56062 13.9239
5.477 -4.83354 -3.23676 -6.37458 2.4397 -1.20739 6.59794
5.478 -4.83354 -3.23676 -6.37458 2.4397 -1.20739 -10.4961
5.479 -4.83354 -0.794757 -6.37458 2.4397 1.23461 -2.72221
5.48 -4.83354 -0.794757 -6.37458 2.4397 1.23461 -0.28021
5.481 -4.83354 -0.794757 -13.7006 2.4397 -5.8555 36.3498
5.482 -3.61283 -0.794757 -15.879 2.4397 -3.4135 36.3498
5.483 -3.61283 1.64725 -13.437 2.4397 -0.971494 2.16179
5.484 -3.61283 1.64725 -15.879 2.4397 -0.971494 -8.05408
5.485 -3.61283 -0.794757 -13.7006 2.4397 1.23461 13.9239
5.486 -3.61283 4.91171 -16.1426 2.4397 -3.64939 28.576
5.487 -3.61283 17.1217 -8.55301 2.4397 -3.4135 40.786
5.488 -2.39213 22.0057 -13.437 1.21899 -0.971494 35.902
5.489 -2.39213 24.4477 -16.1426 1.21899 6.11862 9.03994
5.49 -2.39213 22.0057 -11.2586 1.21899 6.11862 -14.9322
5.491 -2.39213 1.64725 -6.37458 1.21899 -3.4135 4.60379
5.492 -2.39213 28.5093 -1.49058 1.21899 -0.971494 9.4878
5.493 -1.17143 1.64725 3.39343 1.21899 1.47051 11.9298
5.494 -1.17143 -0.794757 3.39343 1.21899 -3.4135 9.4878
5.495 -1.17143 1.64725 -1.22701 1.21899 1.47051 -7.60622
5.496 -1.17143 4.08925 -1.22701 -0.00170898 3.91251 -2.72221
5.497 0.0492757 1.64725 -8.81659 -0.00170898 -3.4135 -10.0482
5.498 0.0492757 0.0277094 -8.81659 -0.00170898 3.67661 6.59794
5.499 0.0492757 12.2377 -8.81659 -0.00170898 13.4446 31.018
5.5 0.0492757 12.2377 -11.2586 -0.00170898 18.3286 31.018
5.501 0.0492757 1.64725 -13.7006 -0.00170898 -1.20739 1.71393
5.502 0.0492757 4.08925 -3.66901 -0.00170898 -3.4135 -8.05408
5.503 1.26998 7.35372 13.425 -0.00170898 1.47051 -14.9322
5.504 1.26998 9.79572 13.425 -0.00170898 -0.971494 -14.9322
5.505 1.26998 -4.8563 8.541 -0.00170898 1.23461 4.15593
5.506 1.26998 -0.794757 -3.66901 -0.00170898 3.67661 4.15593
5.507 1.26998 -2.41429 -15.879 -0.00170898 1.23461 -10.4961
5.508 2.49068 -2.41429 -6.37458 -0.00170898 -1.20739 -10.4961
5.509 2.49068 0.0277094 5.83543 -0.00170898 3.67661 -3.17008
5.51 2.49068 0.0277094 5.83543 -0.00170898 1.23461 -8.05408
5.511 2.49068 -4.8563 -3.93258 -0.00170898 3.91251 7.0458
5.512 2.49068 -3.23676 -1.49058 -0.00170898 3.91251 7.0458
5.513 2.49068 -3.23676 -1.49058 -0.00170898 23.2126 2.16179
5.514 3.71139 1.64725 -1.49058 -0.00170898 40.3067 -5.16421
5.515 3.71139 4.08925 -10.995 -0.00170898 20.7706 19.2558
5.516 3.71139 4.08925 -3.66901 -0.00170898 15.8866 19.2558
5.517 4.93209 -0.794757 1.215 -0.00170898 11.0026 1.71393
5.518 4.93209 -3.23676 3.657 -0.00170898 3.91251 11.4819
5.519 4.93209 -3.23676 10.983 -0.00170898 28.3325 18.8079
5.52 4.93209 -3.23676 13.425 -0.00170898 35.6585 9.03994
5.521 4.93209 0.0277094 8.541 -0.00170898 6.35451 -0.728073
5.522 6.15279 0.0277094 -1.22701 -0.00170898 1.47051 -10.4961
5.523 6.15279 0.0277094 -10.995 -0.00170898 -0.971494 -10.0482
5.524 6.15279 -2.41429 -13.437 -0.00170898 -3.64939 -5.16421
5.525 6.15279 -4.8563 -15.879 -0.00170898 1.23461 -0.28021
5.526 6.15279 -4.8563 -15.879 -0.00170898 -0.971494 9.4878
5.527 6.15279 -2.41429 -16.1426 -0.00170898 11.2385 -0.28021
5.528 7.37349 -2.41429 -13.7006 -0.00170898 8.79652 -7.60622
5.529 7.37349 0.0277094 -6.37458 -0.00170898 -3.4135 -14.9322
5.53 7.37349 0.0277094 8.27743 -0.00170898 -3.4135 -14.9322
5.531 7.37349 -4.8563 18.0454 -0.00170898 6.35451 -5.61208
5.532 7.37349 -3.23676 20.4874 -0.00170898 3.91251 16.3659
5.533 7.37349 -3.23676 0.951423 -0.00170898 -5.8555 33.46
5.534 7.37349 -3.23676 -16.1426 -0.00170898 -1.20739 38.344
5.535 7.37349 -4.8563 -3.66901 -0.00170898 6.11862 50.554
5.536 7.37349 -3.23676 18.309 -0.00170898 -1.20739 50.554
5.537 7.37349 -0.794757 32.961 -0.00170898 11.2385 -14.9322
5.538 7.37349 1.64725 30.519 -0.00170898 11.2385 11.9298
5.539 7.37349 1.64725 18.309 -0.00170898 -3.4135 36.3498
5.54 7.37349 6.53125 -1.22701 -0.00170898 -1.20739 36.3498
5.541 8.5942 11.4153 -16.1426 -0.00170898 6.11862 16.8138
5.542 8.5942 11.4153 8.27743 -0.00170898 1.23461 33.9078
5.543 8.5942 -4.8563 30.2555 -0.00170898 -3.64939 48.5598
5.544 8.5942 -0.794757 32.6975 -0.00170898 -5.8555 48.5598
5.545 8.5942 -3.23676 18.0454 -0.00170898 1.23461 -10.4961
5.546 8.5942 7.35372 20.4874 -0.00170898 1.23461 4.15593
5.547 8.5942 19.5637 35.1395 -0.00170898 -3.64939 18.8079
5.548 8.5942 17.1217 44.9075 -0.00170898 -3.64939 9.03994
5.549 8.5942 2.46971 32.6975 -0.00170898 -5.8555 1.71393
5.55 8.5942 -3.23676 0.951423 -0.00170898 -5.8555 -12.9381
5.551 8.5942 6.53125 -6.11101 -0.00170898 -3.4135 -5.16421
5.552 8.5942 6.53125 10.983 -0.00170898 -5.8555 14.3718
5.553 8.5942 0.0277094 23.193 -0.00170898 1.23461 31.4658
5.554 8.5942 0.0277094 23.193 -0.00170898 -3.64939 31.4658
5.555 8.5942 -4.8563 28.077 -0.00170898 -1.20739 14.3718
5.556 8.5942 -4.8563 23.193 -0.00170898 -3.64939 -2.72221
5.557 8.5942 -2.41429 13.425 -0.00170898 1.47051 -10.4961
5.558 8.5942 -2.41429 -3.66901 -0.00170898 -5.8555 -10.4961
5.559 8.5942 -0.794757 -15.879 -0.00170898 -5.8555 -8.05408
5.56 8.5942 -0.794757 -16.1426 -0.00170898 -5.8555 -5.61208
5.561 8.5942 -4.8563 -3.93258 -0.00170898 -1.20739 9.03994
5.562 8.5942 -4.8563 -11.2586 -0.00170898 3.67661 23.692
5.563 8.5942 -2.41429 5.83543 -0.00170898 -3.64939 35.902
5.564 8.5942 -4.8563 -3.93258 -0.00170898 -5.8555 18.8079
5.565 8.5942 0.0277094 8.27743 -0.00170898 -0.971494 -3.17008
5.566 7.37349 4.91171 13.1614 -0.00170898 -5.8555 -5.61208
5.567 7.37349 0.0277094 -8.81659 -0.00170898 -5.8555 -12.9381
5.568 7.37349 0.0277094 -13.7006 -0.00170898 -0.971494 -7.60622
5.569 7.37349 0.0277094 -15.879 -0.00170898 1.47051 4.60379
5.57 7.37349 0.0277094 10.983 -0.00170898 1.47051 7.0458
5.571 7.37349 4.08925 47.613 -0.00170898 -3.64939 11.9298
5.572 6.15279 4.08925 52.4971 -0.00170898 -3.64939 21.6978
5.573 6.15279 -2.41429 18.309 -0.00170898 6.35451 36.3498
5.574 6.15279 0.0277094 0.951423 -0.00170898 6.35451 38.7918
5.575 6.15279 4.91171 52.2335 1.21899 1.23461 16.8138
5.576 6.15279 4.91171 57.1175 1.21899 1.23461 7.0458
5.577 6.15279 -4.8563 27.8134 1.21899 8.79652 -12.4902
5.578 4.93209 -2.41429 -11.2586 1.21899 -0.971494 1.71393
5.579 4.93209 -4.8563 13.425 1.21899 15.8866 -14.9322
5.58 4.93209 4.08925 45.171 1.21899 -5.8555 2.16179
5.581 4.93209 13.8573 69.5911 1.21899 3.91251 16.8138
5.582 3.71139 13.8573 54.9391 1.21899 11.2385 16.8138
5.583 3.71139 -0.794757 8.541 1.21899 21.0065 -5.61208
5.584 3.71139 -0.794757 6.099 1.21899 18.5645 18.8079
5.585 3.71139 4.08925 -1.22701 1.21899 15.8866 40.786
5.586 2.49068 -3.23676 -11.2586 1.21899 8.56062 43.228
5.587 2.49068 1.64725 3.39343 1.21899 1.23461 11.4819
5.588 2.49068 6.53125 0.951423 1.21899 3.67661 -3.17008
5.589 2.49068 1.64725 -3.93258 1.21899 -1.20739 -10.0482
5.59 2.49068 -2.41429 -6.37458 1.21899 -3.64939 4.60379
5.591 2.49068 4.91171 -8.81659 1.21899 -1.20739 -12.4902
5.592 1.26998 2.46971 -13.437 1.21899 -1.20739 -10.4961
5.593 1.26998 -4.8563 -3.93258 1.21899 -3.64939 -0.728073
5.594 1.26998 -2.41429 0.951423 1.21899 -3.64939 4.15593
5.595 1.26998 -4.8563 -6.11101 1.21899 -1.20739 -5.61208
5.596 0.0492757 -4.8563 6.099 1.21899 -1.20739 -5.61208
5.597 0.0492757 17.1217 18.309 1.21899 1.23461 4.15593
5.598 0.0492757 19.5637 -3.66901 1.21899 -1.20739 4.15593
5.599 0.0492757 -4.8563 47.3495 1.21899 -5.8555 -8.05408
5.6 0.0492757 -3.23676 47.3495 1.21899 -5.8555 -10.4961
5.601 -1.17143 0.0277094 62.0015 1.21899 -3.4135 -12.9381
5.602 -1.17143 -2.41429 59.5595 1.21899 -0.971494 -12.9381
5.603 -1.17143 11.4153 -10.995 1.21899 1.47051 -0.728073
5.604 -2.39213 13.8573 20.751 1.21899 -0.971494 1.71393
5.605 -2.39213 1.64725 42.729 1.21899 1.23461 -3.17008
5.606 -2.39213 -0.794757 45.171 1.21899 1.23461 -3.17008
5.607 -2.39213 21.1833 76.9171 1.21899 -1.20739 -8.05408
5.608 -2.39213 18.7413 86.6851 1.21899 -5.8555 -0.28021
5.609 -3.61283 4.91171 3.657 1.21899 6.11862 19.2558
5.61 -3.61283 7.35372 -8.81659 1.21899 8.56062 9.4878
5.611 -3.61283 12.2377 18.0454 1.21899 1.23461 4.60379
5.612 -3.61283 7.35372 8.27743 1.21899 -3.64939 -10.4961
5.613 -3.61283 -2.41429 -13.7006 1.21899 -3.64939 13.9239
5.614 -3.61283 -4.8563 -13.437 1.21899 -5.8555 13.9239
5.615 -4.83354 -0.794757 3.657 1.21899 -3.4135 -10.4961
5.616 -4.83354 -0.794757 13.425 1.21899 -0.971494 -0.28021
5.617 -4.83354 -4.8563 20.751 1.21899 -5.8555 14.3718
5.618 -4.83354 -4.8563 25.635 1.21899 -0.971494 19.2558
5.619 -4.83354 8.97325 3.657 -0.00170898 -3.4135 24.1398
5.62 -4.83354 6.53125 -6.11101 -0.00170898 -5.8555 16.8138
5.621 -4.83354 1.64725 -13.437 -0.00170898 -3.64939 -7.60622
5.622 -6.05424 -2.41429 -8.55301 -0.00170898 -1.20739 -10.4961
5.623 -6.05424 12.2377 -15.879 -0.00170898 -1.20739 -0.728073
5.624 -6.05424 7.35372 -6.37458 -0.00170898 -3.64939 -5.61208
5.625 -6.05424 -3.23676 3.39343 -0.00170898 6.35451 7.0458
5.626 -6.05424 -3.23676 3.39343 -0.00170898 3.91251 4.60379
5.627 -6.05424 0.0277094 5.83543 -0.00170898 13.4446 4.15593
5.628 -6.05424 -2.41429 0.951423 -0.00170898 28.0966 16.3659
5.629 -6.05424 -0.794757 -13.7006 -0.00170898 40.3067 -5.61208
5.63 -7.27494 -0.794757 -3.93258 -0.00170898 40.3067 -10.4961
5.631 -7.27494 -4.8563 -11.2586 1.21899 18.3286 -0.728073
5.632 -7.27494 -4.8563 -16.1426 1.21899 8.56062 -3.17008
5.633 -7.27494 1.64725 -3.93258 1.21899 -1.20739 -10.0482
5.634 -7.27494 1.64725 0.951423 1.21899 1.47051 -12.9381
5.635 -7.27494 -3.23676 -6.37458 1.21899 13.6805 9.03994
5.636 -7.27494 0.0277094 -13.7006 1.21899 11.2385 9.03994
5.637 -7.27494 7.35372 -13.437 1.21899 1.47051 -8.05408
5.638 -7.27494 7.35372 -8.55301 2.4397 -0.971494 -10.0482
5.639 -7.27494 4.08925 -1.22701 2.4397 -3.4135 -0.28021
5.64 -7.27494 6.53125 -8.55301 2.4397 -0.971494 -0.28021
5.641 -7.27494 21.1833 -8.81659 2.4397 3.91251 -7.60622
5.642 -7.27494 8.97325 -8.81659 2.4397 1.47051 -12.9381
5.643 -7.27494 -0.794757 -8.55301 3.6604 -3.64939 -0.728073
5.644 -7.27494 2.46971 3.657 3.6604 -3.64939 -0.728073
5.645 -7.27494 17.1217 13.425 3.6604 -1.20739 4.60379
5.646 -7.27494 17.1217 -3.66901 3.6604 -3.64939 7.0458
5.647 -7.27494 -3.23676 -1.22701 3.6604 1.47051 -5.16421
5.648 -7.27494 -3.23676 -1.22701 3.6604 1.47051 -8.05408
5.649 -7.27494 2.46971 -6.11101 3.6604 -5.8555 11.4819
5.65 -7.27494 12.2377 -15.879 3.6604 -1.20739 16.3659
5.651 -7.27494 -2.41429 -11.2586 3.6604 3.67661 11.4819
5.652 -7.27494 -3.23676 -6.37458 3.6604 1.23461 4.15593
5.653 -7.27494 -0.794757 -1.49058 3.6604 -3.4135 -0.728073
5.654 -7.27494 6.53125 -6.37458 3.6604 -5.8555 -10.4961
5.655 -7.27494 18.7413 -15.879 3.6604 -3.64939 -10.0482
5.656 -7.27494 18.7413 -16.1426 3.6604 -3.64939 -0.28021
5.657 -7.27494 -3.23676 -15.879 3.6604 -3.64939 9.4878
5.658 -7.27494 9.79572 -15.879 3.6604 -3.64939 16.8138
5.659 -7.27494 24.4477 -1.49058 3.6604 -1.20739 4.60379
5.66 -6.05424 26.8897 5.83543 3.6604 -1.20739 -10.4961
5.661 -6.05424 24.4477 8.27743 3.6604 -5.8555 11.4819
5.662 -6.05424 4.91171 5.83543 3.6604 -5.8555 9.03994
5.663 -6.05424 4.08925 3.39343 3.6604 -3.4135 -8.05408
5.664 -6.05424 11.4153 5.83543 3.6604 -3.4135 -12.9381
5.665 -6.05424 23.6253 15.6034 2.4397 -0.971494 -12.4902
5.666 -6.05424 28.5093 8.27743 2.4397 -0.971494 -2.72221
5.667 -6.05424 8.97325 -11.2586 2.4397 1.47051 11.9298
5.668 -6.05424 -2.41429 -10.995 2.4397 1.47051 14.3718
5.669 -6.05424 9.79572 1.215 2.4397 -3.64939 -12.4902
5.67 -6.05424 19.5637 -1.22701 2.4397 3.67661 -5.61208
5.671 -6.05424 7.35372 -10.995 1.21899 -3.4135 -12.4902
5.672 -4.83354 0.0277094 -15.879 1.21899 -0.971494 -7.60622
5.673 -4.83354 -4.8563 -13.7006 1.21899 1.47051 -2.72221
5.674 -4.83354 -3.23676 -11.2586 1.21899 -0.971494 -12.4902
5.675 -4.83354 -0.794757 -11.2586 1.21899 6.11862 -5.16421
5.676 -4.83354 -0.794757 -3.93258 -0.00170898 1.23461 -2.72221
5.677 -4.83354 0.0277094 5.83543 -0.00170898 -5.8555 2.16179
5.678 -3.61283 2.46971 13.1614 -0.00170898 -5.8555 2.16179
5.679 -3.61283 4.91171 5.83543 -0.00170898 3.67661 6.59794
5.68 -3.61283 2.46971 5.83543 -0.00170898 3.67661 9.03994
5.681 -3.61283 -0.794757 -3.93258 -0.00170898 6.11862 -8.05408
5.682 -2.39213 -0.794757 -11.2586 -0.00170898 11.0026 -10.4961
5.683 -2.39213 -2.41429 -16.1426 -0.00170898 6.11862 -14.9322
5.684 -2.39213 -4.8563 -13.437 -0.00170898 -1.20739 -12.9381
5.685 -2.39213 -3.23676 -8.55301 -0.00170898 -5.8555 -0.728073
5.686 -2.39213 -3.23676 -3.66901 -0.00170898 3.91251 -0.728073
5.687 -2.39213 -4.8563 -8.55301 -0.00170898 13.6805 -8.05408
5.688 -2.39213 -4.8563 -13.437 -0.00170898 -3.4135 -10.4961
5.689 -1.17143 -0.794757 -15.879 -1.22241 1.23461 -10.0482
5.69 -1.17143 -0.794757 -16.1426 -1.22241 3.67661 -2.72221
5.691 -1.17143 0.0277094 -13.437 -1.22241 -5.8555 4.60379
5.692 -1.17143 2.46971 -13.437 -1.22241 -0.971494 9.4878
5.693 -1.17143 4.91171 -11.2586 -1.22241 3.91251 14.3718
5.694 -1.17143 4.91171 -6.37458 -1.22241 -5.8555 24.1398
5.695 0.0492757 -3.23676 -1.49058 -1.22241 18.3286 31.4658
5.696 0.0492757 -3.23676 0.951423 -1.22241 15.8866 26.5818
5.697 0.0492757 -0.794757 0.951423 -1.22241 1.47051 -5.16421
5.698 0.0492757 -3.23676 0.951423 -1.22241 1.47051 -12.9381
5.699 0.0492757 -2.41429 3.39343 -1.22241 1.23461 -5.61208
5.7 0.0492757 -4.8563 5.83543 -1.22241 1.23461 6.59794
5.701 0.0492757 -0.794757 5.83543 -1.22241 16.1225 18.8079
5.702 1.26998 -0.794757 -13.7006 -1.22241 13.6805 18.8079
5.703 1.26998 -3.23676 -6.11101 -1.22241 -0.971494 4.15593
5.704 1.26998 -3.23676 -6.11101 -1.22241 -3.4135 -3.17008
5.705 1.26998 -3.23676 -10.995 -1.22241 -3.64939 -10.4961
5.706 1.26998 -0.794757 -8.55301 -0.00170898 1.23461 -14.9322
5.707 2.49068 -0.794757 10.983 -0.00170898 3.67661 -10.0482
5.708 2.49068 -0.794757 13.425 -0.00170898 3.67661 -0.28021
5.709 2.49068 -4.8563 -10.995 -0.00170898 -0.971494 9.4878
5.71 2.49068 -4.8563 -13.437 -0.00170898 1.47051 14.3718
5.711 2.49068 -4.8563 -13.437 -0.00170898 1.47051 -2.72221
5.712 3.71139 -2.41429 -13.7006 -0.00170898 1.47051 -7.60622
5.713 3.71139 -2.41429 -8.81659 -0.00170898 -1.20739 -12.4902
5.714 3.71139 0.0277094 -3.93258 -0.00170898 6.11862 -12.9381
5.715 3.71139 0.0277094 -1.49058 1.21899 -1.20739 -2.72221
5.716 3.71139 2.46971 -3.93258 1.21899 -3.64939 -0.28021
5.717 3.71139 2.46971 0.951423 1.21899 1.23461 -10.0482
5.718 3.71139 0.0277094 5.83543 1.21899 -3.64939 1.71393
5.719 4.93209 -4.8563 -11.2586 1.21899 8.79652 23.692
5.72 4.93209 -3.23676 -16.1426 1.21899 3.91251 28.576
5.721 4.93209 -2.41429 -6.37458 1.21899 -5.8555 50.554
5.722 4.93209 -2.41429 -8.81659 1.21899 -1.20739 40.786
5.723 4.93209 -3.23676 3.657 1.21899 3.67661 9.03994
5.724 4.93209 -3.23676 -3.66901 1.21899 1.23461 -10.4961
5.725 4.93209 -4.8563 -11.2586 1.21899 3.67661 -0.28021
5.726 4.93209 -4.8563 -1.49058 1.21899 6.11862 2.16179
5.727 4.93209 -0.794757 10.7194 1.21899 -5.8555 16.8138
5.728 4.93209 -0.794757 13.1614 1.21899 -0.971494 26.5818
5.729 6.15279 -0.794757 15.6034 1.21899 1.47051 33.9078
5.73 6.15279 -3.23676 15.6034 1.21899 1.47051 26.5818
5.731 6.15279 -0.794757 -1.49058 1.21899 -5.8555 -3.17008
5.732 6.15279 -0.794757 -11.2586 1.21899 1.23461 9.03994
5.733 6.15279 1.64725 -8.55301 1.21899 8.56062 18.8079
5.734 6.15279 1.64725 3.657 1.21899 -3.64939 23.692
5.735 6.15279 -4.8563 10.983 1.21899 3.67661 43.228
5.736 6.15279 -2.41429 23.193 1.21899 6.11862 33.46
5.737 6.15279 0.0277094 32.961 1.21899 8.56062 -12.4902
5.738 6.15279 0.0277094 25.635 1.21899 6.11862 -2.72221
5.739 6.15279 -3.23676 13.425 1.21899 -5.8555 -12.4902
5.74 6.15279 -3.23676 -8.55301 1.21899 -0.971494 -12.4902
5.741 6.15279 -3.23676 -6.37458 1.21899 1.47051 11.9298
5.742 6.15279 -3.23676 0.951423 -0.00170898 6.35451 21.6978
5.743 6.15279 -2.41429 8.27743 -0.00170898 11.2385 31.4658
5.744 6.15279 -2.41429 10.7194 -0.00170898 11.2385 33.9078
5.745 6.15279 -2.41429 0.951423 -0.00170898 1.23461 9.03994
5.746 6.15279 -4.8563 -6.37458 -0.00170898 3.67661 23.692
5.747 6.15279 -0.794757 -11.2586 -0.00170898 -3.64939 33.46
5.748 6.15279 -0.794757 -16.1426 -0.00170898 -0.971494 33.46
5.749 6.15279 -2.41429 -15.879 -0.00170898 3.91251 -7.60622
5.75 6.15279 -2.41429 -13.437 -0.00170898 3.91251 19.2558
5.751 7.37349 0.0277094 -10.995 -0.00170898 -3.4135 46.1178
5.752 7.37349 0.0277094 -13.437 -0.00170898 3.67661 46.1178
5.753 6.15279 -4.8563 -13.7006 -0.00170898 18.3286 51.0018
5.754 6.15279 -3.23676 -6.37458 -0.00170898 20.7706 51.0018
5.755 6.15279 0.0277094 5.83543 -0.00170898 18.3286 -12.4902
5.756 6.15279 0.0277094 13.1614 -0.00170898 6.11862 21.25
5.757 6.15279 -2.41429 18.0454 -0.00170898 -5.8555 55.438
5.758 6.15279 -3.23676 18.0454 -0.00170898 8.79652 55.438
5.759 6.15279 1.64725 27.8134 -0.00170898 23.4485 21.25
5.76 6.15279 1.64725 35.1395 -0.00170898 16.1225 9.03994
5.761 6.15279 0.0277094 -15.879 -0.00170898 -0.971494 -5.61208
5.762 6.15279 -2.41429 6.099 -0.00170898 1.47051 -10.0482
5.763 6.15279 -0.794757 20.751 -0.00170898 8.79652 4.60379
5.764 6.15279 1.64725 1.215 -0.00170898 1.47051 4.60379
5.765 6.15279 17.1217 23.193 -0.00170898 3.91251 -10.0482
5.766 6.15279 14.6797 40.287 -0.00170898 8.79652 -14.9322
5.767 6.15279 11.4153 52.4971 -0.00170898 3.91251 7.0458
5.768 4.93209 11.4153 37.845 -0.00170898 -0.971494 11.9298
5.769 4.93209 -0.794757 -10.995 -0.00170898 -5.8555 -10.0482
5.77 4.93209 -0.794757 -8.55301 -0.00170898 -3.64939 -12.9381
5.771 4.93209 2.46971 20.4874 -0.00170898 1.47051 -7.60622
5.772 4.93209 2.46971 32.6975 -0.00170898 1.47051 -7.60622
5.773 4.93209 6.53125 -6.37458 -0.00170898 -1.20739 4.15593
5.774 4.93209 4.08925 -3.93258 -0.00170898 1.23461 16.3659
5.775 4.93209 -4.8563 3.39343 -0.00170898 -1.20739 23.692
5.776 4.93209 -3.23676 3.39343 -0.00170898 -3.4135 9.03994
5.777 4.93209 8.97325 -8.81659 -0.00170898 3.91251 -10.0482
5.778 4.93209 6.53125 -3.93258 -0.00170898 3.91251 -5.16421
5.779 4.93209 7.35372 10.7194 -0.00170898 -5.8555 -10.4961
5.78 3.71139 9.79572 13.1614 -0.00170898 -3.64939 -8.05408
5.781 3.71139 12.2377 -11.2586 1.21899 1.47051 -2.72221
5.782 3.71139 17.1217 10.983 1.21899 8.79652 4.60379
5.783 3.71139 4.91171 42.729 1.21899 18.5645 -8.05408
5.784 3.71139 0.0277094 64.7071 1.21899 3.91251 6.59794
5.785 3.71139 -4.8563 18.309 -0.00170898 18.3286 16.3659
5.786 3.71139 1.64725 6.099 -0.00170898 3.67661 -0.728073
5.787 3.71139 11.4153 37.845 -0.00170898 -0.971494 -14.9322
5.788 2.49068 13.8573 37.845 -0.00170898 -3.64939 -10.0482
5.789 2.49068 0.0277094 8.27743 -0.00170898 -0.971494 -0.28021
5.79 2.49068 0.0277094 5.83543 -0.00170898 1.47051 -0.28021
5.791 2.49068 4.08925 -6.11101 -0.00170898 6.11862 -14.9322
5.792 2.49068 8.97325 -6.11101 -0.00170898 6.11862 -8.05408
5.793 2.49068 -0.794757 15.6034 -0.00170898 -5.8555 -10.0482
5.794 2.49068 2.46971 27.8134 -0.00170898 -3.4135 2.16179
5.795 2.49068 12.2377 3.39343 -0.00170898 1.47051 14.3718
5.796 2.49068 4.91171 -11.2586 -0.00170898 6.35451 14.3718
5.797 1.26998 -2.41429 5.83543 -0.00170898 11.2385 4.60379
5.798 1.26998 -0.794757 15.6034 -0.00170898 11.2385 -10.0482
5.799 1.26998 6.53125 25.3714 -0.00170898 8.56062 -8.05408
5.8 1.26998 1.64725 10.7194 -0.00170898 8.56062 -10.4961
5.801 0.0492757 0.0277094 25.635 -0.00170898 3.67661 -3.17008
5.802 0.0492757 0.0277094 25.635 -0.00170898 -3.64939 -8.05408
5.803 0.0492757 -3.23676 -6.11101 -0.00170898 -0.971494 -7.60622
5.804 0.0492757 -0.794757 -3.66901 -0.00170898 -0.971494 -10.0482
5.805 -1.17143 1.64725 8.541 -0.00170898 -3.64939 -12.9381
5.806 -1.17143 -0.794757 3.657 -0.00170898 1.23461 -10.0482
5.807 -1.17143 -4.8563 -13.7006 -0.00170898 -3.4135 -0.28021
5.808 -2.39213 -3.23676 -16.1426 -0.00170898 -3.4135 -7.60622
5.809 -2.39213 -0.794757 -3.66901 -0.00170898 6.11862 18.8079
5.81 -2.39213 1.64725 -3.66901 -0.00170898 3.67661 13.9239
5.811 -2.39213 -3.23676 1.215 -0.00170898 -3.64939 -12.9381
5.812 -2.39213 0.0277094 -1.22701 -0.00170898 -5.8555 -12.4902
5.813 -2.39213 2.46971 -16.1426 -0.00170898 -3.4135 -7.60622
5.814 -3.61283 0.0277094 -1.49058 -0.00170898 -0.971494 -7.60622
5.815 -3.61283 2.46971 15.6034 -0.00170898 -0.971494 -12.4902
5.816 -3.61283 4.91171 20.4874 -0.00170898 -0.971494 -8.05408
5.817 -3.61283 2.46971 27.8134 -0.00170898 -5.8555 1.71393
5.818 -3.61283 0.0277094 18.0454 -0.00170898 -5.8555 9.03994
5.819 -4.83354 2.46971 -8.55301 -0.00170898 -3.4135 -3.17008
5.82 -4.83354 4.91171 32.961 -0.00170898 -3.4135 -10.0482
5.821 -4.83354 1.64725 72.0331 -0.00170898 6.35451 9.4878
5.822 -4.83354 6.53125 81.8011 -0.00170898 8.79652 14.3718
5.823 -4.83354 11.4153 8.541 -0.00170898 1.23461 -5.61208
5.824 -4.83354 4.08925 -15.879 -1.22241 3.67661 -0.728073
5.825 -4.83354 -2.41429 -3.93258 -1.22241 6.11862 -12.9381
5.826 -4.83354 0.0277094 0.951423 -1.22241 6.11862 -14.9322
5.827 -6.05424 -4.8563 5.83543 -1.22241 -0.971494 -7.60622
5.828 -6.05424 -4.8563 -1.49058 -1.22241 1.47051 -7.60622
5.829 -6.05424 -3.23676 -8.55301 -1.22241 -3.64939 -12.4902
5.83 -6.05424 -4.8563 -13.437 -1.22241 -5.8555 -10.0482
5.831 -6.05424 -3.23676 -8.81659 -1.22241 1.47051 36.3498
5.832 -6.05424 1.64725 -11.2586 -1.22241 8.79652 41.2338
5.833 -6.05424 8.97325 -1.22701 -1.22241 13.6805 43.6758
5.834 -6.05424 6.53125 -3.66901 -1.22241 13.6805 41.2338
5.835 -6.05424 -2.41429 8.541 -1.22241 1.47051 -10.4961
5.836 -6.05424 -2.41429 15.867 -1.22241 -3.4135 21.25
5.837 -6.05424 4.91171 -6.37458 -1.22241 -5.8555 48.112
5.838 -6.05424 7.35372 -3.93258 -1.22241 -3.64939 33.46
5.839 -6.05424 2.46971 -16.1426 -1.22241 1.23461 16.3659
5.84 -6.05424 7.35372 -16.1426 -1.22241 1.23461 4.15593
5.841 -6.05424 2.46971 -3.93258 -1.22241 -0.971494 -14.9322
5.842 -6.05424 4.08925 -3.93258 -1.22241 -0.971494 -5.16421
5.843 -6.05424 18.7413 -6.37458 -1.22241 -5.8555 9.4878
5.844 -6.05424 23.6253 -8.81659 -1.22241 -1.20739 9.4878
5.845 -7.27494 28.5093 -15.879 -1.22241 1.23461 -2.72221
5.846 -7.27494 21.1833 -15.879 -1.22241 1.23461 9.4878
5.847 -7.27494 4.91171 -8.81659 -1.22241 -3.4135 33.9078
5.848 -7.27494 7.35372 -11.2586 -1.22241 -3.4135 29.0238
5.849 -7.27494 12.2377 1.215 -1.22241 1.23461 -7.60622
5.85 -7.27494 22.0057 -1.22701 -1.22241 3.67661 9.03994
5.851 -7.27494 2.46971 -10.995 -1.22241 1.47051 38.344
5.852 -7.27494 -2.41429 -10.995 -1.22241 -0.971494 65.206
5.853 -7.27494 7.35372 -8.55301 -1.22241 -3.4135 38.344
5.854 -7.27494 7.35372 -8.55301 -1.22241 -3.4135 11.4819
5.855 -7.27494 4.91171 -6.11101 -1.22241 -3.64939 -10.4961
5.856 -7.27494 1.64725 -8.55301 -1.22241 3.67661 7.0458
5.857 -7.27494 23.6253 -6.37458 -1.22241 8.56062 33.9078
5.858 -7.27494 21.1833 0.951423 -1.22241 13.4446 33.9078
5.859 -7.27494 4.08925 10.7194 -1.22241 15.8866 11.9298
5.86 -7.27494 1.64725 13.1614 -1.22241 18.3286 7.0458
5.861 -7.27494 1.64725 0.951423 -1.22241 3.91251 -0.28021
5.862 -7.27494 -3.23676 -8.81659 -1.22241 16.1225 -10.0482
5.863 -7.27494 -4.8563 -15.879 -1.22241 25.8905 -8.05408
5.864 -6.05424 -4.8563 -8.55301 -0.00170898 18.5645 4.15593
5.865 -6.05424 -2.41429 1.215 -0.00170898 1.47051 16.3659
5.866 -6.05424 -2.41429 -3.66901 -0.00170898 1.47051 16.3659
5.867 -6.05424 -0.794757 6.099 -0.00170898 3.91251 -5.61208
5.868 -6.05424 4.08925 6.099 -0.00170898 1.47051 -3.17008
5.869 -6.05424 11.4153 -13.7006 -0.00170898 6.11862 9.03994
5.87 -6.05424 16.2993 -11.2586 -0.00170898 3.67661 4.15593
5.871 -6.05424 6.53125 -15.879 -0.00170898 -3.4135 11.4819
5.872 -6.05424 -4.8563 -13.437 -0.00170898 3.67661 13.9239
5.873 -6.05424 4.91171 -8.81659 -0.00170898 1.23461 9.03994
5.874 -6.05424 12.2377 -6.37458 -0.00170898 -1.20739 -0.728073
5.875 -6.05424 17.1217 -3.93258 -0.00170898 -3.64939 -8.05408
5.876 -6.05424 7.35372 0.951423 -0.00170898 -3.4135 -10.0482
5.877 -6.05424 -2.41429 3.39343 -0.00170898 1.47051 2.16179
5.878 -6.05424 -4.8563 13.1614 -0.00170898 1.47051 -2.72221
5.879 -6.05424 -3.23676 20.4874 -0.00170898 -3.64939 -10.0482
5.88 -6.05424 -3.23676 22.9294 -0.00170898 -3.64939 -7.60622
5.881 -4.83354 0.0277094 -3.93258 -0.00170898 1.23461 1.71393
5.882 -4.83354 0.0277094 -3.93258 -0.00170898 3.67661 13.9239
5.883 -4.83354 0.0277094 8.27743 -0.00170898 1.23461 1.71393
5.884 -4.83354 -3.23676 5.83543 -0.00170898 -1.20739 -0.728073
5.885 -3.61283 4.08925 13.425 -0.00170898 -3.64939 11.4819
5.886 -3.61283 1.64725 18.309 -0.00170898 -5.8555 6.59794
5.887 -3.61283 -4.8563 3.657 -0.00170898 -0.971494 -0.728073
5.888 -3.61283 -4.8563 3.657 -0.00170898 -5.8555 -5.61208
5.889 -2.39213 -3.23676 8.541 -0.00170898 15.8866 -12.9381
5.89 -2.39213 4.08925 6.099 -0.00170898 20.7706 -7.60622
5.891 -2.39213 8.97325 -8.55301 -0.00170898 3.67661 4.60379
5.892 -2.39213 8.97325 -15.879 -0.00170898 -5.8555 7.0458
5.893 -2.39213 -4.8563 -11.2586 -0.00170898 3.91251 9.4878
5.894 -2.39213 2.46971 -1.49058 -0.00170898 11.2385 9.4878
5.895 -2.39213 9.79572 10.7194 -0.00170898 1.47051 -5.16421
5.896 -1.17143 7.35372 10.7194 -0.00170898 1.47051 -5.16421
5.897 -1.17143 -4.8563 -13.7006 -0.00170898 6.35451 -0.28021
5.898 -1.17143 -2.41429 -15.879 -0.00170898 6.35451 -0.28021
5.899 -1.17143 2.46971 -10.995 -0.00170898 -0.971494 9.4878
5.9 -1.17143 2.46971 -6.11101 -0.00170898 1.47051 9.4878
5.901 -1.17143 1.64725 -3.66901 -0.00170898 3.91251 -5.16421
5.902 0.0492757 11.4153 -6.11101 -0.00170898 3.91251 -5.61208
5.903 0.0492757 -0.794757 -11.2586 -0.00170898 -5.8555 9.03994
5.904 0.0492757 -0.794757 -13.7006 -0.00170898 -5.8555 9.03994
5.905 0.0492757 4.08925 -8.55301 -0.00170898 -3.64939 -12.4902
5.906 0.0492757 -0.794757 -10.995 -0.00170898 -1.20739 -12.4902
5.907 0.0492757 12.2377 -16.1426 -0.00170898 1.23461 -10.4961
5.908 0.0492757 4.91171 -13.7006 -0.00170898 -3.64939 -12.9381
5.909 0.0492757 -3.23676 -11.2586 -0.00170898 1.47051 -0.28021
5.91 0.0492757 -3.23676 -3.93258 -0.00170898 -3.4135 -7.60622
5.911 1.26998 -0.794757 5.83543 -0.00170898 -0.971494 -0.28021
5.912 1.26998 4.08925 10.7194 -0.00170898 1.47051 11.9298
5.913 1.26998 -0.794757 13.1614 -0.00170898 -3.4135 21.6978
5.914 1.26998 -0.794757 5.83543 -0.00170898 -3.64939 19.2558
5.915 1.26998 1.64725 -6.37458 -0.00170898 1.23461 7.0458
5.916 1.26998 1.64725 -3.93258 -0.00170898 1.23461 -0.28021
5.917 2.49068 7.35372 15.6034 -0.00170898 1.47051 -5.16421
5.918 2.49068 7.35372 15.6034 -0.00170898 6.35451 -10.4961
5.919 2.49068 -2.41429 -11.2586 -0.00170898 -0.971494 4.15593
5.92 2.49068 -2.41429 -11.2586 -0.00170898 -0.971494 4.15593
5.921 2.49068 -3.23676 -15.879 -0.00170898 -5.8555 -10.4961
5.922 2.49068 -4.8563 6.099 -0.00170898 -1.20739 -12.9381
5.923 3.71139 -4.8563 25.635 -0.00170898 3.67661 -0.728073
5.924 3.71139 1.64725 23.193 -0.00170898 -1.20739 -0.728073
5.925 3.71139 6.53125 -1.22701 1.21899 -3.4135 -14.9322
5.926 3.71139 8.97325 -15.879 1.21899 -5.8555 -14.9322
5.927 3.71139 4.08925 -3.93258 1.21899 -1.20739 -12.9381
5.928 4.93209 0.0277094 10.7194 1.21899 -1.20739 -12.9381
5.929 4.93209 12.2377 -13.7006 1.21899 -0.971494 16.8138
5.93 4.93209 19.5637 -3.66901 1.21899 3.91251 29.0238
5.931 4.93209 2.46971 10.983 1.21899 -5.8555 38.7918
5.932 4.93209 -4.8563 25.635 1.21899 -1.20739 33.9078
5.933 4.93209 -0.794757 35.403 1.21899 6.35451 19.2558
5.934 4.93209 1.64725 45.171 1.21899 11.2385 4.60379
5.935 6.15279 -2.41429 -6.11101 2.4397 -5.8555 -12.9381
5.936 6.15279 2.46971 -11.2586 2.4397 -1.20739 33.46
5.937 6.15279 -2.41429 0.951423 2.4397 3.67661 74.974
5.938 6.15279 -2.41429 0.951423 2.4397 1.23461 74.974
5.939 6.15279 -2.41429 -3.93258 2.4397 1.23461 16.3659
5.94 6.15279 0.0277094 -6.37458 2.4397 -1.20739 -3.17008
5.941 6.15279 -2.41429 -8.81659 2.4397 -5.8555 -12.4902
5.942 6.15279 -4.8563 -13.7006 2.4397 -5.8555 -7.60622
5.943 6.15279 -4.8563 -15.879 2.4397 -1.20739 -2.72221
5.944 7.37349 -3.23676 -10.995 2.4397 -1.20739 -5.16421
5.945 7.37349 -3.23676 -8.81659 2.4397 -0.971494 -5.61208
5.946 7.37349 -3.23676 -6.37458 2.4397 -3.4135 4.15593
5.947 7.37349 0.0277094 -3.93258 2.4397 3.67661 -2.72221
5.948 7.37349 2.46971 -6.37458 2.4397 -3.64939 14.3718
5.949 7.37349 -4.8563 -13.437 2.4397 -0.971494 26.5818
5.95 7.37349 -3.23676 -13.437 1.21899 3.91251 24.1398
5.951 7.37349 -2.41429 -15.879 1.21899 8.79652 -14.9322
5.952 7.37349 -2.41429 -13.7006 1.21899 8.79652 13.9239
5.953 7.37349 0.0277094 -8.81659 1.21899 3.91251 40.786
5.954 7.37349 2.46971 -13.7006 1.21899 -3.64939 52.996
5.955 7.37349 4.91171 3.657 1.21899 3.67661 57.88
5.956 7.37349 7.35372 -6.11101 1.21899 3.67661 48.112
5.957 7.37349 4.91171 47.3495 1.21899 3.67661 -10.4961
5.958 7.37349 0.0277094 52.2335 1.21899 3.67661 -12.9381
5.959 7.37349 -4.8563 30.2555 1.21899 -1.20739 -10.0482
5.96 7.37349 -3.23676 27.8134 2.4397 -1.20739 -7.60622
5.961 7.37349 8.97325 5.83543 2.4397 11.0026 29.0238
5.962 7.37349 -3.23676 15.867 2.4397 13.4446 24.1398
5.963 7.37349 1.64725 67.1491 2.4397 3.91251 11.9298
5.964 7.37349 8.97325 76.9171 2.4397 -1.20739 2.16179
5.965 7.37349 -2.41429 37.845 1.21899 -0.971494 -2.72221
5.966 7.37349 0.0277094 18.309 1.21899 3.91251 -5.16421
5.967 7.37349 -0.794757 -1.22701 1.21899 6.35451 -12.9381
5.968 7.37349 -0.794757 -6.11101 1.21899 1.47051 4.15593
5.969 7.37349 -3.23676 -10.995 1.21899 -1.20739 23.692
5.97 7.37349 -3.23676 -13.437 1.21899 -3.64939 13.9239
5.971 7.37349 4.08925 -6.11101 -0.00170898 16.1225 -7.60622
5.972 7.37349 4.08925 -6.11101 -0.00170898 16.1225 -7.60622
5.973 7.37349 -2.41429 -16.1426 -0.00170898 -3.4135 16.3659
5.974 7.37349 0.0277094 -8.81659 -0.00170898 -1.20739 16.3659
5.975 6.15279 2.46971 0.951423 -0.00170898 6.11862 4.60379
5.976 6.15279 0.0277094 10.7194 -0.00170898 1.23461 16.8138
5.977 6.15279 -0.794757 -6.37458 -0.00170898 6.11862 26.5818
5.978 6.15279 -0.794757 -15.879 -0.00170898 3.67661 16.8138
5.979 6.15279 4.91171 -1.49058 -0.00170898 -3.64939 -8.05408
5.98 6.15279 4.91171 -1.49058 -0.00170898 -1.20739 18.8079
5.981 6.15279 -2.41429 6.099 -0.00170898 1.23461 40.786
5.982 6.15279 -4.8563 15.867 -0.00170898 -1.20739 38.344
5.983 6.15279 -3.23676 -10.995 -0.00170898 -1.20739 11.4819
5.984 6.15279 -0.794757 -3.93258 -0.00170898 -3.64939 -5.61208
5.985 6.15279 4.08925 -6.11101 -0.00170898 -5.8555 -10.0482
5.986 4.93209 4.08925 -3.66901 -0.00170898 -3.64939 2.16179
5.987 4.93209 0.0277094 3.39343 1.21899 1.23461 11.9298
5.988 4.93209 -2.41429 -11.2586 1.21899 3.67661 14.3718
5.989 4.93209 11.4153 13.425 1.21899 -3.64939 9.4878
5.99 4.93209 11.4153 8.541 1.21899 -3.64939 -7.60622
5.991 3.71139 4.08925 -13.437 1.21899 -5.8555 -8.05408
5.992 3.71139 -0.794757 -15.879 1.21899 -5.8555 -3.17008
5.993 3.71139 4.91171 -13.7006 1.21899 1.23461 -10.0482
5.994 2.49068 17.1217 -1.49058 1.21899 -3.64939 -10.0482
5.995 2.49068 1.64725 13.1614 1.21899 -0.971494 -14.9322
5.996 2.49068 1.64725 10.7194 1.21899 -3.4135 -5.61208
5.997 2.49068 7.35372 13.1614 1.21899 -1.20739 4.15593
5.998 2.49068 4.91171 13.1614 -0.00170898 -3.64939 -8.05408
5.999 1.26998 1.64725 -13.7006 -0.00170898 -3.64939 14.3718
6 1.26998 4.08925 -16.1426 -0.00170898 -3.64939 14.3718
6.001 1.26998 0.0277094 15.6034 -0.00170898 -3.4135 -2.72221
6.002 0.0492757 2.46971 13.1614 -0.00170898 -0.971494 -10.0482
6.003 0.0492757 -2.41429 -3.66901 -0.00170898 -0.971494 -14.9322
6.004 0.0492757 -4.8563 8.541 -0.00170898 -0.971494 -10.4961
6.005 0.0492757 0.0277094 18.309 -1.22241 -3.4135 -12.4902
6.006 0.0492757 2.46971 15.867 -1.22241 -3.4135 -7.60622
6.007 0.0492757 -3.23676 -16.1426 -1.22241 -5.8555 -12.4902
6.008 -1.17143 6.53125 -15.879 -1.22241 -1.20739 -5.61208
6.009 -1.17143 18.7413 -11.2586 -1.22241 6.11862 9.03994
6.01 -1.17143 18.7413 10.7194 -1.22241 6.11862 -0.728073
6.011 -1.17143 -0.794757 30.2555 -1.22241 -1.20739 -10.0482
6.012 -1.17143 -2.41429 30.2555 -1.22241 -1.20739 -10.0482
6.013 -1.17143 4.91171 5.83543 -1.22241 -1.20739 -12.9381
6.014 -2.39213 2.46971 -16.1426 -1.22241 -1.20739 -10.4961
6.015 -2.39213 -2.41429 3.657 -1.22241 1.47051 -12.9381
6.016 -2.39213 -0.794757 15.867 -1.22241 3.91251 -14.9322
6.017 -2.39213 4.91171 -6.11101 -1.22241 -3.4135 -8.05408
6.018 -2.39213 7.35372 -13.437 -1.22241 -3.4135 -5.61208
6.019 -2.39213 -2.41429 -13.7006 -1.22241 -5.8555 -3.17008
6.02 -2.39213 -2.41429 -6.37458 -1.22241 -5.8555 -3.17008
6.021 -3.61283 -4.8563 0.951423 -1.22241 -5.8555 -10.4961
6.022 -3.61283 1.64725 -3.93258 -0.00170898 6.11862 -14.9322
6.023 -3.61283 0.0277094 8.27743 -0.00170898 18.3286 -12.4902
6.024 -3.61283 9.79572 25.3714 -0.00170898 23.2126 -7.60622
6.025 -3.61283 19.5637 -16.1426 -0.00170898 28.0966 -2.72221
6.026 -4.83354 7.35372 15.867 -0.00170898 20.7706 -2.72221
6.027 -4.83354 -0.794757 -3.93258 -0.00170898 13.4446 -14.9322
6.028 -4.83354 1.64725 27.8134 -0.00170898 1.47051 -14.9322
6.029 -4.83354 4.08925 -6.37458 -0.00170898 25.8905 -2.72221
6.03 -4.83354 1.64725 -8.55301 -0.00170898 25.8905 -2.72221
6.031 -6.05424 6.53125 8.541 -0.00170898 1.47051 -7.60622
6.032 -6.05424 16.2993 20.751 -0.00170898 1.47051 -10.0482
6.033 -6.05424 2.46971 30.519 -0.00170898 1.47051 -10.0482
6.034 -6.05424 9.79572 25.635 -0.00170898 -0.971494 -12.9381
6.035 -6.05424 17.1217 15.867 -0.00170898 6.35451 -0.728073
6.036 -6.05424 9.79572 8.541 -0.00170898 11.2385 -0.728073
6.037 -6.05424 30.9513 23.193 -0.00170898 13.6805 -5.16421
6.038 -6.05424 38.2773 25.635 -0.00170898 8.79652 4.60379
6.039 -6.05424 0.0277094 8.27743 -1.22241 -3.4135 -10.0482
6.04 -6.05424 -4.8563 -1.49058 -1.22241 -3.4135 -12.4902
6.041 -6.05424 7.35372 -3.66901 -1.22241 1.23461 18.8079
6.042 -6.05424 7.35372 -10.995 -1.22241 -1.20739 9.03994
6.043 -6.05424 -3.23676 -15.879 -1.22241 -0.971494 -8.05408
6.044 -6.05424 -0.794757 -13.7006 -1.22241 -1.20739 -10.0482
6.045 -7.27494 4.08925 -11.2586 -1.22241 3.67661 -0.28021
6.046 -7.27494 -4.8563 -11.2586 -1.22241 -1.20739 2.16179
6.047 -7.27494 -3.23676 -15.879 -1.22241 -0.971494 -2.72221
6.048 -7.27494 -3.23676 -13.7006 -1.22241 -5.8555 -12.4902
6.049 -7.27494 -3.23676 -16.1426 -1.22241 -3.4135 -10.4961
6.05 -7.27494 -3.23676 -13.7006 -1.22241 -0.971494 -5.61208
6.051 -7.27494 -3.23676 -11.2586 -0.00170898 3.91251 -0.728073
6.052 -7.27494 -3.23676 -8.81659 -0.00170898 1.47051 -3.17008
6.053 -7.27494 -3.23676 -8.81659 -0.00170898 3.91251 -14.9322
6.054 -7.27494 -3.23676 -6.37458 -0.00170898 3.91251 -10.0482
6.055 -7.27494 -3.23676 0.951423 -0.00170898 -3.64939 -7.60622
6.056 -7.27494 -0.794757 0.951423 -0.00170898 1.23461 -5.16421
6.057 -7.27494 -0.794757 -6.37458 -0.00170898 6.11862 -0.28021
6.058 -7.27494 -0.794757 -15.879 -0.00170898 8.56062 16.8138
6.059 -7.27494 -2.41429 -1.22701 -0.00170898 16.1225 31.4658
6.06 -7.27494 -2.41429 8.541 -0.00170898 16.1225 38.7918
6.061 -7.27494 -0.794757 13.425 -0.00170898 -0.971494 31.4658
6.062 -7.27494 1.64725 -1.22701 -0.00170898 -3.4135 9.4878
6.063 -7.27494 1.64725 10.7194 -0.00170898 6.35451 -12.4902
6.064 -7.27494 1.64725 15.6034 -0.00170898 6.35451 -0.728073
6.065 -6.05424 4.08925 10.7194 -0.00170898 11.2385 13.9239
6.066 -6.05424 1.64725 -16.1426 -0.00170898 11.2385 18.8079
6.067 -6.05424 -0.794757 6.099 -0.00170898 -5.8555 28.576
6.068 -6.05424 0.0277094 25.635 -0.00170898 -0.971494 23.692
6.069 -6.05424 9.79572 40.287 -0.00170898 -5.8555 1.71393
6.07 -6.05424 -2.41429 37.845 -0.00170898 -3.64939 -8.05408
6.071 -6.05424 1.64725 6.099 -0.00170898 -1.20739 -14.9322
6.072 -6.05424 -0.794757 -6.11101 -0.00170898 1.23461 -14.9322
6.073 -6.05424 -3.23676 -16.1426 -0.00170898 3.67661 -10.4961
6.074 -6.05424 -2.41429 -15.879 -0.00170898 1.23461 -12.9381
6.075 -4.83354 2.46971 13.425 -0.00170898 8.79652 9.4878
6.076 -4.83354 0.0277094 8.541 -0.00170898 6.35451 11.9298
6.077 -4.83354 -3.23676 -6.37458 -0.00170898 -1.20739 7.0458
6.078 -4.83354 -0.794757 0.951423 -0.00170898 -1.20739 4.60379
6.079 -4.83354 1.64725 10.7194 -0.00170898 1.47051 14.3718
6.08 -4.83354 -0.794757 5.83543 -0.00170898 1.47051 14.3718
6.081 -4.83354 6.53125 0.951423 -0.00170898 8.79652 -5.16421
6.082 -3.61283 -0.794757 -1.49058 -0.00170898 3.91251 -3.17008
6.083 -3.61283 4.91171 -8.81659 -0.00170898 6.11862 16.3659
6.084 -3.61283 9.79572 -8.55301 -0.00170898 -3.64939 1.71393
6.085 -3.61283 12.2377 6.099 -0.00170898 6.35451 7.0458
6.086 -3.61283 4.91171 1.215 -0.00170898 11.2385 9.4878
6.087 -3.61283 -2.41429 -3.66901 -0.00170898 1.47051 -5.61208
6.088 -2.39213 0.0277094 3.657 -0.00170898 -3.4135 6.59794
6.089 -2.39213 0.0277094 1.215 -0.00170898 -3.64939 16.3659
6.09 -2.39213 -4.8563 -6.11101 -0.00170898 -1.20739 16.3659
6.091 -2.39213 -3.23676 -13.437 -0.00170898 1.23461 -8.05408
6.092 -2.39213 -0.794757 -15.879 -0.00170898 3.67661 -8.05408
6.093 -2.39213 4.08925 -6.11101 -0.00170898 -3.64939 -12.4902
6.094 -2.39213 1.64725 -10.995 -0.00170898 -0.971494 -10.0482
6.095 -2.39213 -2.41429 5.83543 -0.00170898 3.91251 -14.9322
6.096 -1.17143 -3.23676 -1.49058 -0.00170898 1.47051 -14.9322
6.097 -1.17143 -2.41429 -13.7006 -0.00170898 1.47051 -2.72221
6.098 -1.17143 7.35372 -13.437 -0.00170898 6.35451 4.60379
6.099 -1.17143 -3.23676 -8.55301 -0.00170898 11.2385 9.4878
6.1 -1.17143 1.64725 3.657 -0.00170898 11.2385 11.9298
6.101 -1.17143 -2.41429 13.425 -0.00170898 3.91251 14.3718
6.102 0.0492757 2.46971 10.983 1.21899 -0.971494 14.3718
6.103 0.0492757 21.1833 3.657 1.21899 -5.8555 7.0458
6.104 0.0492757 23.6253 -1.22701 1.21899 -3.4135 -10.4961
6.105 0.0492757 16.2993 -1.22701 1.21899 -1.20739 13.9239
6.106 0.0492757 -3.23676 -6.11101 1.21899 -1.20739 16.3659
6.107 0.0492757 9.79572 -13.437 1.21899 -1.20739 -5.61208
6.108 0.0492757 17.1217 -15.879 -0.00170898 -3.64939 -5.61208
6.109 1.26998 7.35372 -16.1426 -0.00170898 -5.8555 -8.05408
6.11 1.26998 2.46971 5.83543 -0.00170898 -5.8555 -12.9381
6.111 1.26998 0.0277094 25.3714 -0.00170898 -3.4135 -12.4902
6.112 1.26998 2.46971 44.9075 -0.00170898 -5.8555 -2.72221
6.113 1.26998 7.35372 59.5595 -0.00170898 -1.20739 7.0458
6.114 1.26998 4.91171 47.3495 -0.00170898 -5.8555 14.3718
6.115 1.26998 -3.23676 -1.49058 -0.00170898 -3.64939 -0.28021
6.116 1.26998 -3.23676 -16.1426 -0.00170898 1.23461 -10.4961
6.117 1.26998 -2.41429 -3.66901 -0.00170898 3.67661 4.15593
6.118 2.49068 -4.8563 23.193 -0.00170898 1.23461 16.3659
6.119 2.49068 4.08925 45.171 -0.00170898 -3.64939 28.576
6.12 2.49068 -3.23676 37.845 -0.00170898 -5.8555 26.134
6.121 2.49068 0.0277094 18.309 -0.00170898 1.23461 13.9239
6.122 2.49068 -2.41429 15.867 -0.00170898 6.11862 1.71393
6.123 2.49068 -4.8563 10.983 -1.22241 6.35451 -8.05408
6.124 2.49068 -2.41429 -1.22701 -1.22241 13.6805 -5.61208
6.125 2.49068 -2.41429 -10.995 -1.22241 -0.971494 9.03994
6.126 3.71139 -2.41429 -8.81659 -1.22241 -3.64939 -5.61208
6.127 3.71139 -4.8563 3.39343 -1.22241 1.23461 -10.0482
6.128 3.71139 -3.23676 8.27743 -1.22241 6.11862 11.9298
6.129 3.71139 -0.794757 10.7194 -1.22241 -0.971494 31.4658
6.13 3.71139 -0.794757 5.83543 -1.22241 -0.971494 29.0238
6.131 3.71139 -3.23676 -3.93258 -1.22241 -0.971494 4.60379
6.132 3.71139 -2.41429 -11.2586 -1.22241 -0.971494 2.16179
6.133 4.93209 0.0277094 -15.879 -1.22241 1.47051 -0.28021
6.134 4.93209 0.0277094 -6.11101 -1.22241 -0.971494 -14.9322
6.135 4.93209 -2.41429 3.657 -1.22241 -0.971494 -0.728073
6.136 4.93209 -4.8563 8.541 -1.22241 -0.971494 -0.728073
6.137 4.93209 -3.23676 -8.55301 -1.22241 3.91251 -7.60622
6.138 4.93209 -4.8563 -13.437 -1.22241 3.91251 -7.60622
6.139 4.93209 -2.41429 -15.879 -1.22241 -3.4135 -5.61208
6.14 4.93209 -2.41429 -15.879 -1.22241 -5.8555 -5.61208
6.141 4.93209 6.53125 -13.7006 -1.22241 -0.971494 7.0458
6.142 4.93209 4.08925 -11.2586 -1.22241 3.91251 7.0458
6.143 4.93209 -3.23676 -8.81659 -1.22241 -3.4135 11.4819
6.144 4.93209 -0.794757 5.83543 -1.22241 -3.64939 18.8079
6.145 4.93209 -4.8563 18.0454 -1.22241 1.47051 21.25
6.146 4.93209 7.35372 30.2555 -1.22241 6.35451 16.3659
6.147 4.93209 -0.794757 42.4655 -1.22241 20.7706 -10.4961
6.148 4.93209 -0.794757 44.9075 -1.22241 13.4446 -10.4961
6.149 4.93209 -0.794757 27.8134 -1.22241 -5.8555 28.576
6.15 6.15279 4.08925 -1.49058 -1.22241 -0.971494 16.3659
6.151 6.15279 6.53125 -10.995 -1.22241 1.47051 18.8079
6.152 6.15279 6.53125 25.635 -1.22241 -0.971494 13.9239
6.153 6.15279 -0.794757 57.3811 -1.22241 -3.4135 18.8079
6.154 6.15279 0.0277094 47.613 -1.22241 -3.4135 18.8079
6.155 6.15279 7.35372 -6.11101 -1.22241 -1.20739 -3.17008
6.156 6.15279 9.79572 -8.81659 -1.22241 -3.4135 -10.0482
6.157 6.15279 0.0277094 8.27743 -2.44312 -3.64939 7.0458
6.158 6.15279 -0.794757 30.2555 -2.44312 8.56062 7.0458
6.159 6.15279 6.53125 49.7915 -1.22241 20.7706 14.3718
6.16 6.15279 -2.41429 25.3714 -1.22241 28.0966 14.3718
6.161 6.15279 0.0277094 -3.93258 -1.22241 18.3286 -2.72221
6.162 6.15279 2.46971 -15.879 -1.22241 6.11862 -5.16421
6.163 6.15279 -2.41429 1.215 -1.22241 -5.8555 9.4878
6.164 6.15279 -0.794757 42.729 -1.22241 6.35451 7.0458
6.165 6.15279 4.08925 76.9171 -1.22241 23.4485 1.71393
6.166 6.15279 4.08925 81.8011 -0.00170898 23.4485 1.71393
6.167 6.15279 7.35372 -16.1426 -0.00170898 6.35451 -12.9381
6.168 6.15279 7.35372 -3.93258 -0.00170898 1.47051 -10.0482
6.169 6.15279 -2.41429 8.27743 -0.00170898 -3.4135 4.60379
6.17 4.93209 -2.41429 18.0454 -0.00170898 1.47051 29.0238
6.171 4.93209 0.0277094 27.8134 -0.00170898 -0.971494 4.60379
6.172 4.93209 0.0277094 10.7194 -0.00170898 1.23461 -12.4902
6.173 4.93209 -0.794757 -3.66901 -0.00170898 -0.971494 -5.61208
6.174 4.93209 -3.23676 -8.55301 -0.00170898 1.47051 -12.9381
6.175 4.93209 -4.8563 -11.2586 -0.00170898 -3.64939 -8.05408
6.176 4.93209 -4.8563 -13.7006 -0.00170898 -3.64939 -5.61208
6.177 4.93209 -2.41429 -8.55301 -0.00170898 -3.64939 -14.9322
6.178 3.71139 2.46971 -10.995 -0.00170898 -3.64939 -10.0482
6.179 3.71139 7.35372 0.951423 -0.00170898 -5.8555 -12.9381
6.18 3.71139 7.35372 5.83543 -0.00170898 -3.4135 -10.4961
6.181 3.71139 -4.8563 -8.81659 -0.00170898 -0.971494 -10.0482
6.182 3.71139 -3.23676 -3.66901 -0.00170898 -0.971494 -10.0482
6.183 2.49068 1.64725 18.309 -0.00170898 -3.4135 -0.728073
6.184 2.49068 -0.794757 -13.437 -1.22241 -3.4135 4.15593
6.185 2.49068 0.0277094 35.1395 -1.22241 -0.971494 11.4819
6.186 2.49068 -2.41429 32.6975 -1.22241 1.47051 13.9239
6.187 2.49068 -3.23676 10.7194 -1.22241 -3.4135 1.71393
6.188 2.49068 -2.41429 -11.2586 -1.22241 -5.8555 -3.17008
6.189 2.49068 -4.8563 -1.22701 -1.22241 -1.20739 -5.61208
6.19 2.49068 -0.794757 13.425 -1.22241 -3.64939 -0.28021
6.191 2.49068 4.08925 28.077 -1.22241 -0.971494 24.1398
6.192 2.49068 4.08925 30.519 -1.22241 -3.4135 21.6978
6.193 2.49068 1.64725 45.171 -1.22241 8.56062 -10.0482
6.194 1.26998 -4.8563 59.8231 -1.22241 6.11862 -10.0482
6.195 1.26998 2.46971 30.519 -1.22241 -3.64939 -2.72221
6.196 1.26998 -2.41429 -1.22701 -1.22241 -3.4135 -7.60622
6.197 1.26998 21.1833 -8.81659 -1.22241 -0.971494 9.03994
6.198 1.26998 21.1833 20.4874 -1.22241 1.47051 6.59794
6.199 0.0492757 0.0277094 47.3495 -1.22241 1.47051 -10.4961
6.2 0.0492757 0.0277094 47.3495 -1.22241 -0.971494 -8.05408
6.201 0.0492757 -2.41429 -3.66901 -1.22241 1.23461 16.3659
6.202 0.0492757 -2.41429 15.867 -1.22241 1.23461 9.03994
6.203 0.0492757 2.46971 32.961 -1.22241 -5.8555 7.0458
6.204 0.0492757 2.46971 30.519 -1.22241 -1.20739 9.4878
6.205 0.0492757 -4.8563 -15.879 -1.22241 -1.20739 11.9298
6.206 -1.17143 1.64725 -6.37458 -1.22241 -3.64939 16.8138
6.207 -1.17143 11.4153 5.83543 -2.44312 -5.8555 2.16179
6.208 -1.17143 4.08925 0.951423 -2.44312 1.47051 -12.9381
6.209 -1.17143 2.46971 -1.49058 -2.44312 -3.64939 4.15593
6.21 -1.17143 0.0277094 0.951423 -2.44312 -3.64939 4.15593
6.211 -1.17143 -3.23676 15.6034 -2.44312 -0.971494 -12.4902
6.212 -2.39213 -0.794757 13.1614 -2.44312 -0.971494 -0.28021
6.213 -2.39213 0.0277094 15.6034 -2.44312 -3.4135 11.9298
6.214 -2.39213 0.0277094 15.6034 -2.44312 -3.4135 9.4878
6.215 -2.39213 -2.41429 -6.37458 -2.44312 -0.971494 -5.16421
6.216 -2.39213 -2.41429 -8.81659 -2.44312 1.47051 -14.9322
6.217 -2.39213 -3.23676 -13.7006 -2.44312 6.35451 -5.61208
6.218 -2.39213 1.64725 -15.879 -2.44312 6.35451 9.03994
6.219 -2.39213 6.53125 -8.55301 -2.44312 -1.20739 28.576
6.22 -2.39213 4.08925 -8.55301 -2.44312 6.11862 28.576
6.221 -3.61283 0.0277094 -13.437 -2.44312 13.4446 -10.4961
6.222 -3.61283 0.0277094 -13.437 -2.44312 1.23461 -10.0482
6.223 -3.61283 -0.794757 -1.22701 -2.44312 -1.20739 -2.72221
6.224 -3.61283 -0.794757 3.657 -2.44312 1.23461 -2.72221
6.225 -3.61283 4.08925 10.983 -2.44312 3.67661 -7.60622
6.226 -3.61283 6.53125 10.983 -2.44312 3.67661 -10.0482
6.227 -4.83354 -2.41429 0.951423 -2.44312 -3.4135 -10.0482
6.228 -4.83354 -4.8563 5.83543 -2.44312 1.47051 -12.9381
6.229 -4.83354 11.4153 8.27743 -2.44312 6.35451 -5.61208
6.23 -4.83354 6.53125 -1.49058 -2.44312 6.35451 -5.61208
6.231 -4.83354 -3.23676 0.951423 -2.44312 -1.20739 -10.4961
6.232 -4.83354 -4.8563 5.83543 -2.44312 6.11862 -12.9381
6.233 -4.83354 -2.41429 -6.37458 -2.44312 13.4446 -14.9322
6.234 -4.83354 4.91171 -10.995 -2.44312 6.11862 -12.9381
6.235 -4.83354 9.79572 1.215 -2.44312 -3.64939 -10.4961
6.236 -4.83354 7.35372 6.099 -2.44312 -1.20739 -10.4961
6.237 -6.05424 9.79572 -15.879 -2.44312 -3.64939 -10.4961
6.238 -6.05424 12.2377 -16.1426 -1.22241 -3.4135 -10.4961
6.239 -6.05424 2.46971 -13.7006 -1.22241 1.47051 2.16179
6.24 -6.05424 2.46971 -11.2586 -1.22241 -0.971494 11.9298
6.241 -6.05424 -4.8563 -8.81659 -1.22241 18.5645 19.2558
6.242 -6.05424 1.64725 -8.81659 -1.22241 13.6805 16.8138
6.243 -6.05424 6.53125 -6.37458 -1.22241 -0.971494 7.0458
6.244 -6.05424 6.53125 -3.93258 -1.22241 -3.4135 -5.16421
6.245 -6.05424 -3.23676 -1.49058 -1.22241 1.47051 9.4878
6.246 -6.05424 -4.8563 -1.49058 -1.22241 1.47051 9.4878
6.247 -6.05424 -3.23676 -11.2586 -1.22241 -5.8555 -10.0482
6.248 -6.05424 -3.23676 -11.2586 -1.22241 -1.20739 -10.0482
6.249 -6.05424 -3.23676 -6.37458 -1.22241 -5.8555 -0.28021
6.25 -6.05424 -3.23676 -6.37458 -0.00170898 -3.4135 -0.28021
6.251 -6.05424 16.2993 6.099 -0.00170898 -0.971494 -0.728073
6.252 -6.05424 18.7413 18.309 -0.00170898 -3.4135 11.4819
6.253 -6.05424 9.79572 15.6034 -0.00170898 1.47051 21.25
6.254 -6.05424 7.35372 8.27743 -0.00170898 1.47051 21.25
6.255 -6.05424 -3.23676 6.099 -0.00170898 -1.20739 16.3659
6.256 -6.05424 -2.41429 -1.22701 -0.00170898 1.23461 13.9239
6.257 -6.05424 7.35372 0.951423 -0.00170898 -1.20739 9.03994
6.258 -6.05424 0.0277094 8.27743 -0.00170898 3.67661 -0.728073
6.259 -6.05424 -4.8563 10.7194 -0.00170898 -3.64939 -14.9322
6.26 -6.05424 -3.23676 10.7194 -0.00170898 -3.64939 -2.72221
6.261 -6.05424 -2.41429 18.0454 -0.00170898 1.23461 9.4878
6.262 -6.05424 -2.41429 18.0454 -0.00170898 1.23461 14.3718
6.263 -6.05424 8.97325 5.83543 -0.00170898 1.47051 16.8138
6.264 -6.05424 11.4153 8.27743 -0.00170898 1.47051 16.8138
6.265 -6.05424 4.08925 27.8134 -0.00170898 6.35451 -5.16421
6.266 -6.05424 -3.23676 10.7194 -0.00170898 3.91251 -12.9381
6.267 -6.05424 2.46971 -11.2586 -0.00170898 -0.971494 -5.61208
6.268 -4.83354 2.46971 -6.11101 -0.00170898 -3.4135 -0.728073
6.269 -4.83354 -0.794757 13.425 -0.00170898 -5.8555 1.71393
6.27 -4.83354 8.97325 25.635 -0.00170898 -1.20739 1.71393
6.271 -4.83354 -4.8563 -10.995 -0.00170898 -5.8555 -5.61208
6.272 -4.83354 4.91171 -13.7006 -0.00170898 -3.4135 -12.9381
6.273 -4.83354 14.6797 -6.37458 -0.00170898 -3.64939 -7.60622
6.274 -4.83354 14.6797 -11.2586 -0.00170898 1.23461 -2.72221
6.275 -4.83354 18.7413 6.099 -0.00170898 3.67661 -5.61208
6.276 -3.61283 26.0673 3.657 -0.00170898 6.11862 -3.17008
6.277 -3.61283 6.53125 3.39343 -0.00170898 -0.971494 -0.28021
6.278 -3.61283 -0.794757 3.39343 -0.00170898 -5.8555 -0.28021
6.279 -3.61283 0.0277094 -1.22701 -0.00170898 13.4446 -5.61208
6.28 -3.61283 -3.23676 8.541 -0.00170898 11.0026 -8.05408
6.281 -3.61283 2.46971 -13.7006 -0.00170898 -3.4135 19.2558
6.282 -3.61283 14.6797 -3.93258 -0.00170898 3.91251 19.2558
6.283 -3.61283 24.4477 -11.2586 -0.00170898 11.2385 -7.60622
6.284 -2.39213 14.6797 -13.7006 -0.00170898 8.79652 -3.17008
6.285 -2.39213 -3.23676 -13.7006 -0.00170898 -0.971494 16.3659
6.286 -2.39213 1.64725 -13.7006 -0.00170898 -0.971494 33.46
6.287 -2.39213 6.53125 0.951423 -0.00170898 -3.4135 45.67
6.288 -2.39213 6.53125 0.951423 -0.00170898 -3.64939 35.902
6.289 -2.39213 -2.41429 -6.37458 -0.00170898 -1.20739 6.59794
6.29 -2.39213 7.35372 -6.37458 -0.00170898 15.8866 -12.9381
6.291 -2.39213 0.0277094 0.951423 -0.00170898 28.0966 9.4878
6.292 -2.39213 2.46971 8.27743 -0.00170898 32.9806 9.4878
6.293 -2.39213 7.35372 0.951423 -0.00170898 15.8866 14.3718
6.294 -1.17143 4.91171 -8.81659 -0.00170898 -3.64939 14.3718
6.295 -1.17143 0.0277094 -16.1426 -0.00170898 8.79652 9.4878
6.296 -1.17143 2.46971 -13.7006 -0.00170898 21.0065 9.4878
6.297 -1.17143 4.91171 -1.49058 -0.00170898 8.79652 9.4878
6.298 -1.17143 4.91171 -3.93258 -0.00170898 6.35451 9.4878
6.299 -1.17143 0.0277094 -8.55301 -0.00170898 3.91251 9.4878
6.3 0.0492757 -3.23676 -6.11101 -0.00170898 -0.971494 -5.16421
6.301 0.0492757 4.08925 -3.66901 -0.00170898 -3.4135 -10.4961
6.302 0.0492757 4.08925 3.657 -0.00170898 -3.4135 -8.05408
6.303 0.0492757 -2.41429 8.541 -0.00170898 -0.971494 -12.4902
6.304 0.0492757 -0.794757 8.541 -0.00170898 -0.971494 -10.4961
6.305 0.0492757 -3.23676 -13.437 -0.00170898 -3.64939 -12.4902
6.306 0.0492757 -4.8563 -16.1426 -0.00170898 1.23461 -7.60622
6.307 0.0492757 0.0277094 -8.81659 -0.00170898 8.56062 -12.4902
6.308 0.0492757 -4.8563 -8.81659 -0.00170898 8.56062 -10.4961
6.309 0.0492757 -3.23676 -8.81659 -0.00170898 -3.64939 -3.17008
6.31 1.26998 -3.23676 -6.37458 -0.00170898 1.23461 -0.728073
6.311 1.26998 -2.41429 -6.37458 -0.00170898 -3.64939 -12.9381
6.312 1.26998 0.0277094 -8.81659 1.21899 -3.64939 -12.4902
6.313 1.26998 -4.8563 -15.879 1.21899 -5.8555 -10.4961
6.314 1.26998 -0.794757 -15.879 1.21899 -1.20739 -8.05408
6.315 1.26998 4.08925 3.39343 1.21899 -3.64939 -0.728073
6.316 1.26998 -4.8563 8.27743 1.21899 -0.971494 -0.728073
6.317 1.26998 0.0277094 10.7194 1.21899 -3.64939 -10.4961
6.318 1.26998 -4.8563 5.83543 1.21899 -1.20739 -5.61208
6.319 1.26998 -4.8563 -6.37458 1.21899 -3.64939 4.15593
6.32 1.26998 -4.8563 -13.7006 1.21899 -3.64939 -10.4961
6.321 1.26998 2.46971 -13.437 1.21899 -0.971494 -2.72221
6.322 2.49068 4.91171 -10.995 1.21899 -5.8555 9.4878
6.323 2.49068 -4.8563 -16.1426 1.21899 1.23461 19.2558
6.324 2.49068 1.64725 -16.1426 1.21899 -1.20739 19.2558
6.325 2.49068 4.08925 -13.437 1.21899 8.79652 -12.4902
6.326 2.49068 4.08925 -15.879 1.21899 3.91251 -10.4961
6.327 2.49068 -4.8563 -6.37458 1.21899 15.8866 -0.728073
6.328 2.49068 4.91171 3.39343 1.21899 6.11862 -5.61208
6.329 2.49068 12.2377 13.1614 1.21899 8.79652 90.0739
6.33 2.49068 2.46971 18.0454 1.21899 11.2385 94.9579
6.331 2.49068 -3.23676 22.9294 1.21899 1.47051 72.9799
6.332 2.49068 -0.794757 15.6034 -0.00170898 -0.971494 16.8138
6.333 2.49068 1.64725 8.27743 -0.00170898 6.11862 4.15593
6.334 2.49068 1.64725 -13.7006 -0.00170898 8.56062 23.692
6.335 2.49068 -3.23676 -3.66901 -0.00170898 3.91251 38.344
6.336 2.49068 -2.41429 13.425 -0.00170898 3.91251 40.786
6.337 2.49068 2.46971 25.635 -0.00170898 -5.8555 28.576
6.338 2.49068 4.91171 23.193 -0.00170898 1.23461 13.9239
6.339 2.49068 7.35372 -13.437 -0.00170898 6.11862 1.71393
6.34 2.49068 2.46971 -13.7006 -0.00170898 3.67661 4.15593
6.341 2.49068 -3.23676 -11.2586 -0.00170898 6.11862 16.3659
6.342 2.49068 -3.23676 -13.7006 -0.00170898 6.11862 16.3659
6.343 3.71139 -2.41429 -16.1426 -0.00170898 -5.8555 16.3659
6.344 3.71139 -2.41429 -13.437 1.21899 -3.4135 28.576
6.345 3.71139 -2.41429 -8.55301 1.21899 -0.971494 6.59794
6.346 3.71139 -2.41429 -15.879 1.21899 -3.4135 1.71393
6.347 3.71139 4.08925 -11.2586 1.21899 -0.971494 -5.61208
6.348 3.71139 6.53125 -8.81659 1.21899 1.47051 -12.9381
6.349 3.71139 -3.23676 -13.7006 1.21899 -3.64939 -12.4902
6.35 3.71139 -2.41429 -13.437 1.21899 -3.4135 -12.9381
6.351 3.71139 0.0277094 -8.55301 1.21899 -0.971494 -14.9322
6.352 3.71139 2.46971 -10.995 1.21899 -0.971494 -5.16421
6.353 3.71139 -0.794757 -3.66901 1.21899 -1.20739 2.16179
6.354 3.71139 -3.23676 1.215 1.21899 -1.20739 2.16179
6.355 4.93209 -2.41429 -10.995 1.21899 -1.20739 -10.4961
6.356 4.93209 -4.8563 -1.49058 1.21899 1.23461 6.59794
6.357 4.93209 -0.794757 20.4874 1.21899 -1.20739 21.25
6.358 4.93209 -3.23676 20.4874 1.21899 -1.20739 31.018
6.359 4.93209 7.35372 -6.37458 1.21899 6.11862 16.3659
6.36 4.93209 -4.8563 -3.93258 1.21899 6.11862 13.9239
6.361 4.93209 7.35372 42.4655 2.4397 6.35451 11.9298
6.362 4.93209 9.79572 42.4655 2.4397 8.79652 26.5818
6.363 4.93209 1.64725 -11.2586 2.4397 -3.64939 -12.4902
6.364 4.93209 4.08925 -11.2586 2.4397 -1.20739 -12.9381
6.365 4.93209 2.46971 -13.7006 2.4397 -1.20739 -10.0482
6.366 4.93209 0.0277094 -13.437 2.4397 -1.20739 -12.9381
6.367 4.93209 -2.41429 -6.11101 2.4397 -3.64939 4.15593
6.368 4.93209 -4.8563 -3.66901 2.4397 -3.4135 -5.61208
6.369 4.93209 -3.23676 -13.437 2.4397 3.91251 -10.0482
6.37 4.93209 -3.23676 -8.81659 2.4397 3.91251 -5.16421
6.371 4.93209 -4.8563 -1.49058 2.4397 -0.971494 2.16179
6.372 4.93209 -4.8563 -8.81659 2.4397 -1.20739 2.16179
6.373 4.93209 -3.23676 -13.437 2.4397 6.11862 -2.72221
6.374 4.93209 -0.794757 -6.11101 2.4397 1.23461 -12.4902
6.375 4.93209 1.64725 6.099 2.4397 -1.20739 -10.4961
6.376 4.93209 1.64725 8.541 2.4397 -3.64939 4.15593
6.377 4.93209 -2.41429 -10.995 2.4397 1.23461 21.25
6.378 4.93209 2.46971 -16.1426 2.4397 1.23461 21.25
6.379 4.93209 4.91171 -8.81659 2.4397 -3.64939 -10.4961
6.38 4.93209 4.91171 -13.7006 2.4397 -5.8555 -10.0482
6.381 4.93209 -4.8563 13.425 2.4397 -3.4135 -2.72221
6.382 4.93209 -4.8563 3.657 2.4397 -5.8555 -5.16421
6.383 4.93209 0.0277094 -10.995 2.4397 -3.64939 -10.4961
6.384 4.93209 0.0277094 -6.11101 2.4397 -3.64939 -8.05408
6.385 4.93209 -3.23676 -8.55301 2.4397 1.47051 -10.0482
6.386 4.93209 -3.23676 -8.55301 1.21899 3.91251 -0.28021
6.387 4.93209 -2.41429 -8.55301 1.21899 -5.8555 9.4878
6.388 3.71139 -2.41429 -8.55301 1.21899 -5.8555 -2.72221
6.389 3.71139 -3.23676 -15.879 1.21899 -3.64939 -0.28021
6.39 3.71139 -3.23676 -15.879 1.21899 -5.8555 9.4878
6.391 3.71139 -3.23676 -16.1426 1.21899 -3.4135 -2.72221
6.392 3.71139 -0.794757 -11.2586 1.21899 -5.8555 -12.4902
6.393 3.71139 -3.23676 -6.37458 1.21899 1.23461 -5.61208
6.394 3.71139 -3.23676 -1.49058 1.21899 1.23461 -10.4961
6.395 3.71139 -4.8563 -13.7006 1.21899 6.35451 24.1398
6.396 3.71139 -2.41429 -10.995 -0.00170898 11.2385 24.1398
6.397 3.71139 0.0277094 -3.66901 -0.00170898 1.47051 -14.9322
6.398 3.71139 -2.41429 -13.437 -0.00170898 -3.4135 -8.05408
6.399 3.71139 -0.794757 10.7194 -0.00170898 3.91251 -10.0482
6.4 3.71139 4.08925 13.1614 -0.00170898 3.91251 -10.0482
6.401 3.71139 -3.23676 40.0235 -0.00170898 -1.20739 -3.17008
6.402 3.71139 -2.41429 47.3495 -0.00170898 -1.20739 -0.728073
6.403 3.71139 4.08925 0.951423 -0.00170898 -0.971494 -8.05408
6.404 2.49068 1.64725 -6.37458 -0.00170898 -3.4135 -8.05408
6.405 2.49068 14.6797 10.7194 -0.00170898 8.56062 1.71393
6.406 2.49068 9.79572 15.6034 -0.00170898 6.11862 4.15593
6.407 2.49068 -0.794757 -13.7006 -0.00170898 3.67661 -8.05408
6.408 2.49068 1.64725 -1.22701 -0.00170898 -1.20739 -7.60622
6.409 2.49068 17.1217 25.3714 -0.00170898 -5.8555 4.60379
6.41 2.49068 19.5637 32.6975 -0.00170898 -3.64939 4.60379
6.411 2.49068 4.91171 -16.1426 -0.00170898 1.23461 -10.4961
6.412 1.26998 7.35372 -16.1426 -0.00170898 -1.20739 -5.61208
6.413 1.26998 19.5637 -3.66901 -0.00170898 -5.8555 -3.17008
6.414 1.26998 12.2377 50.055 -0.00170898 -3.64939 -5.61208
6.415 1.26998 16.2993 96.4531 -0.00170898 -3.64939 -10.4961
6.416 1.26998 1.64725 96.4531 -0.00170898 -5.8555 -12.9381
6.417 1.26998 8.97325 6.099 -0.00170898 -3.64939 -3.17008
6.418 1.26998 8.97325 -6.11101 -0.00170898 -3.64939 -3.17008
6.419 1.26998 6.53125 23.193 -0.00170898 -5.8555 -5.61208
6.42 1.26998 6.53125 35.403 -0.00170898 -5.8555 -5.61208
6.421 1.26998 4.08925 45.171 -1.22241 6.11862 11.4819
6.422 0.0492757 -4.8563 25.635 -1.22241 6.11862 9.03994
6.423 0.0492757 0.0277094 -8.55301 -1.22241 -3.64939 4.60379
6.424 0.0492757 0.0277094 -15.879 -1.22241 -5.8555 16.8138
6.425 0.0492757 -2.41429 -13.7006 -1.22241 -1.20739 -0.28021
6.426 0.0492757 -2.41429 -6.37458 -1.22241 6.11862 -10.0482
6.427 0.0492757 -4.8563 -1.49058 -1.22241 13.4446 -14.9322
6.428 0.0492757 -4.8563 -11.2586 -1.22241 11.0026 -5.16421
6.429 -1.17143 -4.8563 -15.879 -1.22241 -0.971494 11.9298
6.43 -1.17143 -3.23676 -8.55301 -1.22241 -0.971494 2.16179
6.431 -1.17143 -3.23676 -3.66901 -1.22241 8.56062 -10.4961
6.432 -1.17143 -3.23676 -15.879 -1.22241 15.8866 -5.61208
6.433 -1.17143 -0.794757 -13.437 -1.22241 -3.4135 -0.728073
6.434 -2.39213 -0.794757 -10.995 -1.22241 1.47051 -0.728073
6.435 -2.39213 -3.23676 -8.81659 -1.22241 1.23461 1.71393
6.436 -2.39213 -4.8563 -6.37458 -1.22241 1.23461 1.71393
6.437 -2.39213 -2.41429 -6.37458 -1.22241 -3.4135 -8.05408
6.438 -2.39213 2.46971 -6.37458 -1.22241 1.23461 -10.4961
6.439 -2.39213 4.91171 -3.93258 -1.22241 -5.8555 -14.9322
6.44 -2.39213 2.46971 -6.37458 -1.22241 -3.64939 -12.4902
6.441 -3.61283 4.08925 -16.1426 -1.22241 8.56062 -12.9381
6.442 -3.61283 1.64725 -11.2586 -1.22241 15.8866 -5.61208
6.443 -3.61283 0.0277094 -13.7006 -2.44312 6.11862 -7.60622
6.444 -3.61283 -2.41429 -13.7006 -2.44312 -1.20739 -0.28021
6.445 -3.61283 -4.8563 0.951423 -2.44312 -5.8555 -7.60622
6.446 -3.61283 1.64725 10.7194 -2.44312 18.5645 -12.4902
6.447 -4.83354 6.53125 15.6034 -2.44312 40.5425 -12.9381
6.448 -4.83354 4.08925 27.8134 -2.44312 16.1225 11.4819
6.449 -4.83354 -3.23676 0.951423 -2.44312 3.67661 -12.9381
6.45 -4.83354 -2.41429 -6.37458 -2.44312 3.91251 7.0458
6.451 -4.83354 2.46971 -11.2586 -1.22241 1.47051 29.0238
6.452 -6.05424 0.0277094 -10.995 -1.22241 3.91251 26.5818
6.453 -6.05424 6.53125 3.657 -1.22241 8.79652 14.3718
6.454 -6.05424 -0.794757 -10.995 -1.22241 6.35451 11.9298
6.455 -6.05424 7.35372 8.27743 -1.22241 -0.971494 24.1398
6.456 -6.05424 2.46971 -11.2586 -1.22241 -3.4135 24.1398
6.457 -6.05424 -4.8563 0.951423 -1.22241 -5.8555 -12.9381
6.458 -6.05424 -0.794757 15.6034 -1.22241 -3.64939 4.15593
6.459 -6.05424 -2.41429 25.3714 -1.22241 -3.4135 -10.0482
6.46 -6.05424 -4.8563 25.3714 -1.22241 -0.971494 7.0458
6.461 -7.27494 -2.41429 -16.1426 -1.22241 18.3286 -12.9381
6.462 -7.27494 0.0277094 -8.81659 -1.22241 35.4226 18.8079
6.463 -7.27494 -2.41429 5.83543 -1.22241 45.1907 43.228
6.464 -7.27494 1.64725 5.83543 -1.22241 25.6546 4.15593
6.465 -7.27494 0.0277094 -8.81659 -1.22241 -3.4135 7.0458
6.466 -7.27494 0.0277094 -15.879 -1.22241 8.79652 4.60379
6.467 -7.27494 -2.41429 -8.55301 -1.22241 23.4485 -12.4902
6.468 -7.27494 -2.41429 13.425 -1.22241 18.5645 -10.4961
6.469 -7.27494 -4.8563 32.961 -1.22241 -0.971494 -3.17008
6.47 -7.27494 -0.794757 67.1491 -1.22241 3.91251 -14.9322
6.471 -6.05424 1.64725 25.635 -1.22241 1.47051 4.60379
6.472 -6.05424 -4.8563 13.425 -1.22241 -0.971494 -0.28021
6.473 -6.05424 -3.23676 3.657 -1.22241 -5.8555 -12.9381
6.474 -6.05424 -0.794757 -8.55301 -1.22241 -3.64939 -12.9381
6.475 -6.05424 -3.23676 -13.7006 -0.00170898 3.91251 -10.0482
6.476 -6.05424 -2.41429 -8.81659 -0.00170898 1.47051 -10.4961
6.477 -6.05424 2.46971 -3.93258 -0.00170898 6.11862 55.438
6.478 -6.05424 2.46971 -6.37458 -0.00170898 6.11862 60.322
6.479 -6.05424 6.53125 -6.11101 -0.00170898 -3.4135 26.134
6.48 -6.05424 6.53125 -8.55301 -0.00170898 -5.8555 21.25
6.481 -6.05424 16.2993 1.215 -0.00170898 -1.20739 21.25
6.482 -6.05424 11.4153 3.657 -0.00170898 -5.8555 1.71393
6.483 -6.05424 -2.41429 -8.55301 -0.00170898 -3.4135 -12.9381
6.484 -6.05424 4.91171 -15.879 -0.00170898 1.47051 -2.72221
6.485 -6.05424 12.2377 -16.1426 -0.00170898 3.91251 11.9298
6.486 -6.05424 9.79572 -13.437 -0.00170898 6.35451 9.4878
6.487 -6.05424 12.2377 -15.879 -0.00170898 6.35451 -2.72221
6.488 -4.83354 9.79572 -13.437 -0.00170898 6.35451 -14.9322
6.489 -4.83354 -3.23676 1.215 -0.00170898 -0.971494 -8.05408
6.49 -4.83354 -4.8563 -3.66901 -0.00170898 -5.8555 -5.16421
6.491 -4.83354 0.0277094 -13.7006 -0.00170898 -1.20739 9.4878
6.492 -4.83354 0.0277094 -8.81659 -0.00170898 -1.20739 4.60379
6.493 -4.83354 -2.41429 -6.37458 -0.00170898 -5.8555 -5.16421
6.494 -4.83354 -0.794757 -1.49058 -0.00170898 -5.8555 -14.9322
6.495 -4.83354 4.08925 8.27743 -0.00170898 -3.4135 -2.72221
6.496 -4.83354 1.64725 8.27743 -0.00170898 1.47051 7.0458
6.497 -4.83354 -2.41429 -1.49058 -0.00170898 -5.8555 -8.05408
6.498 -3.61283 -2.41429 -8.81659 -0.00170898 -3.4135 -14.9322
6.499 -3.61283 -3.23676 -16.1426 -0.00170898 -5.8555 -10.4961
6.5 -3.61283 -0.794757 -13.437 -0.00170898 -3.64939 -5.61208
6.501 -3.61283 4.08925 -8.55301 -0.00170898 -1.20739 -0.728073
6.502 -3.61283 4.08925 -3.66901 -0.00170898 -3.64939 -0.728073
6.503 -3.61283 -0.794757 -1.22701 -0.00170898 -3.4135 -8.05408
6.504 -3.61283 -0.794757 -1.22701 1.21899 -3.4135 -0.728073
6.505 -3.61283 11.4153 -13.437 1.21899 3.67661 -5.61208
6.506 -3.61283 4.08925 -16.1426 1.21899 -1.20739 -12.9381
6.507 -3.61283 13.8573 -11.2586 1.21899 -3.4135 -12.4902
6.508 -2.39213 16.2993 -6.37458 1.21899 3.91251 -0.28021
6.509 -2.39213 9.79572 -1.49058 1.21899 13.4446 14.3718
6.51 -2.39213 14.6797 8.27743 1.21899 13.4446 14.3718
6.511 -2.39213 17.1217 15.6034 1.21899 -3.4135 16.8138
6.512 -2.39213 12.2377 15.6034 1.21899 -3.4135 16.8138
6.513 -2.39213 -3.23676 8.27743 1.21899 -3.64939 -2.72221
6.514 -1.17143 -3.23676 3.39343 1.21899 -5.8555 -12.9381
6.515 -1.17143 9.79572 0.951423 1.21899 -0.971494 -0.728073
6.516 -1.17143 -2.41429 -13.437 1.21899 3.91251 -8.05408
6.517 -1.17143 1.64725 6.099 1.21899 11.2385 16.8138
6.518 -1.17143 -0.794757 23.193 1.21899 6.35451 9.4878
6.519 0.0492757 12.2377 8.541 1.21899 -0.971494 -8.05408
6.52 0.0492757 19.5637 6.099 1.21899 -0.971494 -8.05408
6.521 0.0492757 0.0277094 -13.437 1.21899 1.47051 -0.728073
6.522 0.0492757 0.0277094 -16.1426 1.21899 1.47051 4.15593
6.523 0.0492757 9.79572 -13.7006 1.21899 11.0026 11.4819
6.524 1.26998 0.0277094 -11.2586 1.21899 8.56062 -0.728073
6.525 1.26998 1.64725 -13.7006 -0.00170898 13.4446 29.0238
6.526 1.26998 1.64725 -13.7006 -0.00170898 8.56062 36.3498
6.527 1.26998 6.53125 -8.81659 -0.00170898 -1.20739 46.1178
6.528 1.26998 8.97325 -6.37458 -0.00170898 -1.20739 36.3498
6.529 1.26998 6.53125 -1.49058 -0.00170898 -3.64939 -0.728073
6.53 2.49068 -3.23676 -3.93258 -0.00170898 -0.971494 16.3659
6.531 2.49068 0.0277094 -15.879 -0.00170898 6.35451 33.46
6.532 2.49068 9.79572 -6.11101 -0.00170898 6.35451 35.902
6.533 2.49068 14.6797 6.099 -0.00170898 -1.20739 40.786
6.534 2.49068 4.91171 10.983 -0.00170898 -1.20739 33.46
6.535 2.49068 6.53125 15.867 -0.00170898 6.35451 -0.728073
6.536 2.49068 4.08925 8.541 -0.00170898 6.35451 -8.05408
6.537 3.71139 11.4153 -1.22701 -0.00170898 -3.64939 16.3659
6.538 3.71139 11.4153 -10.995 -0.00170898 1.23461 21.25
6.539 3.71139 1.64725 -13.7006 -0.00170898 3.67661 -3.17008
6.54 3.71139 2.46971 -15.879 -0.00170898 1.23461 -8.05408
6.541 3.71139 17.1217 -13.7006 -0.00170898 -5.8555 -14.9322
6.542 3.71139 14.6797 -3.93258 -0.00170898 -3.4135 -12.4902
6.543 3.71139 -2.41429 3.39343 -0.00170898 -3.64939 -7.60622
6.544 3.71139 -2.41429 5.83543 -0.00170898 1.23461 -10.0482
6.545 4.93209 2.46971 8.27743 -0.00170898 3.67661 -10.0482
6.546 4.93209 2.46971 8.27743 1.21899 -1.20739 -2.72221
6.547 4.93209 -4.8563 -16.1426 1.21899 1.47051 7.0458
6.548 4.93209 -4.8563 -15.879 1.21899 -0.971494 4.60379
6.549 4.93209 2.46971 -13.437 1.21899 1.23461 -12.9381
6.55 6.15279 -2.41429 -6.11101 1.21899 3.67661 -0.728073
6.551 6.15279 -3.23676 -1.22701 1.21899 -0.971494 9.03994
6.552 6.15279 -4.8563 -1.22701 1.21899 6.35451 -0.728073
6.553 6.15279 -3.23676 -6.11101 1.21899 11.2385 -3.17008
6.554 6.15279 -3.23676 -13.7006 1.21899 11.2385 -8.05408
6.555 6.15279 -2.41429 0.951423 1.21899 6.35451 -14.9322
6.556 7.37349 -2.41429 -1.49058 1.21899 -3.64939 -12.9381
6.557 7.37349 -4.8563 -11.2586 1.21899 8.56062 -10.0482
6.558 7.37349 -3.23676 -11.2586 1.21899 3.67661 -2.72221
6.559 7.37349 -4.8563 0.951423 1.21899 6.11862 -12.4902
6.56 7.37349 -2.41429 3.39343 1.21899 3.67661 -12.4902
6.561 7.37349 -4.8563 15.6034 1.21899 -5.8555 7.0458
6.562 7.37349 -3.23676 15.6034 1.21899 -1.20739 4.60379
6.563 8.5942 -3.23676 0.951423 1.21899 -3.64939 -10.4961
6.564 8.5942 -0.794757 -6.37458 1.21899 1.47051 4.15593
6.565 8.5942 -0.794757 -13.7006 -0.00170898 -5.8555 21.25
6.566 8.5942 -0.794757 -11.2586 -0.00170898 -3.4135 16.3659
6.567 8.5942 -2.41429 5.83543 -0.00170898 1.47051 11.9298
6.568 8.5942 -2.41429 -11.2586 -0.00170898 -3.4135 14.3718
6.569 8.5942 4.08925 28.077 -0.00170898 -3.64939 -10.4961
6.57 8.5942 4.08925 20.751 -0.00170898 -3.64939 -10.4961
6.571 8.5942 -2.41429 -3.93258 -0.00170898 1.47051 4.60379
6.572 8.5942 -2.41429 0.951423 -0.00170898 1.47051 4.60379
6.573 9.8149 -4.8563 -13.7006 -0.00170898 -3.64939 -10.0482
6.574 9.8149 -4.8563 -13.7006 -0.00170898 1.23461 -5.61208
6.575 9.8149 2.46971 -8.81659 -0.00170898 3.67661 11.4819
6.576 9.8149 2.46971 -13.7006 -0.00170898 3.67661 18.8079
6.577 9.8149 0.0277094 32.961 -0.00170898 -1.20739 -0.728073
6.578 9.8149 -4.8563 32.961 -0.00170898 -1.20739 -5.61208
6.579 9.8149 -0.794757 -15.879 -0.00170898 -3.64939 -10.4961
6.58 9.8149 -0.794757 -11.2586 -0.00170898 -3.4135 -2.72221
6.581 9.8149 -0.794757 -3.93258 -0.00170898 -0.971494 11.9298
6.582 9.8149 -0.794757 -1.49058 -0.00170898 -0.971494 11.9298
6.583 9.8149 -3.23676 -8.81659 -0.00170898 3.91251 -14.9322
6.584 9.8149 -3.23676 -6.11101 -0.00170898 1.47051 -5.61208
6.585 9.8149 -0.794757 13.425 -0.00170898 -5.8555 1.71393
6.586 8.5942 -0.794757 13.425 -0.00170898 -5.8555 -0.728073
6.587 8.5942 -2.41429 8.541 1.21899 6.35451 -14.9322
6.588 8.5942 0.0277094 3.657 1.21899 13.6805 -14.9322
6.589 8.5942 -4.8563 1.215 -0.00170898 18.5645 -5.61208
6.59 8.5942 -3.23676 -6.11101 1.21899 11.2385 -3.17008
6.591 8.5942 -0.794757 -16.1426 1.21899 -3.4135 -8.05408
6.592 8.5942 -3.23676 -11.2586 1.21899 -5.8555 -2.72221
6.593 8.5942 -2.41429 -8.81659 1.21899 -0.971494 14.3718
6.594 8.5942 -2.41429 -1.49058 1.21899 -3.4135 14.3718
6.595 8.5942 0.0277094 8.27743 1.21899 1.23461 -12.9381
6.596 8.5942 0.0277094 15.6034 -0.00170898 3.67661 -8.05408
6.597 7.37349 -0.794757 25.3714 -0.00170898 1.23461 -12.4902
6.598 7.37349 -0.794757 30.2555 -0.00170898 -5.8555 -2.72221
6.599 7.37349 -3.23676 35.1395 -0.00170898 -0.971494 7.0458
6.6 7.37349 -3.23676 25.3714 -0.00170898 1.47051 7.0458
6.601 7.37349 -0.794757 1.215 -0.00170898 -3.4135 -2.72221
6.602 7.37349 -0.794757 15.867 -0.00170898 -0.971494 -12.4902
6.603 7.37349 -2.41429 30.519 -0.00170898 3.91251 -8.05408
6.604 7.37349 1.64725 37.845 -0.00170898 1.47051 4.15593
6.605 6.15279 8.97325 -15.879 -0.00170898 1.23461 16.3659
6.606 6.15279 6.53125 10.7194 -0.00170898 3.67661 11.4819
6.607 6.15279 1.64725 37.5815 -0.00170898 8.56062 19.2558
6.608 6.15279 -0.794757 37.5815 -0.00170898 3.67661 21.6978
6.609 6.15279 -2.41429 -11.2586 -0.00170898 -1.20739 -0.28021
6.61 6.15279 2.46971 -16.1426 -0.00170898 -1.20739 -0.28021
6.611 6.15279 4.91171 25.3714 -1.22241 -3.64939 -0.28021
6.612 4.93209 2.46971 25.3714 -1.22241 -3.64939 -0.28021
6.613 4.93209 -3.23676 13.425 -1.22241 1.23461 -5.61208
6.614 4.93209 -3.23676 25.635 -1.22241 1.23461 1.71393
6.615 4.93209 0.0277094 35.403 -1.22241 6.35451 4.15593
6.616 4.93209 -2.41429 35.403 -1.22241 6.35451 4.15593
6.617 3.71139 0.0277094 8.541 -1.22241 3.91251 -0.728073
6.618 3.71139 0.0277094 6.099 -1.22241 -0.971494 -0.728073
6.619 3.71139 1.64725 1.215 -1.22241 -5.8555 -3.17008
6.62 3.71139 -4.8563 8.541 -1.22241 -1.20739 -5.61208
6.621 3.71139 7.35372 25.635 -1.22241 6.11862 1.71393
6.622 2.49068 -2.41429 32.961 -1.22241 8.56062 1.71393
6.623 2.49068 -0.794757 -10.995 -1.22241 15.8866 4.15593
6.624 2.49068 0.0277094 -11.2586 -1.22241 -1.20739 -0.728073
6.625 2.49068 4.91171 0.951423 -1.22241 -0.971494 -12.9381
6.626 2.49068 4.91171 -16.1426 -1.22241 -3.4135 -12.4902
6.627 2.49068 -3.23676 -6.11101 -1.22241 1.23461 -5.16421
6.628 1.26998 4.08925 1.215 -1.22241 1.23461 -7.60622
6.629 1.26998 -3.23676 8.27743 -1.22241 -3.4135 -12.9381
6.63 1.26998 -0.794757 27.8134 -1.22241 1.47051 -8.05408
6.631 1.26998 -4.8563 47.3495 -1.22241 6.35451 -3.17008
6.632 1.26998 -2.41429 35.1395 -1.22241 13.6805 -3.17008
6.633 0.0492757 2.46971 -1.49058 -1.22241 23.4485 -10.0482
6.634 0.0492757 4.91171 -10.995 -1.22241 25.8905 -0.28021
6.635 0.0492757 0.0277094 13.425 -1.22241 3.91251 9.4878
6.636 0.0492757 -3.23676 18.309 -1.22241 1.47051 16.8138
6.637 0.0492757 6.53125 3.657 -1.22241 11.2385 33.9078
6.638 0.0492757 -0.794757 3.657 -1.22241 11.2385 33.9078
6.639 -1.17143 6.53125 30.519 -1.22241 -0.971494 4.60379
6.64 -1.17143 1.64725 10.983 -1.22241 6.35451 4.60379
6.641 -1.17143 9.79572 35.1395 -1.22241 20.7706 -14.9322
6.642 -1.17143 2.46971 49.7915 -1.22241 25.6546 -10.0482
6.643 -1.17143 7.35372 66.8855 -1.22241 15.8866 7.0458
6.644 -1.17143 7.35372 57.1175 -1.22241 8.56062 7.0458
6.645 -2.39213 12.2377 18.309 -1.22241 3.67661 -10.4961
6.646 -2.39213 9.79572 54.9391 -1.22241 3.91251 -10.4961
6.647 -2.39213 8.97325 81.8011 -0.00170898 25.8905 -5.16421
6.648 -2.39213 1.64725 79.3591 -0.00170898 28.3325 4.60379
6.649 -2.39213 8.97325 15.867 -0.00170898 18.5645 -7.60622
6.65 -3.61283 23.6253 13.425 -0.00170898 8.79652 -5.61208
6.651 -3.61283 35.8353 25.635 -0.00170898 -0.971494 13.9239
6.652 -3.61283 26.0673 25.635 -0.00170898 -0.971494 13.9239
6.653 -3.61283 7.35372 10.983 -0.00170898 3.91251 -0.28021
6.654 -3.61283 9.79572 8.541 -0.00170898 1.47051 -0.28021
6.655 -4.83354 -3.23676 10.983 -0.00170898 3.67661 21.25
6.656 -4.83354 1.64725 10.983 -0.00170898 6.11862 31.018
6.657 -4.83354 6.53125 -8.55301 -0.00170898 -3.64939 9.03994
6.658 -4.83354 8.97325 -10.995 -0.00170898 -3.64939 -3.17008
6.659 -4.83354 -4.8563 -15.879 -0.00170898 -3.64939 -10.4961
6.66 -4.83354 -2.41429 -16.1426 -0.00170898 -3.64939 4.60379
6.661 -6.05424 -3.23676 -13.7006 1.21899 -3.64939 26.5818
6.662 -6.05424 -3.23676 -11.2586 1.21899 -3.64939 26.5818
6.663 -6.05424 0.0277094 -6.37458 1.21899 -5.8555 7.0458
6.664 -6.05424 2.46971 -8.81659 1.21899 -0.971494 11.9298
6.665 -6.05424 -3.23676 -13.7006 1.21899 6.35451 -0.28021
6.666 -6.05424 1.64725 -10.995 2.4397 8.79652 -12.4902
6.667 -6.05424 4.08925 -1.22701 2.4397 1.47051 -8.05408
6.668 -6.05424 4.08925 -1.22701 2.4397 -3.4135 -14.9322
6.669 -6.05424 4.91171 -8.81659 2.4397 -3.64939 -7.60622
6.67 -6.05424 9.79572 -6.37458 2.4397 -3.4135 -5.16421
6.671 -6.05424 19.5637 -3.93258 2.4397 3.91251 2.16179
6.672 -6.05424 17.1217 8.27743 2.4397 1.47051 -7.60622
6.673 -6.05424 12.2377 18.0454 2.4397 1.23461 1.71393
6.674 -7.27494 -4.8563 20.4874 2.4397 18.3286 13.9239
6.675 -7.27494 11.4153 -6.37458 2.4397 1.23461 -3.17008
6.676 -7.27494 11.4153 -8.81659 2.4397 -5.8555 -12.9381
6.677 -7.27494 1.64725 -11.2586 2.4397 -0.971494 -7.60622
6.678 -7.27494 -3.23676 -15.879 2.4397 -0.971494 -0.28021
6.679 -7.27494 -3.23676 -8.55301 2.4397 -5.8555 9.4878
6.68 -7.27494 -3.23676 -6.11101 3.6604 -5.8555 9.4878
6.681 -7.27494 -0.794757 -10.995 3.6604 1.47051 9.4878
6.682 -7.27494 -0.794757 -13.437 3.6604 8.79652 9.4878
6.683 -7.27494 -4.8563 -16.1426 3.6604 18.5645 -5.61208
6.684 -7.27494 -4.8563 -16.1426 3.6604 16.1225 4.15593
6.685 -7.27494 -0.794757 -6.11101 3.6604 8.56062 -12.9381
6.686 -7.27494 -0.794757 -8.55301 4.8811 -3.4135 -14.9322
6.687 -7.27494 -0.794757 -8.81659 4.8811 1.47051 13.9239
6.688 -7.27494 1.64725 -13.7006 4.8811 -3.4135 16.3659
6.689 -7.27494 1.64725 -8.55301 4.8811 -3.64939 -8.05408
6.69 -7.27494 8.97325 1.215 4.8811 -3.64939 -12.4902
6.691 -7.27494 18.7413 -13.437 4.8811 -1.20739 -5.16421
6.692 -7.27494 11.4153 -6.37458 4.8811 -1.20739 4.60379
6.693 -7.27494 -4.8563 5.83543 4.8811 -3.64939 9.4878
6.694 -7.27494 4.91171 20.4874 4.8811 -5.8555 7.0458
6.695 -7.27494 19.5637 -8.81659 4.8811 -1.20739 1.71393
6.696 -7.27494 14.6797 -13.437 4.8811 -1.20739 11.4819
6.697 -7.27494 7.35372 -6.11101 4.8811 -0.971494 18.8079
6.698 -7.27494 0.0277094 -16.1426 4.8811 -3.4135 18.8079
6.699 -7.27494 -3.23676 -13.437 4.8811 -0.971494 -10.4961
6.7 -7.27494 -3.23676 -8.55301 3.6604 1.47051 -12.4902
6.701 -7.27494 -0.794757 -6.11101 3.6604 3.91251 -7.60622
6.702 -7.27494 -0.794757 -13.437 3.6604 3.91251 -0.28021
6.703 -7.27494 -3.23676 -8.55301 3.6604 8.79652 9.4878
6.704 -6.05424 -2.41429 6.099 3.6604 8.79652 -2.72221
6.705 -6.05424 0.0277094 -6.11101 3.6604 13.4446 35.902
6.706 -6.05424 4.91171 -11.2586 3.6604 11.0026 33.46
6.707 -6.05424 0.0277094 8.27743 2.4397 -3.64939 -12.9381
6.708 -6.05424 -4.8563 10.7194 2.4397 -5.8555 -0.28021
6.709 -6.05424 -3.23676 13.1614 2.4397 -0.971494 14.3718
6.71 -6.05424 -4.8563 13.1614 2.4397 -0.971494 4.60379
6.711 -4.83354 -4.8563 -1.49058 2.4397 1.23461 -12.4902
6.712 -4.83354 -4.8563 -11.2586 2.4397 1.23461 -14.9322
6.713 -4.83354 -0.794757 -16.1426 2.4397 -0.971494 -10.4961
6.714 -4.83354 -3.23676 -13.7006 1.21899 6.35451 -10.4961
6.715 -4.83354 -2.41429 15.6034 1.21899 8.79652 -5.16421
6.716 -4.83354 -2.41429 20.4874 1.21899 -3.64939 -0.28021
6.717 -3.61283 -3.23676 -1.49058 1.21899 -0.971494 4.60379
6.718 -3.61283 -3.23676 -10.995 1.21899 3.91251 4.60379
6.719 -3.61283 -2.41429 8.541 1.21899 -3.4135 -10.4961
6.72 -3.61283 -2.41429 15.867 1.21899 -5.8555 -10.4961
6.721 -3.61283 -4.8563 23.193 1.21899 -0.971494 4.15593
6.722 -3.61283 -3.23676 23.193 1.21899 -0.971494 16.3659
6.723 -2.39213 -3.23676 -8.55301 1.21899 -0.971494 -5.61208
6.724 -2.39213 -0.794757 -16.1426 1.21899 -5.8555 -5.61208
6.725 -2.39213 -2.41429 -8.81659 1.21899 -1.20739 16.3659
6.726 -2.39213 -2.41429 -6.37458 1.21899 6.11862 9.03994
6.727 -2.39213 -4.8563 -10.995 1.21899 -3.64939 -10.0482
6.728 -2.39213 1.64725 -10.995 1.21899 -3.4135 4.60379
6.729 -2.39213 8.97325 -8.81659 1.21899 -0.971494 19.2558
6.73 -2.39213 11.4153 -8.81659 1.21899 -0.971494 24.1398
6.731 -2.39213 13.8573 -15.879 1.21899 3.91251 26.5818
6.732 -2.39213 16.2993 -10.995 1.21899 3.91251 26.5818
6.733 -1.17143 16.2993 -3.66901 1.21899 -3.64939 4.15593
6.734 -1.17143 16.2993 -1.22701 1.21899 -3.64939 6.59794
6.735 -1.17143 7.35372 3.657 1.21899 1.47051 -12.9381
6.736 -1.17143 4.91171 1.215 1.21899 1.47051 -0.728073
6.737 -1.17143 7.35372 -10.995 1.21899 -5.8555 23.692
6.738 -1.17143 7.35372 -10.995 1.21899 -3.64939 16.3659
6.739 0.0492757 4.91171 -8.55301 2.4397 -3.4135 -5.16421
6.74 0.0492757 4.91171 -13.437 2.4397 -0.971494 -0.28021
6.741 0.0492757 4.91171 -3.93258 1.21899 1.47051 -5.16421
6.742 0.0492757 -3.23676 3.39343 1.21899 -0.971494 -12.9381
6.743 0.0492757 4.08925 10.7194 1.21899 1.23461 -0.728073
6.744 1.26998 13.8573 20.4874 1.21899 6.11862 4.15593
6.745 1.26998 4.08925 30.2555 1.21899 8.56062 -5.61208
6.746 1.26998 4.08925 44.9075 1.21899 3.67661 -14.9322
6.747 1.26998 1.64725 30.2555 1.21899 -3.4135 -7.60622
6.748 1.26998 0.0277094 13.1614 1.21899 -0.971494 -12.4902
6.749 1.26998 14.6797 -1.49058 -0.00170898 -3.64939 1.71393
6.75 2.49068 14.6797 -15.879 -0.00170898 -3.64939 1.71393
6.751 2.49068 0.0277094 3.657 -0.00170898 1.23461 -8.05408
6.752 2.49068 -3.23676 13.425 -0.00170898 1.23461 -12.9381
6.753 2.49068 -0.794757 25.635 -0.00170898 -3.64939 -8.05408
6.754 2.49068 -2.41429 20.751 -0.00170898 -3.64939 -8.05408
6.755 2.49068 2.46971 13.425 -0.00170898 -5.8555 -10.0482
6.756 2.49068 2.46971 -1.22701 -0.00170898 -3.4135 -0.28021
6.757 2.49068 -2.41429 -15.879 -0.00170898 1.47051 9.4878
6.758 2.49068 -2.41429 -10.995 -0.00170898 -0.971494 11.9298
6.759 2.49068 0.0277094 1.215 -0.00170898 -1.20739 -5.16421
6.76 2.49068 -2.41429 3.657 -0.00170898 3.67661 7.0458
6.761 2.49068 2.46971 -8.81659 -0.00170898 -0.971494 26.5818
6.762 2.49068 4.91171 -6.37458 -0.00170898 3.91251 31.4658
6.763 2.49068 -2.41429 -11.2586 -0.00170898 -5.8555 7.0458
6.764 2.49068 -4.8563 -13.7006 -0.00170898 -5.8555 -12.9381
6.765 3.71139 0.0277094 -16.1426 -0.00170898 -0.971494 11.4819
6.766 3.71139 4.91171 -16.1426 -0.00170898 -3.4135 23.692
6.767 3.71139 7.35372 -13.7006 -0.00170898 1.23461 33.46
6.768 3.71139 7.35372 -13.7006 -0.00170898 1.23461 23.692
6.769 3.71139 0.0277094 -1.22701 -0.00170898 -1.20739 -14.9322
6.77 3.71139 1.64725 -1.22701 -0.00170898 1.23461 -10.0482
6.771 3.71139 11.4153 -13.7006 -0.00170898 6.11862 -14.9322
6.772 3.71139 13.8573 -13.7006 -0.00170898 -1.20739 -3.17008
6.773 3.71139 1.64725 -8.55301 -1.22241 3.67661 9.03994
6.774 3.71139 -0.794757 -3.66901 -1.22241 3.67661 11.4819
6.775 3.71139 -3.23676 3.657 -1.22241 -5.8555 -8.05408
6.776 3.71139 -4.8563 8.541 -1.22241 -3.4135 -8.05408
6.777 3.71139 2.46971 -3.66901 -1.22241 1.47051 16.3659
6.778 3.71139 0.0277094 -16.1426 -1.22241 3.91251 11.4819
6.779 3.71139 -4.8563 -3.93258 -1.22241 -0.971494 2.16179
6.78 3.71139 -3.23676 3.39343 -1.22241 -5.8555 7.0458
6.781 4.93209 -3.23676 -8.81659 -1.22241 -0.971494 4.60379
6.782 4.93209 -3.23676 -16.1426 -1.22241 -0.971494 -7.60622
6.783 4.93209 -3.23676 -13.437 -1.22241 -5.8555 -14.9322
6.784 4.93209 -3.23676 -15.879 -1.22241 -5.8555 -10.4961
6.785 4.93209 -3.23676 -13.437 -1.22241 -1.20739 -8.05408
6.786 4.93209 -0.794757 -13.437 -1.22241 -1.20739 -10.4961
6.787 4.93209 -4.8563 -16.1426 -1.22241 -1.20739 -14.9322
6.788 4.93209 -4.8563 -10.995 -1.22241 3.67661 -12.4902
6.789 4.93209 8.97325 10.983 -1.22241 -3.64939 -7.60622
6.79 4.93209 8.97325 8.541 -1.22241 -3.64939 -0.28021
6.791 4.93209 4.08925 -15.879 -1.22241 1.23461 7.0458
6.792 4.93209 -2.41429 -16.1426 -1.22241 -1.20739 9.4878
6.793 4.93209 9.79572 -10.995 -1.22241 -0.971494 14.3718
6.794 4.93209 14.6797 -10.995 -1.22241 -0.971494 21.6978
6.795 4.93209 2.46971 -13.7006 -1.22241 -3.64939 29.0238
6.796 4.93209 2.46971 -11.2586 -1.22241 -1.20739 26.5818
6.797 4.93209 2.46971 8.541 -1.22241 -0.971494 2.16179
6.798 4.93209 0.0277094 8.541 -1.22241 1.47051 -14.9322
6.799 4.93209 -2.41429 -13.437 -1.22241 8.56062 9.03994
6.8 4.93209 -2.41429 -13.437 -1.22241 11.0026 11.4819
6.801 4.93209 -3.23676 -1.49058 -2.44312 -5.8555 28.576
6.802 4.93209 -3.23676 15.6034 -2.44312 -5.8555 21.25
6.803 4.93209 -2.41429 32.6975 -2.44312 1.23461 -5.61208
6.804 4.93209 -4.8563 30.2555 -2.44312 -1.20739 -10.4961
6.805 4.93209 -2.41429 20.4874 -2.44312 8.79652 -14.9322
6.806 4.93209 -4.8563 27.8134 -2.44312 3.91251 -12.9381
6.807 4.93209 -2.41429 15.6034 -2.44312 6.11862 -5.61208
6.808 4.93209 -2.41429 -13.7006 -2.44312 20.7706 -3.17008
6.809 4.93209 0.0277094 6.099 -2.44312 3.67661 -14.9322
6.81 4.93209 -2.41429 10.983 -2.44312 -1.20739 -14.9322
6.811 4.93209 -4.8563 8.27743 -2.44312 -5.8555 -5.61208
6.812 4.93209 -4.8563 15.6034 -2.44312 -5.8555 16.3659
6.813 4.93209 -3.23676 -15.879 -2.44312 23.2126 -5.61208
6.814 4.93209 -0.794757 -13.437 -2.44312 20.7706 -8.05408
6.815 4.93209 4.91171 -1.49058 -2.44312 -0.971494 -10.4961
6.816 4.93209 4.91171 -1.49058 -2.44312 11.2385 -8.05408
6.817 4.93209 -0.794757 35.403 -2.44312 25.8905 -10.4961
6.818 4.93209 -0.794757 37.845 -2.44312 35.6585 -7.60622
6.819 4.93209 -0.794757 18.309 -2.44312 18.5645 4.60379
6.82 4.93209 -0.794757 -3.66901 -2.44312 11.2385 7.0458
6.821 4.93209 2.46971 -8.81659 -2.44312 6.35451 -10.0482
6.822 4.93209 4.91171 -6.37458 -2.44312 6.35451 -8.05408
6.823 4.93209 -4.8563 8.541 -2.44312 3.91251 1.71393
6.824 4.93209 1.64725 8.541 -2.44312 3.91251 9.03994
6.825 4.93209 -4.8563 -3.93258 -1.22241 6.35451 -0.728073
6.826 4.93209 -4.8563 13.1614 -1.22241 3.91251 -5.61208
6.827 4.93209 -3.23676 -11.2586 -1.22241 3.91251 -10.4961
6.828 4.93209 -3.23676 -15.879 -1.22241 3.91251 -14.9322
6.829 3.71139 -3.23676 -8.55301 -1.22241 1.47051 -12.4902
6.83 3.71139 -3.23676 15.867 -1.22241 -3.4135 -10.4961
6.831 3.71139 1.64725 45.171 -1.22241 -3.64939 -12.4902
6.832 3.71139 -0.794757 45.171 -0.00170898 -3.4135 -2.72221
6.833 3.71139 -3.23676 3.657 -0.00170898 6.35451 7.0458
6.834 3.71139 -3.23676 -8.55301 -0.00170898 1.47051 -0.28021
6.835 3.71139 4.08925 -16.1426 -0.00170898 -5.8555 -12.4902
6.836 3.71139 4.08925 -16.1426 -0.00170898 -3.4135 -10.0482
6.837 3.71139 2.46971 -3.66901 -0.00170898 1.47051 7.0458
6.838 2.49068 2.46971 -3.66901 -0.00170898 -5.8555 9.4878
6.839 2.49068 -0.794757 -11.2586 -0.00170898 -3.64939 11.9298
6.84 2.49068 -4.8563 -8.81659 -0.00170898 -3.64939 9.4878
6.841 2.49068 6.53125 8.27743 -0.00170898 1.23461 7.0458
6.842 2.49068 6.53125 10.7194 -0.00170898 -1.20739 -2.72221
6.843 2.49068 -4.8563 -1.49058 -0.00170898 3.67661 -12.4902
6.844 1.26998 0.0277094 -8.81659 -0.00170898 3.67661 -5.16421
6.845 1.26998 -4.8563 -13.7006 -0.00170898 6.35451 11.9298
6.846 1.26998 -3.23676 -13.7006 -0.00170898 11.2385 14.3718
6.847 1.26998 -0.794757 -1.49058 -0.00170898 21.0065 7.0458
6.848 1.26998 -4.8563 -1.49058 1.21899 21.0065 -8.05408
6.849 0.0492757 -3.23676 -13.437 1.21899 11.0026 16.3659
6.85 0.0492757 -3.23676 -3.66901 1.21899 1.23461 16.3659
6.851 0.0492757 -3.23676 8.541 1.21899 -0.971494 -12.9381
6.852 0.0492757 -4.8563 8.541 1.21899 3.91251 -5.16421
6.853 0.0492757 -0.794757 -13.437 1.21899 6.35451 4.60379
6.854 0.0492757 -0.794757 -13.7006 1.21899 8.79652 -10.0482
6.855 0.0492757 -4.8563 -6.37458 1.21899 -3.4135 -0.728073
6.856 -1.17143 -4.8563 -13.7006 1.21899 -1.20739 4.15593
6.857 -1.17143 -2.41429 -8.81659 1.21899 3.67661 -7.60622
6.858 -1.17143 4.91171 -6.37458 1.21899 1.23461 9.4878
6.859 -1.17143 0.0277094 -11.2586 1.21899 -5.8555 26.5818
6.86 -1.17143 -0.794757 -15.879 1.21899 -5.8555 19.2558
6.861 -2.39213 8.97325 -6.37458 1.21899 -0.971494 9.4878
6.862 -2.39213 -3.23676 -8.81659 1.21899 -3.4135 -10.4961
6.863 -2.39213 1.64725 -8.55301 1.21899 1.23461 13.9239
6.864 -2.39213 4.08925 -10.995 1.21899 1.23461 18.8079
6.865 -2.39213 -4.8563 -3.93258 1.21899 1.47051 -10.0482
6.866 -2.39213 -4.8563 -8.81659 1.21899 1.47051 -5.16421
6.867 -2.39213 4.08925 18.309 1.21899 -5.8555 -0.728073
6.868 -2.39213 4.08925 18.309 1.21899 -5.8555 6.59794
6.869 -3.61283 -4.8563 -1.49058 1.21899 -3.64939 13.9239
6.87 -3.61283 -4.8563 15.6034 1.21899 -3.64939 18.8079
6.871 -3.61283 -2.41429 32.6975 1.21899 -0.971494 23.692
6.872 -3.61283 2.46971 30.2555 1.21899 -3.4135 23.692
6.873 -3.61283 12.2377 13.1614 1.21899 -5.8555 -14.9322
6.874 -4.83354 12.2377 8.27743 1.21899 -1.20739 -12.4902
6.875 -4.83354 -3.23676 -11.2586 1.21899 3.67661 6.59794
6.876 -4.83354 6.53125 -8.55301 1.21899 3.67661 6.59794
6.877 -4.83354 -2.41429 47.3495 1.21899 6.11862 -5.61208
6.878 -4.83354 -2.41429 47.3495 1.21899 6.11862 -10.4961
6.879 -4.83354 -4.8563 -1.22701 2.4397 -1.20739 -12.4902
6.88 -4.83354 -4.8563 3.657 2.4397 -5.8555 -10.0482
6.881 -6.05424 1.64725 52.4971 2.4397 -1.20739 -7.60622
6.882 -6.05424 4.08925 45.171 2.4397 -1.20739 9.4878
6.883 -6.05424 1.64725 -8.55301 2.4397 -0.971494 29.0238
6.884 -6.05424 -0.794757 -10.995 2.4397 -0.971494 38.7918
6.885 -6.05424 -3.23676 -15.879 2.4397 -3.4135 14.3718
6.886 -6.05424 -0.794757 -10.995 2.4397 -3.4135 -12.9381
6.887 -6.05424 -0.794757 3.657 2.4397 -5.8555 16.3659
6.888 -6.05424 -0.794757 6.099 2.4397 -3.64939 21.25
6.889 -6.05424 -0.794757 10.983 2.4397 -3.64939 -12.9381
6.89 -6.05424 -3.23676 6.099 2.4397 1.23461 -14.9322
6.891 -6.05424 -2.41429 0.951423 2.4397 -3.64939 -0.728073
6.892 -6.05424 -3.23676 8.27743 2.4397 -3.64939 4.15593
6.893 -6.05424 1.64725 -6.37458 2.4397 -5.8555 -8.05408
6.894 -7.27494 -0.794757 -10.995 2.4397 -0.971494 -10.4961
6.895 -7.27494 -2.41429 8.541 2.4397 1.23461 -12.9381
6.896 -7.27494 -2.41429 8.541 2.4397 -1.20739 -10.0482
6.897 -7.27494 -4.8563 -6.37458 2.4397 -0.971494 -2.72221
6.898 -7.27494 -0.794757 0.951423 1.21899 -0.971494 -7.60622
6.899 -7.27494 4.08925 -13.437 1.21899 -3.4135 -0.728073
6.9 -7.27494 4.08925 -8.55301 1.21899 -5.8555 -3.17008
6.901 -7.27494 1.64725 -3.66901 1.21899 -5.8555 -8.05408
6.902 -7.27494 0.0277094 -6.11101 1.21899 -5.8555 -10.4961
6.903 -7.27494 12.2377 -15.879 1.21899 -0.971494 4.15593
6.904 -7.27494 17.1217 -16.1426 1.21899 -0.971494 16.3659
6.905 -7.27494 9.79572 -10.995 1.21899 3.67661 26.134
6.906 -7.27494 4.91171 -10.995 1.21899 3.67661 9.03994
6.907 -7.27494 0.0277094 -15.879 1.21899 -1.20739 -12.9381
6.908 -7.27494 -2.41429 3.39343 1.21899 -5.8555 -10.0482
6.909 -7.27494 2.46971 22.9294 -0.00170898 -3.4135 -2.72221
6.91 -7.27494 4.91171 32.6975 -0.00170898 -0.971494 2.16179
6.911 -7.27494 7.35372 10.7194 -0.00170898 1.47051 7.0458
6.912 -7.27494 4.91171 -8.81659 -0.00170898 1.47051 7.0458
6.913 -7.27494 8.97325 -6.11101 -0.00170898 -0.971494 -5.16421
6.914 -7.27494 8.97325 8.541 -0.00170898 -3.4135 -7.60622
6.915 -7.27494 -3.23676 23.193 -0.00170898 1.47051 -0.28021
6.916 -7.27494 -3.23676 30.519 -0.00170898 1.47051 -5.16421
6.917 -7.27494 -3.23676 15.867 -1.22241 -1.20739 1.71393
6.918 -7.27494 -0.794757 -1.22701 -1.22241 -1.20739 -3.17008
6.919 -7.27494 1.64725 -16.1426 -1.22241 -3.64939 -12.9381
6.92 -7.27494 1.64725 -15.879 -1.22241 -3.64939 -10.4961
6.921 -7.27494 -3.23676 -13.437 -1.22241 1.23461 -12.4902
6.922 -7.27494 -4.8563 -8.55301 -2.44312 1.23461 2.16179
6.923 -7.27494 1.64725 -1.22701 -2.44312 8.79652 14.3718
6.924 -7.27494 6.53125 6.099 -2.44312 6.35451 -2.72221
6.925 -7.27494 13.8573 8.541 -2.44312 1.23461 16.3659
6.926 -7.27494 18.7413 3.657 -2.44312 3.67661 -0.728073
6.927 -7.27494 4.08925 -8.81659 -2.44312 6.11862 -10.4961
6.928 -7.27494 0.0277094 0.951423 -2.44312 1.23461 -10.0482
6.929 -7.27494 9.79572 13.1614 -2.44312 -5.8555 -0.28021
6.93 -7.27494 12.2377 13.1614 -2.44312 -3.4135 -5.16421
6.931 -7.27494 1.64725 -8.81659 -2.44312 1.47051 -10.0482
6.932 -7.27494 4.08925 -11.2586 -2.44312 1.47051 4.15593
6.933 -7.27494 6.53125 -11.2586 -3.66382 -1.20739 28.576
6.934 -6.05424 4.08925 -11.2586 -3.66382 -1.20739 31.018
[truncated: 1,367,697 more chars]
